# Supplementary material for: Regulatory Roles of Small Non-coding RNAs in Sugar Beet Resistance Against Beet curly top virus
Source: Front Plant Sci. 2022 Jan 10;12:780877. doi: 10.3389/fpls.2021.780877 (PMC8786109; doi:10.3389/fpls.2021.780877)
Supplement: Supplementary file 2 [file Table_1.XLSX]

## Sheet: Sheet1
Overview of reads from raw data to cleaned sequences.
3ADT&length filter: reads removed due to 3ADT not found and length with <18 nt and >25 nt were removed(for plants)
Junk reads:Junk: >=2N, >=7A, >=8C, >=6G, >=7T, >=10Dimer, >=6Trimer, or >=5Tetramer
Rfam:Collection of many common non-coding RNA families except micro RNA; http://rfam.janelia.org
Repeats:Prototypic sequences representing repetitive DNA from different eukaryotic species; http://www.girinst.org/repbase.
		C_19_1d_1				C_19_1d_2				C_19_1d_3				C_13_1d_1				C_13_1d_2				C_13_1d_3				C_4_1d_1				C_4_1d_2				C_4_1d_3				I_19_1d_1				I_19_1d_2				I_19_1d_3
lib	type	Total	% of Total	unique	% of unique	Total	% of Total	unique	% of unique	Total	% of Total	unique	% of unique	Total	% of Total	unique	% of unique	Total	% of Total	unique	% of unique	Total	% of Total	unique	% of unique	Total	% of Total	unique	% of unique	Total	% of Total	unique	% of unique	Total	% of Total	unique	% of unique	Total	% of Total	unique	% of unique	Total	% of Total	unique	% of unique	Total	% of Total	unique	% of unique
Raw reads	NA	26353153	100	9407241	100	20573666	100	7271373	100	21512878	100	8099973	100	21530350	100	7932926	100	21875566	100	7520201	100	21450573	100	7270519	100	20125688	100	6804923	100	22931583	100	8344034	100	27542754	100	10360324	100	27834790	100	8646175	100	25956242	100	8458622	100	26376229	100	9338027	100
3ADT&length filter	Sequence type	3449650	13.09	900871	9.58	2263086	11	707705	9.73	2112410	9.82	710430	8.77	2391940	11.11	719314	9.07	4437824	20.29	786212	10.45	4028012	18.78	733676	10.09	4296385	21.35	715102	10.51	3133466	13.66	834351	10	3290821	11.95	1221006	11.79	6085268	21.86	1356385	15.69	6012152	23.16	1470729	17.39	4801743	18.2	1390770	14.89
Junk reads	Sequence type	104294	0.4	64289	0.68	90990	0.44	54454	0.75	86801	0.4	54354	0.67	99691	0.46	60348	0.76	78720	0.36	48465	0.64	79948	0.37	48200	0.66	76608	0.38	47655	0.7	91792	0.4	56392	0.68	115165	0.42	71731	0.69	87045	0.31	54666	0.63	86018	0.33	53108	0.63	102244	0.39	65235	0.7
Rfam	RNA class	503383	1.91	8699	0.09	568650	2.76	8304	0.11	460150	2.14	8100	0.1	437602	2.03	7338	0.09	524231	2.4	8201	0.11	577754	2.69	8679	0.12	532516	2.65	8637	0.13	493251	2.15	8195	0.1	832726	3.02	10739	0.1	1410922	5.07	13425	0.16	1050789	4.05	15672	0.19	1068306	4.05	11643	0.12
mRNA	RNA class	4070744	15.45	145974	1.55	3318931	16.13	114014	1.57	3329530	15.48	124708	1.54	3496760	16.24	120039	1.51	3213433	14.69	111131	1.48	3212111	14.97	112703	1.55	3308360	16.44	104186	1.53	3822706	16.67	123028	1.47	4623146	16.79	148437	1.43	4910478	17.64	130968	1.51	4238395	16.33	115772	1.37	4261347	16.16	126788	1.36
Repeats	RNA class	8983	0.03	272	0	8318	0.04	249	0	9859	0.05	259	0	10379	0.05	271	0	14013	0.06	319	0	12807	0.06	280	0	16824	0.08	329	0	19278	0.08	385	0	20307	0.07	430	0	25511	0.09	439	0.01	26479	0.1	422	0	23783	0.09	376	0
valid reads	Sequence type	18414993	69.88	8293003	88.16	14523799	70.59	6392260	87.91	15685861	72.91	7207501	88.98	15259175	70.87	7030784	88.63	13813131	63.14	6571673	87.39	13760522	64.15	6373028	87.66	12114037	60.19	5935018	87.22	15572384	67.91	7327438	87.82	19003509	69	8915249	86.05	15884785	57.07	7099104	82.11	14989002	57.75	6810851	80.52	16575636	62.84	7750773	83
rRNA	RNA class	379147	1.44	6037	0.06	443958	2.16	6050	0.08	358720	1.67	5794	0.07	352620	1.64	5233	0.07	423444	1.94	5860	0.08	458610	2.14	6164	0.08	381305	1.89	6199	0.09	379760	1.66	5694	0.07	626431	2.27	7424	0.07	1140898	4.1	9370	0.11	849167	3.27	11345	0.13	837857	3.18	8210	0.09
tRNA	RNA class	94114	0.36	1331	0.01	95542	0.46	1031	0.01	77392	0.36	1146	0.01	61802	0.29	985	0.01	73058	0.33	1099	0.01	84672	0.39	1123	0.02	124088	0.62	1256	0.02	85692	0.37	1241	0.01	156167	0.57	1648	0.02	181749	0.65	1916	0.02	139374	0.54	2508	0.03	169646	0.64	1626	0.02
snoRNA	RNA class	10421	0.04	417	0	9641	0.05	377	0.01	6242	0.03	325	0	4959	0.02	281	0	5559	0.03	308	0	9105	0.04	400	0.01	7210	0.04	372	0.01	7753	0.03	391	0	19404	0.07	597	0.01	34511	0.12	780	0.01	17938	0.07	601	0.01	22395	0.08	656	0.01
snRNA	RNA class	4170	0.02	166	0	3556	0.02	124	0	3337	0.02	132	0	2653	0.01	142	0	3989	0.02	154	0	5964	0.03	182	0	4457	0.02	138	0	3947	0.02	166	0	6331	0.02	218	0	11796	0.04	292	0	9682	0.04	195	0	11893	0.05	258	0
other Rfam RNA	RNA class	15531	0.06	748	0.01	15953	0.08	722	0.01	14459	0.07	703	0.01	15568	0.07	697	0.01	18181	0.08	780	0.01	19403	0.09	810	0.01	15456	0.08	672	0.01	16099	0.07	703	0.01	24393	0.09	852	0.01	41968	0.15	1067	0.01	34628	0.13	1023	0.01	26515	0.1	893	0.01
[truncated: 216 more columns]
