# Supplementary material for: Regulatory Roles of Small Non-coding RNAs in Sugar Beet Resistance Against Beet curly top virus
Source: Front Plant Sci. 2022 Jan 10;12:780877. doi: 10.3389/fpls.2021.780877 (PMC8786109; doi:10.3389/fpls.2021.780877)
Supplement: Supplementary file 3 [file Table_2.XLSX]

## Sheet: Sheet1
red is pvalue<0.001,orange is pvalue <0.01,blue is pvalue<0.05.
Index	miR_name	miR_seq	pvalue(ANOVA)	I_19_1d(mean)	I_13_1d(mean)	I_4_1d(mean)	Expression level
1	gma-MIR1528-p5_2ss13TC17TC	CTTATTGATATTCTGACCT	3.883e-07	11.0483	0	0.406141	middle
2	gma-MIR1528-p3_2ss13TC17TC	CTTATTGATATTCTGACCT	3.883e-07	11.0483	0	0.406141	middle
3	PC-3p-424761_170	AAGATAAGTTAAAATAAGTTGAAC	1.97511e-05	10.4883	0.920592	0	middle
4	ath-miR159a_R-3_1ss18TA	TTTGGATTGAAGGGAGCA	2.10584e-05	43.6841	11.5575	4.88368	middle
5	rgl-MIR5141-p5_1ss10GT	ACCCGACGCTACTGACAGATAAGC	3.42073e-05	6.86849	0	0.775361	middle
6	PC-5p-29530_2041	GGAAGGAGATTAAGGATATCT	9.30297e-05	52.4629	0	45.7937	middle
7	ath-MIR159a-p5_2ss17CT19CT	TTTGGATTGAAGGGAGTTTT	0.000114852	99.6405	42.3292	29.9584	middle
8	PC-5p-93017_834	TAAAGATGGTAAGTACTATAAC	0.000252792	144.911	38.016	37.2331	middle
9	PC-5p-223893_369	AACAACTTTTGCCGGTCTGC	0.000289557	28.7619	0	0.974738	middle
10	PC-3p-70441_1045	CTAGGAAGAGGGGTACTTTTGG	0.000357633	0	7.82461	9.89764	middle
11	PC-5p-393411_189	ACGTTTGGCCTGGACGTTCGCTCC	0.000395049	4.57049	0	0.697825	middle
12	PC-5p-301656_264	AAGGACATATTGCTGCGGTTTTGG	0.000415053	2.63879	0.38358	0	middle
13	PC-5p-24381_2352	TTCGATAATAAGTGAAATACT	0.000437299	84.6628	0	1.25232	middle
14	PC-3p-85965_890	AGATAAGTTGAACAGAACAGGACC	0.000508237	0	14.7383	19.9223	middle
15	nta-MIR396c-p3_1ss12CT	GTTCAAGAAAGTTGTGGGAA	0.00075632	74.2484	33.9179	20.2874	middle
16	PC-5p-224209_369	AGAGATAAAGTAGGATACTAAAGA	0.000934259	7.69992	1.66254	0	middle
17	PC-3p-413190_177	GTGTAGCCTGCACGAAACGGAATC	0.000989761	18.384	0	3.23569	middle
18	PC-3p-572892_110	AACACTATAAAGATGAACTCC	0.00102453	2.89629	0.417439	0	low
19	PC-3p-48704_1393	CGTTCGGGCCATGGGGCGATC	0.0010927	0	16.2257	15.2513	middle
20	csi-miR164a-3p_2ss9CT10TG	CATGTGCCTGTCTTCCCCATC	0.00138033	3768.4	1633.57	2577.75	high
21	PC-5p-206218_402	ACGGTTGGGCGGAAATTGAAGACG	0.00148995	0	10.0571	12.249	middle
22	PC-3p-287274_279	ATGGACCGATAATATTGAGTGATA	0.00162351	10.5997	1.25353	1.08551	middle
23	ath-miR159a_R-1_1ss16GT	TTTGGATTGAAGGGATCTCT	0.00163665	17.4318	10.8114	7.47927	middle
24	seu-MIR11049-p3_2ss5AG22TA	AAAAGTTTAAGCTGATAGTTGAGG	0.00199294	4.70272	0	0.465216	middle
25	seu-MIR11049-p5_2ss5AG22TA	AAAAGTTTAAGCTGATAGTTGAGG	0.00199294	4.70272	0	0.465216	middle
26	ath-miR169b-5p_R+3	CAGCCAAGGATGACTTGCCGGGGA	0.00222425	0	57.1983	24.8817	middle
27	PC-5p-132263_616	ATGGGTTGTGCTCATTCTAAACAC	0.00224006	9.40592	0	1.0436	middle
28	PC-3p-151645_544	AGGACCGCATCAGATACTTTTGCC	0.00228577	12.0171	10.687	0	middle
29	PC-5p-580208_108	GAAAATGAGAACTATATTGTGAGA	0.00247493	3.89821	0	0.775361	middle
30	PC-5p-705056_79	TCGAGCTGAGTCTGGAACATGGCC	0.00255236	3.63538	0.38358	0	low
31	gma-miR9734_R-2_2ss4TA18GA	TCGAGAATGAGATTTGTATTGC	0.00259595	52.1407	14.735	10.4529	middle
32	PC-3p-633944_94	AATATTGCTGCGGTTTTCTGGCCC	0.00303093	3.62795	0	1.00917	middle
33	ptc-miR6478_2ss20TC21GA	CCGACCTTAGCTCAGTTGGCA	0.00315518	430.432	230.563	160.611	high
34	tcc-MIR395a-p5_2ss2CT18TG	CTTGACCTACTGAAGTGG	0.00321075	7.77785	0.695732	0	middle
35	PC-5p-120774_668	AATCAACCGGAGCACTTATTCACA	0.0034605	1.17614	3.8839	8.13477	middle
36	cas-miR172a-5p_3ss2TC3GA7TC	GCAGCACCATCAAGATTCACA	0.00408856	1421.85	504.497	788.699	high
37	stu-miR172b-5p	GCAGCACCATCAAGATTCACA	0.00408856	1421.85	504.497	788.699	high
38	PC-3p-591706_105	TATGAATTGATTGGTTAGTGCATC	0.00425075	4.65215	0.895376	0	middle
39	PC-3p-763884_69	CCTAACCAGCTGGTTGAACGC	0.00434041	4.61503	0	1.01115	middle
40	PC-3p-404948_182	TGTAGTAGCAACCAGAGAACC	0.00497384	8.52623	1.76976	1.21338	middle
41	PC-3p-387378_193	ACGGATCTGGATCCTAGAGGGCCC	0.00575822	14.0789	2.47553	4.28466	middle
42	PC-3p-272490_297	TCACTTATGTAAAAGAAAACCATC	0.0058744	21.8044	1.72442	0.505577	middle
43	PC-5p-29718_2031	AGGTAAATCGTCAACAAGTTCAGC	0.00611924	37.7809	13.4913	16.5111	middle
44	ath-miR172c_R+1	AGAATCTTGATGATGCTGCAGA	0.00714352	670.201	203.754	236.692	high
45	PC-5p-28684_2087	CTTTTAGACGGCCTTGACATTG	0.00741969	248.063	109.357	126.39	middle
46	PC-3p-157034_526	AGTTATTAGGTCCGGACTATGTCC	0.00743139	4.61503	11.6383	0	middle
47	ath-miR159a_R-2	TTTGGATTGAAGGGAGCTC	0.0077263	578.986	273.727	216.8	middle
48	fve-miR535a_1ss15AG	TGACGATGAGAGAGGGCACGC	0.0086965	11.6369	7.08441	7.46607	middle
49	PC-3p-24046_2377	GATACGTTCGCCCCCAAAATCC	0.00947282	0	39.3238	26.2957	middle
50	ath-miR159a_R-1_1ss19CT	TTTGGATTGAAGGGAGCTTT	0.00974314	64.5478	36	25.7773	middle
51	ath-miR159a_R-2_2ss18TC19CA	TTTGGATTGAAGGGAGCCA	0.0103116	10.6783	1.9179	1.39565	middle
52	ath-miR162a-3p	TCGATAAACCTCTGCATCCAG	0.0113953	6180.51	7737.2	15596	high
53	ath-MIR166g-p3_2ss10TG19GA	GAATGTTGTGTGGCTCGAAGT	0.0115614	2.28362	0	0.575725	low
54	ath-miR171c-5p_L+3_2ss4AG14GA	ATGGGATATTGGTACGGTTCAATC	0.0118896	76.1538	61.535	37.363	middle
55	cme-MIR396d-p3_1ss12CT	GTTCAAGAAAGTTGTGGG	0.0121886	5.81809	2.01948	0	middle
56	PC-5p-181314_458	AGGCACTGACCAAGTATTTTGCGG	0.0134759	1.91524	0	4.33794	middle
57	cas-miR5139	AAACCTGGCTCTGATACCA	0.0135189	12.1277	5.43318	1.79331	middle
58	PC-3p-151373_545	ACCAAAATCGCACCGCAAACCGCA	0.0135307	0	10.0641	21.013	middle
59	PC-3p-226143_365	AAAAACTGAACAAAATTGTAGGGG	0.0140653	0.862276	1.76753	4.65035	middle
60	ath-miR167a-5p_R-2	TGAAGCTGCCAGCATGATC	0.0141316	2017.32	1083.22	1124.83	high
61	ath-miR159a_R-2_1ss19CT	TTTGGATTGAAGGGAGCTT	0.01565	64.1066	34.3334	24.0147	middle
62	ath-miR159a_R-3_1ss17CT	TTTGGATTGAAGGGAGTT	0.0160551	12.6425	5.22966	1.50163	middle
63	PC-3p-131697_618	TGGCCGGACGATCGCCCCGTGG	0.0163754	0	3.33553	8.96511	middle
64	PC-3p-702520_79	GTGAATAAGTGCTCCGGTTGATT	0.0165223	0	0.347866	2.09514	low
65	ath-miR172c_L-3	ATCTTGATGATGCTGCAG	0.0169028	8.29587	1.11317	3.34747	middle
66	PC-3p-286163_281	ATGGGCTTGTGTATGGTCACTCTC	0.0178738	7.76766	0	2.01594	middle
67	PC-3p-377403_200	AGGGGTGGGACATTGTAACACGTA	0.0179898	3.76366	2.14848	8.74847	middle
68	cpa-miR535_2ss5AG7CT	TGACGATGAGAGAGAGCACGC	0.0196013	76249.5	48565.1	51025.9	high
69	PC-5p-139992_586	AAGGACGCCCCACCACCGCTGGAG	0.0201631	0	7.3377	9.29932	middle
70	ath-miR164a	TGGAGAAGCAGGGCACGTGCA	0.0201687	107853	53241.7	80022.5	high
71	ath-miR164a_1ss21AT	TGGAGAAGCAGGGCACGTGCT	0.0203139	2893.18	1491.79	1782.07	high
72	lus-MIR172a-p3_1ss20GT	ATCTTGATGATGCTGCATTT	0.0205864	2.08505	0	0.575725	low
73	lus-MIR172a-p5_1ss20GT	ATCTTGATGATGCTGCATTT	0.0205864	2.08505	0	0.575725	low
74	PC-3p-200605_414	TATGACGAACTTAAGCACCAGA	0.0208965	16.8256	5.72206	5.0457	middle
75	ath-miR159a_R-1_1ss12GT	TTTGGATTGAATGGAGCTCT	0.0211701	5.42465	0.843876	1.99353	low
76	ath-miR169b-5p_L+3R-2	TTGCAGCCAAGGATGACTTGCC	0.0218476	0	9.6491	1.15145	middle
77	PC-3p-243298_337	ATAAGAAGTCAATCCTGGAAACAT	0.022362	25.1166	18.6151	0	middle
78	cst-MIR11334-p5_2ss9TG18TC_1	TAAGGAGTGTGTAACAAC	0.0237662	5.89742	1.11317	1.12587	low
79	cst-MIR11334-p5_2ss9TG18TC_2	TAAGGAGTGTGTAACAACT	0.0237662	5.89742	1.11317	1.12587	low
80	gma-MIR159e-p3_2ss16AG18TA	AGCTCCTTGAAGTCCGAAT	0.0238484	68.8432	21.8035	46.0532	middle
81	mtr-miR156b-3p_L-1_1ss8TC	GCTCACCCTCTATCTGTCACC	0.0241745	575.739	646.923	1059.28	high
82	PC-5p-112169_712	AGGGCTGCGCTTTTAGAGAAAACG	0.0250871	0	10.3919	14.372	middle
83	PC-5p-147201_559	AGGGCTGCGCTTGTAACAAAAAGC	0.0252104	0	5.2365	12.2029	middle
84	PC-5p-204667_405	AAGTTGAATAGAACGCACCCACA	0.0271563	4.34919	8.58685	16.6878	middle
85	PC-3p-113375_706	AATGATCGGAATAAAGCATAAGGT	0.0281747	0	19.1417	14.8419	middle
86	ath-miR2111a-5p_2ss18TC20TC	TAATCTGCATCCTGAGGCTCA	0.0283376	48.8325	85.7575	188.849	middle
87	cas-miR169e-3p_L+1_1ss8CA	AGGCAGTATCCTTGGCTATC	0.028607	0.89637	14.181	3.29103	middle
88	ath-MIR168a-p5	TCGCTTGGTGCAGGTCGGGA	0.0287735	382.271	228.069	199.644	middle
89	stu-MIR8021-p3_2ss1AG23AC	GAACTCGAGACCTCTGGTTAAGCT	0.0288764	9.18043	21.1716	26.1154	middle
90	PC-5p-1049632_38	AAATCTATTCCTGGGGTCTCAACT	0.0298068	0	0.895376	4.17603	low
91	PC-5p-48966_1387	CATGGGGCGATCGTCCGGCCA	0.0303732	10.8224	20.3791	36.0541	middle
92	PC-3p-116280_690	AAGGGCTGCGCTTTTCTAAAAGGC	0.0310508	5.25205	3.94938	10.6791	middle
93	PC-5p-934430_48	AAAACTATTCCCGAGACTCTAACC	0.0312795	5.53692	0.834879	1.21338	middle
94	PC-5p-75214_992	AGTAGGGCTGCGCTTTTCAAAAAG	0.03354	2.98281	3.57312	6.56281	middle
95	PC-5p-340627_228	ATATGCTTCCTCCGTAACATAATA	0.0336924	0	1.17033	7.92499	middle
96	ath-miR169a-3p_L+1_1ss6AG	CGGCAGGTTGTCCTTGGCTAC	0.0337658	45.4128	689.653	510.331	high
97	ath-miR169b-3p_L+1R-1_2ss6AG16C-	CGGCAGGTTGTCCTTGGCTAC	0.0337658	45.4128	689.653	510.331	high
98	PC-5p-333775_233	AGGACGTTCAGCCCATGGGGC	0.0358976	1.4566	3.43926	7.90653	middle
99	PC-5p-404977_182	ATCAACCGGAGCACTTATTCACA	0.037195	0	0.968743	2.97407	low
100	PC-5p-13279_3656	ATCACCCGATCCATCCGTTAACCC	0.0374192	5.43672	47.7478	38.5232	middle
101	gma-MIR5032-p3_2ss16AG20AG	TATGAAATGAGGCATGGAAGGGAGC	0.0377819	4.17983	11.8482	2.23835	middle
102	mtr-MIR5205b-p5_1ss2AT	TTGGGACGGAGGGAGTACTTC	0.037843	0	6.15765	8.37704	middle
103	PC-3p-250760_326	AGGCGACTGACCACAGGTACATGC	0.0386357	7.4306	0.790079	1.88763	middle
104	PC-5p-250760_326	AGGCGACTGACCACAGGTACATGC	0.0386357	7.4306	0.790079	1.88763	middle
105	PC-3p-254166_321	GTGGGACACAAGATGAGACATTA	0.039154	14.2135	23.6441	0	middle
106	PC-3p-116385_689	ACAGACTGCACCCCACTCTGTAGT	0.0392827	1.10423	9.92335	17.0257	middle
107	PC-5p-331832_235	AGCGCCACCCGTCGAGTCGAACCC	0.0397773	4.2049	0	0.775361	middle
108	ppe-MIR482f-p5_2ss3AT20TC	TTTGGTTTCTCCCTTTCCCC	0.0401688	7.99824	8.24346	15.6872	middle
109	ath-miR164c-5p_2ss17GT21GA	TGGAGAAGCAGGGCACTTGCA	0.0417675	113.797	62.2146	64.7555	middle
110	ath-miR164a_1ss17GT	TGGAGAAGCAGGGCACTTGCA	0.0417675	113.797	62.2146	64.7555	middle
111	PC-5p-73236_1013	AATAGGGCTAAAAGTCGTTGC	0.0426973	0	12.893	6.80926	middle
112	ath-miR398a-3p	TGTGTTCTCAGGTCACCCCTT	0.0441645	1.10423	26.8024	20.3444	middle
113	cme-MIR171d-p3_2ss4AG18AC	TTTGTTGAGCCGTGCCAC	0.044704	3.41824	0.834879	0.505577	low
114	PC-3p-161699_512	TGACCACAGGTTCGGGCACCT	0.0447475	0	15.2541	24.8128	middle
115	PC-5p-3041_10997	GGTAAGAGATTGTTAAAAATT	0.0450435	53.1682	170.152	158.548	middle
116	PC-5p-3784_9265	CCACCATCCGTGGAGGCGCCC	0.0464723	47.8044	107.211	95.7668	middle
117	ptc-miR6478_R+2_1ss21GA	CCGACCTTAGCTCAGTTGGTAGA	0.0467233	225.105	110.787	105.874	high
118	mes-MIR169ad-p5_2ss17GT18CT	TAGCCAAGGATGACTTTTT	0.0468067	0	10.1409	1.25232	middle
119	PC-3p-403445_183	GAGGAGTTGAGACATAAGATGAGA	0.0469091	0	1.17033	5.1737	low
120	PC-3p-184119_451	TTGGACCCAGACCCGACCCTT	0.0474046	1.76677	7.78639	14.6832	middle
121	ath-miR390a-5p	AAGCTCAGGAGGGATAGCGCC	0.047497	2760.25	5595.4	1735.7	high
122	PC-3p-345405_224	ACTTGGACCCAGACCTGGACCCGG	0.0476471	6.53816	1.07445	1.41561	middle
123	PC-5p-205203_404	ATCCACCATGGACGCCCCACTACC	0.0489352	14.0743	5.76509	3.80731	middle
124	ath-MIR159a-p3_2ss18TA19CT	TTTGGATTGAAGGGAGCAT	0.0497575	7.19349	2.86819	1.21338	middle
125	ath-MIR159a-p5_2ss18TA19CT	TTTGGATTGAAGGGAGCAT	0.0497575	7.19349	2.86819	1.21338	middle
