# Supplementary material for: Regulatory Roles of Small Non-coding RNAs in Sugar Beet Resistance Against Beet curly top virus
Source: Front Plant Sci. 2022 Jan 10;12:780877. doi: 10.3389/fpls.2021.780877 (PMC8786109; doi:10.3389/fpls.2021.780877)
Supplement: Supplementary file 4 [file Table_3.XLSX]

## Sheet: Sheet1
red is pvalue<0.001,orange is pvalue <0.01,blue is pvalue<0.05.
Index	miR_name	miR_seq	pvalue(ANOVA)	I_19_2d(mean)	I_13_2d(mean)	I_4_2d(mean)	Expression level
1	PC-3p-272490_297	TCACTTATGTAAAAGAAAACCATC	2.91e-08	22.9018	0.610496	1.61497	middle
2	PC-5p-132263_616	ATGGGTTGTGCTCATTCTAAACAC	3.804e-07	33.2512	1.29576	1.3327	middle
3	PC-3p-62242_1151	TTTCCCAACAAGTATCAGCATC	1.0434e-06	5.47953	114.405	272.9	middle
4	PC-5p-14805_3385	CGAGGATGTTGATACTTGGTGAGA	1.511e-06	18.205	175.099	375.321	middle
5	PC-3p-151645_544	AGGACCGCATCAGATACTTTTGCC	3.9826e-06	26.6211	11.1565	0	middle
6	PC-3p-28452_2099	ATTATATCTCATATCTCTAAC	4.6471e-06	0	14.1572	51.2193	middle
7	PC-3p-48704_1393	CGTTCGGGCCATGGGGCGATC	1.1333e-05	0.747056	14.3187	18.6644	middle
8	PC-5p-13333_3644	TCTCGCCTGGACGTTCGCCCC	1.46556e-05	1.073	49.455	24.3776	middle
9	ath-miR172c_R+1	AGAATCTTGATGATGCTGCAGA	1.75487e-05	255.119	89.9914	226.086	high
10	PC-5p-278618_289	AGTTTTCGGATGATATAGTAGGGT	2.28743e-05	0	7.62435	8.1122	middle
11	PC-5p-73236_1013	AATAGGGCTAAAAGTCGTTGC	2.74473e-05	0	10.6275	8.24874	middle
12	PC-5p-301656_264	AAGGACATATTGCTGCGGTTTTGG	5.18471e-05	7.28717	0.610496	0.529153	middle
13	csi-miR156b-3p_R-1	GCTCACTGCTCTTTCTGTCAGC	5.19359e-05	427.783	221.854	165.188	middle
14	PC-5p-224209_369	AGAGATAAAGTAGGATACTAAAGA	6.91208e-05	15.7059	0	3.88857	middle
15	PC-3p-85965_890	AGATAAGTTGAACAGAACAGGACC	7.26411e-05	0	18.1753	20.6599	middle
16	ath-miR166a-5p_2ss3AT4CA	GGTATGTTGTCTGGCTCGAGG	0.000100931	1720.02	3479.95	1489.32	high
17	PC-3p-147258_559	TCCTGGCCAGACGTTCCCCTTC	0.000163912	0	7.61511	4.24676	middle
18	PC-3p-250760_326	AGGCGACTGACCACAGGTACATGC	0.000176156	18.7036	3.37329	2.99754	middle
19	PC-5p-250760_326	AGGCGACTGACCACAGGTACATGC	0.000176156	18.7036	3.37329	2.99754	middle
20	cas-miR172a-5p_3ss2TC3GA9AT	GCAGCATCTTCAAGATTCACA	0.000186124	423.439	118.054	155.748	high
21	PC-5p-265845_305	AATGTCTGGCCTGGACGTTGCATC	0.000200194	0	13.2807	8.47118	middle
22	ppe-MIR482f-p3_2ss17TC19CG	TTCAAAGGGAACAAATCTGTT	0.000280296	90.1036	121.802	302.034	middle
23	ath-miR172a_1ss1AC	CGAATCTTGATGATGCTGCAT	0.000385647	11257.6	5221.12	9922.29	high
24	lja-miR1511-3p_2ss5AT24CG	AACCTGGCTCTGATACCATGAAGG	0.000397208	0	8.64695	9.82432	middle
25	PC-3p-24046_2377	GATACGTTCGCCCCCAAAATCC	0.000405082	0	46.0088	16.4432	middle
26	ath-miR396a-3p	GTTCAATAAAGCTGTGGGAAG	0.000501995	3982.24	3583.87	6203.46	high
27	stu-MIR8005a-p5_1ss5GA	GTTTAGGGTTTAGGGTTTAGGGTT	0.000620175	98.1985	645.317	314.553	high
28	PC-5p-257017_317	ACGTGCCTGGGCCTGGTTCACACA	0.000636361	1.53285	8.64968	0.951927	middle
29	PC-3p-193998_428	AATGGTGGGTAGTCTACTCGGTGG	0.000684648	0	14.6465	6.10225	middle
30	ath-miR162a-3p	TCGATAAACCTCTGCATCCAG	0.000713038	7628.89	9975.59	14858.9	high
31	PC-5p-48966_1387	CATGGGGCGATCGTCCGGCCA	0.000750841	4.72394	27.057	30.8311	middle
32	PC-3p-131697_618	TGGCCGGACGATCGCCCCGTGG	0.000769694	0	4.90119	9.65472	middle
33	ath-miR166a-5p_3ss4CA11CT20GA	GGAATGTTGTTTGGCTCGAAG	0.00106138	358.316	416.247	540.175	middle
34	ath-miR166a-3p_1ss20CT	TCGGACCAGGCTTCATTCCTC	0.00106156	21726.8	42097.3	23994.1	high
35	PC-5p-13279_3656	ATCACCCGATCCATCCGTTAACCC	0.00107461	12.7199	45.8043	26.1888	middle
36	PC-5p-29530_2041	GGAAGGAGATTAAGGATATCT	0.0011769	18.8292	0	83.7098	middle
37	PC-3p-93312_831	AAGCTGTGTTCGGATTGGATTCGG	0.00125673	0	16.3631	25.7503	middle
38	PC-3p-9892_4546	TTATGGTACAGACTGCACCCC	0.0012985	126.251	95.2627	59.6967	middle
39	PC-5p-3041_10997	GGTAAGAGATTGTTAAAAATT	0.00143828	48.4325	136.002	264.347	middle
40	bna-miR172a_R+3_1ss1AC	CGAATCTTGATGATGCTGCATCCA	0.00151287	90.3824	22.4566	42.0026	middle
41	ath-miR171c-5p_L+3_2ss4AG14GA	ATGGGATATTGGTACGGTTCAATC	0.00165415	98.1734	73.2828	45.51	middle
42	PC-5p-205203_404	ATCCACCATGGACGCCCCACTACC	0.00180069	27.0397	7.45555	5.5972	middle
43	PC-3p-2477_12896	ATATCCTTGATTTCCTTCTTC	0.00185872	428.97	3.54708	268.544	high
44	PC-5p-41105_1587	TCAAAGAGGTGTCCACCATGG	0.00194859	86.9201	48.2328	26.8912	middle
45	ath-miR2111a-5p_2ss18TC20TC	TAATCTGCATCCTGAGGCTCA	0.00203186	73.9629	91.2453	219.608	middle
46	PC-5p-9987_4515	TCCGGCCAGGACGTTCTGCCC	0.00213116	1.64352	49.8233	50.4465	middle
47	PC-3p-350544_220	AGCCTTGGCTGTACCATGAACATG	0.00259737	0	1.33164	6.46438	middle
48	PC-3p-424761_170	AAGATAAGTTAAAATAAGTTGAAC	0.00262306	14.0154	1.43715	2.57498	middle
49	PC-5p-181314_458	AGGCACTGACCAAGTATTTTGCGG	0.00298635	3.94281	0	7.2319	middle
50	ath-miR169a-3p_L+1_1ss6AG	CGGCAGGTTGTCCTTGGCTAC	0.00299263	128.993	605.872	72.5168	high
51	ath-miR169b-3p_L+1R-1_2ss6AG16C-	CGGCAGGTTGTCCTTGGCTAC	0.00299263	128.993	605.872	72.5168	high
52	PC-3p-157034_526	AGTTATTAGGTCCGGACTATGTCC	0.00308405	5.73961	20.064	0.951927	middle
53	stu-MIR8005c-p5_2ss14AG23TA	TTTAGGGTTTAGGGTTTAGGGTA	0.00322412	36.3051	202.119	120.523	middle
54	stu-MIR8005a-p3_2ss15GT21AG	TTTAGGGTTTAGGGTTTAGGGTA	0.00322412	36.3051	202.119	120.523	middle
55	PC-3p-196843_422	ACAAGTAGCAGAATATCTAACACC	0.00323131	1.073	1.44937	6.65263	middle
56	PC-5p-98300_796	AGTAGGGCTGCGCTTGTAGAAAAG	0.00356191	20.32	7.77204	4.81548	middle
57	ath-miR403-3p	TTAGATTCACGCACAAACTCG	0.00360467	4328.44	2887.9	6931.54	high
58	stu-MIR8005c-p3_1ss11AG	AGGGTTTAGGGTTTAGGGTTT	0.00369638	153.602	427.407	276.796	high
59	pla-miR11610_R+2_1ss14GA	ACAGATATGGTAGAGGGCACATT	0.00379981	158.874	341.75	143.042	middle
60	PC-5p-111110_718	ATTAACGGGTCGGGTGATGGATGA	0.00409392	0	13.5978	14.312	middle
61	rgl-MIR5141-p5_1ss10GT	ACCCGACGCTACTGACAGATAAGC	0.0041217	12.8047	2.19779	0	middle
62	PC-5p-288095_278	AAGGTAATAGGACATGTTGTGGGG	0.00421323	1.83943	15.9479	15.4648	middle
63	PC-3p-354695_216	ATTCCTGGGCCTCAACCATCCGCT	0.00440775	10.6104	3.14187	0	middle
64	PC-5p-63944_1127	ATCAGGTCGGGTTTGGGTTGAGGT	0.00466867	6.65933	19.8957	13.1803	middle
65	ath-miR159a	TTTGGATTGAAGGGAGCTCTA	0.00496857	24641.2	23137.4	33950.7	high
66	PC-3p-164122_505	AGCTCTTCTGCTATGTAGGACTGC	0.00500612	0	4.64969	10.4575	middle
67	PC-3p-396687_187	ATGGAATAAGAAGTAATGTATAGG	0.00511403	0	0.718577	3.66418	low
68	ath-miR166a-5p_2ss4CA10TG	GGAATGTTGGCTGGCTCGAGG	0.00515636	20335.7	24008.3	14926.6	high
69	csi-miR167a-5p_R+2	TGAAGCTGCCAGCATGATCTGCA	0.00620619	594.858	167.367	265.675	high
70	PC-3p-211040_393	AGAAGGGCTGCGTTTTGAAGAATG	0.0062698	0	7.67791	8.46795	middle
71	ath-miR390a-5p	AAGCTCAGGAGGGATAGCGCC	0.00672595	1934.61	4215.64	1244.4	high
72	PC-5p-331832_235	AGCGCCACCCGTCGAGTCGAACCC	0.006767	11.1693	3.36449	1.26997	middle
73	PC-3p-116385_689	ACAGACTGCACCCCACTCTGTAGT	0.00680527	6.69032	31.3674	16.7256	middle
74	ath-miR396a-5p	TTCCACAGCTTTCTTGAACTG	0.00717692	26811.9	12301.4	22982.3	high
75	PC-3p-113375_706	AATGATCGGAATAAAGCATAAGGT	0.00725892	0	24.4958	26.3395	middle
76	PC-3p-63465_1134	AGGACGCCCCACCACCGCTGGAGT	0.00730999	0	39.0399	23.2704	middle
77	ath-miR394a	TTGGCATTCTGTCCACCTCC	0.00737818	1635.77	805.568	918.391	high
78	ath-miR159c_L-1_1ss21TA	TTGGATTGAAGGGAGCTCCA	0.00789339	0	0.958102	4.80688	middle
79	ath-miR157c-3p_3ss6CT10AG20CT	GCTCTTTATGCTTCTGTCATC	0.00851325	18.6971	4.09379	9.30133	middle
80	PC-3p-247893_330	GTTGTGAAATGGACTCTCTCTCC	0.00854874	0	7.87404	2.19627	middle
81	mdm-MIR11004-p3_1	TTGGTGCTATCCTACCTGAGCTTT	0.00932143	36.1565	102.703	35.3838	middle
82	mdm-MIR11004-p3_2	TTTGGTGCTATCCTACCTGAGCTTT	0.00932143	36.1565	102.703	35.3838	middle
83	ath-miR8175_L+3_1ss5AT	TTCGTTCCCCGGCAACGGCGCCA	0.00941722	0	2.45181	6.32822	middle
84	PC-3p-392742_189	ATGGTACGGAATGCACCCCATCCC	0.00960948	16.9864	8.87473	3.27324	middle
85	PC-3p-70441_1045	CTAGGAAGAGGGGTACTTTTGG	0.00962574	0	12.6077	16.6412	middle
86	ptc-MIR481d-p3_2ss3TC19AG	ATCCTTTGACATGGTATCGGAGCC	0.0101952	8.37655	2.45423	1.39402	middle
87	PC-3p-84075_907	ATCGGAAGTTGAGGAGAACGAAAC	0.0104203	19.4501	19.7667	0	middle
88	PC-3p-153926_537	ACCGGTGGAGGTGTCCTTGGCAGG	0.01063	0	8.30936	3.9564	middle
89	PC-5p-139992_586	AAGGACGCCCCACCACCGCTGGAG	0.0110584	0	6.52163	3.93073	middle
90	PC-5p-272352_297	AGGTCCGGGACACTTTGGTAAACG	0.0116342	4.69981	0.454735	1.05392	middle
91	rco-miR171c_R+4	TGATTGAGCCGTGCCAATATCACCA	0.0127613	38.9407	3.45717	22.3813	middle
92	bna-miR171a_L+3R+1_1ss24GC	TGATTGAGCCGTGCCAATATCACCA	0.0127613	38.9407	3.45717	22.3813	middle
93	eun-miR166-3p_R+4	TCGGACCAGGCTTCATTCCCCACCA	0.0127723	178.629	61.6785	135.098	middle
94	ath-miR166a-3p_1ss1TA	ACGGACCAGGCTTCATTCCCC	0.0131929	6173.16	7575.12	5629.84	high
95	PC-5p-120774_668	AATCAACCGGAGCACTTATTCACA	0.0132716	0.919713	5.39436	6.29567	middle
96	PC-5p-99653_787	TGAACGATCGCCCCATGGCCC	0.0135243	0	17.3097	14.5644	middle
97	PC-3p-777_32390	TTTTTAACAATCTCTTTTCCAA	0.0137335	317.443	587.665	647.87	high
98	PC-5p-246063_333	GGAGTGTACTGAGAATACAGG	0.0140838	2.6894	15.8657	0	middle
99	fve-MIR171d-p5_1ss20GA	TGTTGGCCCGGTTCACTCAAG	0.0143579	1938.4	2709.82	1714.84	high
100	ptc-miR6478_R+4_1ss21GA	CCGACCTTAGCTCAGTTGGTAGAGC	0.0154239	12.6195	3.12588	10.563	middle
101	PC-3p-254166_321	GTGGGACACAAGATGAGACATTA	0.0156495	16.9588	21.5297	0	middle
102	hbr-miR396a_1ss21TC	CACAGCTTTCTTGAACTTTCC	0.0157919	70.0989	37.0537	83.4355	middle
103	PC-3p-61248_1166	TCTGACACCAAGACGGACGCT	0.0164463	20.4784	15.1577	7.88112	middle
104	gra-MIR8689-p5_2ss1GA23TG	ACCCGACCCATGATCACCTCTAGT	0.0165885	0	3.54817	3.63304	low
105	ath-miR166a-3p	TCGGACCAGGCTTCATTCCCC	0.0169528	177448	208578	170544	high
106	PC-3p-388683_192	ATTGCTGCGATTCTAGGCCGAAAC	0.0171521	0	0.90947	6.10458	middle
107	ath-miR408-3p_L-1R+1	TGCACTGCCTCTTCCCTGGCT	0.0172232	1263.5	655.124	55.7724	high
108	ath-miR319a_R-1	TTGGACTGAAGGGAGCTCCC	0.0180041	1419.44	2304.83	2503.57	high
109	PC-5p-233306_353	ATCCACCATGGACACTCCACCACC	0.0181511	0	10.2215	7.32931	middle
110	mtr-MIR2632b-p3_2ss6GT18CA	TAAATTATTAATATTTGA	0.0181978	2.6894	10.2395	2.5319	middle
111	PC-3p-132410_615	CCCTAAGTTAGAGACGGATTTTC	0.0182571	0	12.911	16.4881	middle
112	PC-3p-248645_329	ACCCGATCCATCACCCGTTTAACC	0.0198327	0	10.2681	6.62893	middle
113	PC-5p-178120_466	AACGTCGGGCCTGGACGTTCGGGC	0.0203752	0	10.0041	7.96753	middle
114	ath-miR399a_1ss13TA	TGCCAAAGGAGAATTGCCCTG	0.020568	6.1956	69.2404	15.816	middle
115	ath-miR399b_1ss13GA	TGCCAAAGGAGAATTGCCCTG	0.020568	6.1956	69.2404	15.816	middle
116	PC-5p-9223_4777	AGTTTGTTCGCGGATCTAACA	0.0208712	94.8045	49.2057	82.211	middle
117	PC-5p-112169_712	AGGGCTGCGCTTTTAGAGAAAACG	0.0209777	1.83943	15.3912	11.1929	middle
118	ahy-miR167-3p_L-1_2ss12CT15TC	GATCATGTGGTAGCTTCACC	0.0212794	4473.42	1828.42	1703.07	high
119	ath-miR167d_R-1	TGAAGCTGCCAGCATGATCTG	0.0222152	21625.5	16470.7	25227	high
120	ath-miR167a-5p_1ss21AG	TGAAGCTGCCAGCATGATCTG	0.0222152	21625.5	16470.7	25227	high
121	PC-5p-62241_1151	AGAGATGGGTTCACTTTATAATGC	0.0233285	4.24938	10.6522	10.3695	middle
122	ath-miR8175_L+2_1ss4AT	TCGTTCCCCGGCAACGGCGCCA	0.0233841	6.2413	4.82565	10.2477	middle
123	ath-miR827_1ss21TA	TTAGATGACCATCAACAAACA	0.0240841	41.8424	17.856	60.6609	middle
124	PC-3p-362779_210	CGCGCCATGGGCAGAACGTCC	0.0249499	6.25767	2.41025	0	middle
125	mtr-MIR2655m-p3_2ss6TC17AC	TTAAACAAGTTAAGGGCA	0.0255567	0	3.11077	7.64978	middle
126	sly-miR319c-5p_L-1	GAGCTTCCTTCAGCCCACTC	0.0258349	68.4976	116.85	33.7031	middle
127	gma-MIR5368-p3_2ss4GA22GC	GCCAAGGGACAGTCTCAGGTAC	0.0264627	0	39.1896	11.8794	middle
128	csi-miR164a-3p_2ss9CT10TG	CATGTGCCTGTCTTCCCCATC	0.0267177	4166.18	2390.5	2333.18	high
129	ath-MIR159a-p5_2ss16GT17CT	TTTGGATTGAAGGGATTT	0.0267917	5.43304	15.6889	5.09312	middle
130	PC-5p-4439_8210	TACACCCTCTAACATTCTCCG	0.0269952	103.74	59.1521	52.9021	middle
131	PC-5p-354664_216	ATTTCCGCAACCCCCACCCCTCC	0.028473	8.47992	1.97052	0	middle
132	stu-MIR8021-p5_2ss3TC24TC	ATCCAAGGCTCAAACTCGAGACCC	0.0304938	1.83943	15.7728	21.3661	middle
133	PC-5p-29718_2031	AGGTAAATCGTCAACAAGTTCAGC	0.0328677	53.6192	20.931	29.7346	middle
134	PC-3p-180908_459	AGGGTTGGGATCCGGTGAGAATAG	0.0328776	1.53285	9.29989	10.8334	middle
135	PC-3p-243298_337	ATAAGAAGTCAATCCTGGAAACAT	0.0329786	21.0449	21.6063	0	middle
136	PC-5p-171209_485	AATAGACTGTTTCGTTCAATCTGC	0.0333271	5.74736	0	6.62842	middle
137	pla-miR11610_R+4_1ss14GA	ACAGATATGGTAGAGGGCACATTCC	0.0336129	107.301	185.335	83.7438	high
138	PC-3p-373246_203	GTGGGTGAATTGTCCACTGGGTAG	0.0342055	21.227	1.97888	0	middle
139	ath-miR166a-3p_R+1	TCGGACCAGGCTTCATTCCCCC	0.0343844	811.315	970.284	769.336	high
140	PC-5p-147201_559	AGGGCTGCGCTTGTAACAAAAAGC	0.0352375	3.94668	14.3437	10.4118	middle
141	PC-5p-383330_196	AAGGGTGTGTTATCTTCAACTTAT	0.0352865	4.54432	0	7.81223	middle
142	cas-miR172a-5p_3ss2TC3GA11CT	GCAGCATCATTAAGATTCACA	0.0375126	205.574	64.9873	79.7248	middle
143	PC-5p-206218_402	ACGGTTGGGCGGAAATTGAAGACG	0.0404083	0	11.856	11.3232	middle
144	PC-5p-81733_927	TTTAAATGCAACAAAGGAATT	0.0416953	4.5327	4.40365	9.88989	middle
145	ath-miR399a_1ss13TC	TGCCAAAGGAGACTTGCCCTG	0.0422826	0.747056	23.8726	0	middle
146	mtr-MIR5205b-p5_1ss2AT	TTGGGACGGAGGGAGTACTTC	0.042921	0	3.87998	5.20523	middle
147	PC-5p-393411_189	ACGTTTGGCCTGGACGTTCGCTCC	0.043251	10.3366	1.61699	3.01106	middle
148	mdm-miR3627a_L+1R+1_1ss21AG	CTCGCAGGAGAGATGGCACTGG	0.0437512	153.678	312.474	418.567	high
149	PC-3p-345320_224	ACATCCGACTCCGACTCCGACTCC	0.0437827	5.47953	9.4146	2.53353	middle
150	ath-miR169b-5p_R+3	CAGCCAAGGATGACTTGCCGGGGA	0.0438179	0	35.5695	5.26429	middle
151	ath-MIR8176-p3_2ss12TC17TA	TGCTTACCGAGCTTCTAACATTT	0.043995	16.982	38.7552	17.1815	middle
152	crt-MIR166b-p3_2ss7GA19AT	ATGATTATTTCTGAGGGGT	0.0448824	0	15.0355	15.1492	middle
153	PC-3p-161699_512	TGACCACAGGTTCGGGCACCT	0.0455764	0	15.7937	8.07551	middle
154	PC-3p-111820_714	AGCAGAAGTAGATACAAGGTTAAC	0.0462466	4.23	12.0758	13.2186	middle
155	PC-5p-411283_178	AAGTAGGGCTGCGCTTTTTAGGTA	0.0470357	0	1.97888	7.17934	middle
156	PC-5p-139015_589	AAAACTATTCCTGGAACTCCAACC	0.0474408	0.766427	8.07454	12.8493	middle
157	ptc-miR399e	CGCCAAAGGAGAGTTGCCCTC	0.0475529	38.9505	147.732	59.2084	middle
158	PC-3p-81163_932	TGCCTGACCGCACCCCTTAAC	0.0494243	11.1668	8.71333	2.819	middle
159	gma-MIR159e-p3_2ss16AG18TA	AGCTCCTTGAAGTCCGAAT	0.0496797	90.4194	24.2042	18.6392	middle
160	PC-5p-341415_227	TTTTACACCGTAGAACGTCCCGCC	0.0499418	1.53285	0	14.2849	middle
