# Supplementary material for: Regulatory Roles of Small Non-coding RNAs in Sugar Beet Resistance Against Beet curly top virus
Source: Front Plant Sci. 2022 Jan 10;12:780877. doi: 10.3389/fpls.2021.780877 (PMC8786109; doi:10.3389/fpls.2021.780877)
Supplement: Supplementary file 5 [file Table_4.XLSX]

## Sheet: Sheet1
red is pvalue<0.001,orange is pvalue <0.01,blue is pvalue<0.05.
Index	miR_name	miR_seq	pvalue(ANOVA)	I_19_6d(mean)	I_13_6d(mean)	I_4_6d(mean)	Expression level
1	PC-5p-641807_92	ATGCCCCCGAGGTCGACGCGACGT	1.9606e-06	1.08022	6.2463	0	middle
2	PC-5p-205203_404	ATCCACCATGGACGCCCCACTACC	7.0522e-06	27.2558	0.834876	1.09891	middle
3	PC-3p-48704_1393	CGTTCGGGCCATGGGGCGATC	3.07118e-05	3.62456	26.8838	23.9581	middle
4	PC-3p-243298_337	ATAAGAAGTCAATCCTGGAAACAT	3.5185e-05	27.0283	45.8566	0	middle
5	PC-5p-29530_2041	GGAAGGAGATTAAGGATATCT	4.91156e-05	21.7929	2.17047	70.6582	middle
6	PC-5p-272352_297	AGGTCCGGGACACTTTGGTAAACG	5.08744e-05	10.7351	2.82426	0.879125	middle
7	PC-3p-84075_907	ATCGGAAGTTGAGGAGAACGAAAC	7.09292e-05	26.3663	30.4822	0	middle
8	ptc-MIR7836-p3_2ss9CA20AC	CCACACCTACCACCCAAACCCC	0.000105105	24.3316	6.77824	5.32626	middle
9	ath-miR160a-5p_R-1	TGCCTGGCTCCCTGTATGCC	0.000120321	398.59	184.536	207.648	middle
10	PC-5p-190446_436	AATACAACCTTTTGGCCATTCGCA	0.000165211	35.1414	9.99326	7.37333	middle
11	csi-miR164a-3p_2ss9CT10TG	CATGTGCCTGTCTTCCCCATC	0.000172455	6841.16	2469.9	3094.42	high
12	PC-3p-157034_526	AGTTATTAGGTCCGGACTATGTCC	0.000214117	7.99128	24.4737	3.07694	middle
13	PC-5p-725678_75	AACCCGATCCATCTGTTCACCCGG	0.000237646	12.0815	1.00169	0	middle
14	PC-3p-254166_321	GTGGGACACAAGATGAGACATTA	0.000380061	18.9908	32.5089	0	middle
15	PC-3p-539842_121	CTACCCCTACCCCCGCCCTCTATC	0.000401133	20.27	1.98247	2.65858	middle
16	PC-5p-327733_239	ACTAAAAAGCGCAGCCCTTCAAGC	0.000525631	11.993	1.3075	1.34413	middle
17	PC-3p-541359_120	AAGTTGAATAGAACCGAGCTTAAC	0.000527254	0	7.13472	0.733683	middle
18	PC-3p-88011_873	ATCGGGTTTTCGGATCGGATCACC	0.000578718	18.8502	7.1674	4.92018	middle
19	rgl-MIR5141-p5_1ss10GT	ACCCGACGCTACTGACAGATAAGC	0.000596036	12.8772	1.74031	1.12011	middle
20	PC-3p-2477_12896	ATATCCTTGATTTCCTTCTTC	0.00065659	169.726	0	269.187	high
21	PC-3p-777_32390	TTTTTAACAATCTCTTTTCCAA	0.000822291	105.016	731.236	506.984	high
22	PC-5p-301656_264	AAGGACATATTGCTGCGGTTTTGG	0.000914939	7.43043	0.417438	0.672067	middle
23	PC-5p-41105_1587	TCAAAGAGGTGTCCACCATGG	0.000939214	78.619	43.3492	41.4302	middle
24	PC-5p-331832_235	AGCGCCACCCGTCGAGTCGAACCC	0.00105846	13.0749	2.91463	2.44857	middle
25	PC-5p-854228_57	AATAATCTGATGCGGTTCAGAGGA	0.00114864	6.96826	0	1.12011	low
26	stu-MIR8021-p5_2ss3TC24TC	ATCCAAGGCTCAAACTCGAGACCC	0.00135537	0	21.3943	11.1978	middle
27	PC-5p-132263_616	ATGGGTTGTGCTCATTCTAAACAC	0.00153257	45.1411	0.834744	0	middle
28	PC-5p-375908_201	AGGGCTGCACTTTTTAAAACAAGC	0.00162356	8.18197	5.50351	0	middle
29	PC-3p-909715_50	AATCTACTGTTTGGATGGCATGGA	0.00170703	7.09314	1.98601	0	low
30	PC-5p-13333_3644	TCTCGCCTGGACGTTCGCCCC	0.00171741	4.89636	36.1253	39.2032	middle
31	bra-miR164e-3p_1ss14CT	CACGTGCTCCCCTTCTCCAAC	0.00204168	15.7474	2.15455	2.71075	middle
32	PC-3p-362779_210	CGCGCCATGGGCAGAACGTCC	0.0022761	14.8374	0	2.81933	middle
33	PC-3p-193998_428	AATGGTGGGTAGTCTACTCGGTGG	0.00229563	0	13.2848	10.4136	middle
34	PC-3p-413190_177	GTGTAGCCTGCACGAAACGGAATC	0.00249488	16.9794	4.41944	2.27215	middle
35	PC-3p-85965_890	AGATAAGTTGAACAGAACAGGACC	0.00250559	0	23.3649	18.9223	middle
36	PC-3p-50231_1360	TCCTGGCCGAACGATCGCCCC	0.00255185	71.2074	30.8893	28.0656	middle
37	PC-3p-151645_544	AGGACCGCATCAGATACTTTTGCC	0.00296364	17.7179	16.1887	0	middle
38	PC-5p-3041_10997	GGTAAGAGATTGTTAAAAATT	0.00301154	44.289	217.239	273.061	middle
39	PC-3p-452967_156	TCCAGCCCTCCCCCCTACAAC	0.00302276	10.254	0	2.73911	middle
40	ath-miR159c_R-1	TTTGGATTGAAGGGAGCTCC	0.00343515	74.9154	54.6067	39.2872	middle
41	PC-3p-24046_2377	GATACGTTCGCCCCCAAAATCC	0.00351555	0	30.4291	24.1775	middle
42	PC-3p-250760_326	AGGCGACTGACCACAGGTACATGC	0.00353003	17.2392	2.12763	2.77958	middle
43	PC-5p-250760_326	AGGCGACTGACCACAGGTACATGC	0.00353003	17.2392	2.12763	2.77958	middle
44	PC-5p-139992_586	AAGGACGCCCCACCACCGCTGGAG	0.00354653	0	8.46433	5.80299	middle
45	PC-5p-73236_1013	AATAGGGCTAAAAGTCGTTGC	0.00372625	0	10.1253	11.373	middle
46	stu-MIR8021-p3_1ss22AC	AACTCGAGACCTCTGGTTAAGCT	0.00377822	3.21276	16.6514	8.66338	middle
47	PC-5p-75214_992	AGTAGGGCTGCGCTTTTCAAAAAG	0.00400456	24.5242	11.8546	8.31168	middle
48	PC-5p-98300_796	AGTAGGGCTGCGCTTGTAGAAAAG	0.00405905	27.7207	14.6336	6.43399	middle
49	PC-3p-1061027_38	ACAACACCTAGGGCTGCATATAGG	0.00418274	0	7.41422	1.12011	middle
50	PC-5p-181314_458	AGGCACTGACCAAGTATTTTGCGG	0.00448314	6.19153	0	4.87491	middle
51	PC-3p-161699_512	TGACCACAGGTTCGGGCACCT	0.00484298	0	9.63005	19.3027	middle
52	stu-MIR8021-p3_2ss1AG23AC	GAACTCGAGACCTCTGGTTAAGCT	0.00490579	13.5793	41.9844	22.5321	middle
53	PC-5p-368280_206	AAGTGAGTCCCTTTCATCTTACCC	0.00535489	6.48976	5.4423	1.18129	middle
54	PC-3p-286163_281	ATGGGCTTGTGTATGGTCACTCTC	0.00636256	13.6862	4.79768	2.98329	middle
55	lja-miR1511-3p_2ss5AT24CG	AACCTGGCTCTGATACCATGAAGG	0.00672881	0	11.5262	4.43784	middle
56	PC-5p-14805_3385	CGAGGATGTTGATACTTGGTGAGA	0.00675124	96.4968	395.869	146.558	middle
57	PC-5p-178120_466	AACGTCGGGCCTGGACGTTCGGGC	0.00679349	0	21.4651	9.97225	middle
58	PC-3p-431909_166	AGTAGGCTAAACTCTCCTCCTCCC	0.00703862	13.7911	2.47263	1.37817	middle
59	PC-5p-9987_4515	TCCGGCCAGGACGTTCTGCCC	0.00754112	2.89024	47.5665	66.4914	middle
60	PC-3p-392742_189	ATGGTACGGAATGCACCCCATCCC	0.0079189	16.0191	12.8688	0	middle
61	PC-3p-70441_1045	CTAGGAAGAGGGGTACTTTTGG	0.00887961	0	13.0551	12.6023	middle
62	PC-3p-82244_923	AGGAATGGGATCTTGTGAAAACC	0.00919371	32.0391	17.1741	10.6149	middle
63	PC-3p-287274_279	ATGGACCGATAATATTGAGTGATA	0.0094153	10.788	1.82795	0	middle
64	PC-3p-312175_253	TGCATGCAACGCGCCCGTGTC	0.00980861	11.471	2.63958	2.73421	middle
65	PC-3p-93312_831	AAGCTGTGTTCGGATTGGATTCGG	0.00990981	0	23.9354	23.6824	middle
66	PC-3p-387378_193	ACGGATCTGGATCCTAGAGGGCCC	0.0100578	18.9851	4.07115	2.30309	middle
67	ppe-MIR482f-p3_2ss17TC19CG	TTCAAAGGGAACAAATCTGTT	0.0102174	69.3452	241.425	240.38	middle
68	PC-3p-345320_224	ACATCCGACTCCGACTCCGACTCC	0.010277	16.3914	2.46912	4.28116	middle
69	PC-3p-63465_1134	AGGACGCCCCACCACCGCTGGAGT	0.0109355	0	41.1862	31.1992	middle
70	bol-MIR9410-p5_2ss4TG17TA_1	TTTGCAGACGACTTAAAT	0.0118285	0	1.88422	5.24138	middle
71	bol-MIR9410-p5_2ss4TG17TA_2	TTTGCAGACGACTTAAATA	0.0118285	0	1.88422	5.24138	middle
72	PC-3p-139786_586	ACTTTAACCGAGCCGAGCCCGAGC	0.012324	19.145	13.2856	6.70086	middle
73	PC-3p-354695_216	ATTCCTGGGCCTCAACCATCCGCT	0.0123345	17.7547	2.47667	3.78293	middle
74	PC-5p-224209_369	AGAGATAAAGTAGGATACTAAAGA	0.0125397	13.5654	4.18923	0.984405	middle
75	PC-5p-182966_454	ATCTGACAACTGAAAGTGAAAACC	0.0128072	0	3.57038	3.29647	middle
76	PC-3p-164122_505	AGCTCTTCTGCTATGTAGGACTGC	0.0136074	0.905078	11.9167	6.72038	middle
77	PC-3p-352427_218	AAACCTTGGATCAATGATCGGAAT	0.013799	0	9.65384	5.89367	middle
78	PC-5p-40676_1600	TTAAGGGCTGCGGTCAGGCAC	0.0140575	30.7237	18.5149	19.2968	middle
79	PC-5p-393411_189	ACGTTTGGCCTGGACGTTCGCTCC	0.0141531	11.627	2.37098	3.20803	middle
80	ath-miR171b-3p_2ss9TC21GT	TTGAGCCGCGCCAATATCACT	0.0163216	1216.08	935.849	720.948	high
81	PC-3p-147258_559	TCCTGGCCAGACGTTCCCCTTC	0.0165096	0	6.22586	8.50894	middle
82	PC-3p-246793_332	AACGACTTTTAGCCCTATTGC	0.0169155	0	4.48742	1.81468	middle
83	PC-5p-281837_286	AACGGGTGGATGATGGATCGGGTG	0.0170983	26.6762	9.5612	8.43711	middle
84	PC-3p-62242_1151	TTTCCCAACAAGTATCAGCATC	0.0180781	66.6298	341.781	123.883	middle
85	PC-5p-451627_157	AAGAAATCTAACCCACGACCCACC	0.0181638	12.0606	3.05148	3.48268	middle
86	PC-3p-111820_714	AGCAGAAGTAGATACAAGGTTAAC	0.0185797	4.96741	18.7535	9.80285	middle
87	PC-3p-701602_80	AGAGTTCGGATTATTTTGAGAAGC	0.0189523	2.98045	0.50538	0.549453	low
88	PC-5p-73919_1005	GGGCGAGTCTCGTTTGGCAGA	0.0190358	61.1437	6.7852	0	middle
89	PC-3p-278132_290	TTGAGGCCCCAGGAATAGAACTAT	0.0195435	0	9.12841	7.24048	middle
90	PC-5p-120774_668	AATCAACCGGAGCACTTATTCACA	0.0199678	0	7.24309	5.00171	middle
91	ath-miR166a-5p_3ss4CA11CT20GA	GGAATGTTGTTTGGCTCGAAG	0.0219352	381.368	527.294	621.437	middle
92	PC-3p-63970_1127	TTTGTGTTGTGAAGTGGACTCTCT	0.0225202	26.1532	34.4833	15.9417	middle
93	PC-5p-458261_153	ACCGGTAGACTACCCACTATTAAT	0.023524	7.69653	8.41921	1.76084	middle
94	PC-3p-113717_704	GATTCTGTTTCGTGTGGACTACA	0.0236015	0.957888	7.95288	6.40148	middle
95	ppe-miR1511-3p_L+1R-4	AACCTGGCTCTGATACCA	0.0239651	33.332	55.8415	76.376	middle
96	cpa-miR8155_L-1	AACCTGGCTCTGATACCA	0.0239651	33.332	55.8415	76.376	middle
97	PC-5p-107827_737	TCGACCATAAAAACTTCA	0.0241432	0	8.93252	12.4539	middle
98	ath-miR160a-5p	TGCCTGGCTCCCTGTATGCCA	0.0241928	4440.49	3177.88	2795.43	high
99	PC-3p-113375_706	AATGATCGGAATAAAGCATAAGGT	0.0242906	0	19.2193	20.4303	middle
100	ath-miR164a_R-1_1ss20CT	TGGAGAAGCAGGGCACGTGT	0.0244865	19.2507	4.98741	12.6928	middle
101	PC-5p-341415_227	TTTTACACCGTAGAACGTCCCGCC	0.0252137	0	6.57198	15.787	middle
102	ptc-miR399e	CGCCAAAGGAGAGTTGCCCTC	0.0252528	19.5592	133.138	110.184	middle
103	ath-miR395a_L-1	TGAAGTGTTTGGGGGAACTC	0.0267668	12.1578	4.22866	1.76823	middle
104	PC-5p-661195_88	AAAAGCGCAGCCCTTCTAGCCATG	0.0276666	8.45051	0.817186	0	middle
105	ptc-MIR481d-p3_2ss3TC19AG	ATCCTTTGACATGGTATCGGAGCC	0.0280252	6.17163	2.78149	0.885965	middle
106	ptc-MIR481c-p3_2ss3TC24TC	ATCCTTTGACATGATATCAGAGCC	0.0280621	3.29255	1.4617	0	low
107	ptc-MIR481c-p5_2ss3TC24TC	ATCCTTTGACATGATATCAGAGCC	0.0280621	3.29255	1.4617	0	low
108	mdm-miR3627a_L+1R+1_1ss21AG	CTCGCAGGAGAGATGGCACTGG	0.0281071	1982.68	1133.74	355.51	high
109	PC-3p-844148_58	CTGGCCGGACGATCGCCCCAT	0.0296478	8.13005	1.41029	0.782607	middle
110	fve-MIR171f-p3_2ss9TA21AT	TACAAACAAATGGCTGCTGCT	0.0303733	6.72748	0.905568	0	middle
111	sly-miR319c-5p_L-1	GAGCTTCCTTCAGCCCACTC	0.0304016	80.6363	29.0245	46.2357	middle
112	ath-MIR8175-p3_2ss14TC18AC_2	GTGGTAAGTATTCCCGCCTGTCAC	0.0305011	16.6266	5.66559	10.1852	middle
113	PC-3p-35970_1757	AGGTACCCGTGTATTTTGAAAAGT	0.0308118	48.5043	22.3821	20.0109	middle
114	PC-5p-516118_129	AGCGCCCACCAAGGATGCCCCACC	0.0316433	5.09563	0.817186	0	middle
115	mtr-MIR5205b-p5_1ss2AT	TTGGGACGGAGGGAGTACTTC	0.0322789	0	5.36593	8.48363	middle
116	PC-3p-412935_177	AGGGTTGGATTATTTTGGGAAGGT	0.0336644	3.61854	2.90407	0	low
117	PC-3p-49440_1377	GTTGTGAAGTGGACTCTCTCTA	0.0340419	5.66536	12.4649	9.29862	middle
118	PC-3p-571219_111	CAGCTGAACTGCACTGAATTGAGC	0.0355848	0	4.40162	1.46737	low
119	PC-5p-354664_216	ATTTCCGCAACCCCCACCCCTCC	0.0361391	18.2291	2.63255	4.30726	middle
120	PC-3p-52395_1318	GTTGTGAAGTGGACTCTCTCTC	0.0362434	8.79318	13.3369	16.1365	middle
121	PC-3p-153926_537	ACCGGTGGAGGTGTCCTTGGCAGG	0.0372112	0	6.20206	5.63762	middle
122	ath-miR164a	TGGAGAAGCAGGGCACGTGCA	0.0376363	107771	85611.5	70748.1	high
123	PC-3p-28452_2099	ATTATATCTCATATCTCTAAC	0.0376915	0	33.9062	45.3553	middle
124	PC-3p-193544_429	ATAAAAACAACTAAACTGAACTAA	0.0381211	0	14.8683	9.02431	middle
125	ath-miR164a_1ss21AT	TGGAGAAGCAGGGCACGTGCT	0.0385399	2173.87	1522.27	1341.98	high
126	PC-3p-110228_723	AAGGGCTGCGCCTTTTTGAAAAGC	0.0395113	10.8303	6.16366	4.74351	middle
127	PC-3p-315070_250	AAGATGAAAGGGACTCACTTGAGG	0.039559	15.3563	4.00996	2.85716	middle
128	ath-miR2111a-5p_2ss18TC20TC	TAATCTGCATCCTGAGGCTCA	0.0410379	74.5396	235.524	288.044	middle
129	PC-5p-139015_589	AAAACTATTCCTGGAACTCCAACC	0.0417804	1.54317	12.5207	12.4444	middle
130	gma-miR6300_R+2	GTCGTTGTAGTATAGTGGTA	0.0420338	48.5771	45.6443	70.8542	middle
131	ath-miR396b-3p_L-2_1ss12CT	TCAAGAAAGTTGTGGGAAA	0.0420676	1.8518	4.14581	8.46048	middle
132	PC-3p-289679_277	AATTTCAGGTGGCTAAAATGACTT	0.0426602	3.50764	6.86694	2.22883	middle
133	PC-5p-792209_65	AAGTAAAAGCGCAACCCTTCTAGC	0.0435119	4.27229	0.834876	0	middle
134	PC-3p-775765_67	AAGGTAGCTGAAACTGATAAGGTAA	0.0443004	0	7.72967	2.45152	middle
135	PC-5p-633752_94	AAGGGCTGCGCCTTTTATAAAAGC	0.0444784	3.19285	0	0.590643	low
136	ath-miR8175_L+5_1ss7AT	GGTTCGTTCCCCGGCAACGGCGCCA	0.0456421	3.28908	0.417372	0.879125	low
137	PC-3p-151373_545	ACCAAAATCGCACCGCAAACCGCA	0.0462193	0	21.4313	16.735	middle
138	ath-miR164c-5p_2ss17GT21GA	TGGAGAAGCAGGGCACTTGCA	0.0466222	84.6446	48.7314	47.2569	middle
139	ath-miR164a_1ss17GT	TGGAGAAGCAGGGCACTTGCA	0.0466222	84.6446	48.7314	47.2569	middle
140	PC-3p-211040_393	AGAAGGGCTGCGTTTTGAAGAATG	0.0470119	1.81016	12.4229	8.57058	middle
141	PC-3p-462464_151	ACTTTTCATGGGCTCGGCTCGGCT	0.0472843	10.2504	2.47986	3.31792	middle
142	PC-5p-423414_171	TTTGCTAACTATTTGATGCCTAAC	0.0477775	4.58786	0.8423	0	middle
143	ath-miR162a-3p	TCGATAAACCTCTGCATCCAG	0.0481556	8694.8	14846.6	16210	high
144	PC-3p-115858_692	TCCCTAATTAGAGACGGATCCTAC	0.0481803	11.6921	4.15671	5.33027	middle
145	stu-MIR8021-p3_2ss22AC24AT	AACTCGAGACCTCTGGTTAAGCTT	0.0484217	0	3.21041	1.09891	low
146	PC-5p-404977_182	ATCAACCGGAGCACTTATTCACA	0.0485957	0	4.25367	3.88022	low
147	PC-3p-385280_194	ATTTGCGAATGGCCAAAAGGTTGC	0.0499007	6.22094	0	1.09891	middle
