# Supplementary material for: Regulatory Roles of Small Non-coding RNAs in Sugar Beet Resistance Against Beet curly top virus
Source: Front Plant Sci. 2022 Jan 10;12:780877. doi: 10.3389/fpls.2021.780877 (PMC8786109; doi:10.3389/fpls.2021.780877)
Supplement: Supplementary file 6 [file Table_5.XLSX]

## Sheet: GO_miRNA_Gene
GO ID	Transcript ID	Gene ID	Gene Annoation	miRNA	GO Function	GO name	Pvalue of Fisher's Exact Test
GO:0005524	EL10Ac2g03697.1	EL10Ac2g03697	PREDICTED: L-arabinokinase [Beta vulgaris subsp. vulgaris]	hbr-miR398_1ss15TC	molecular_function	ATP binding	1.67098e-10
GO:0005524	EL10Ac6g13515.1	EL10Ac6g13515	PREDICTED: 4-coumarate--CoA ligase-like 1 isoform X1 [Beta vulgaris subsp. vulgaris]	hbr-miR398_1ss15TC	molecular_function	ATP binding	1.67098e-10
GO:0005524	EL10Ac4g09179.1	EL10Ac4g09179	PREDICTED: disease resistance protein RPM1-like [Beta vulgaris subsp. vulgaris]	hbr-miR398_1ss15TC	molecular_function	ATP binding	1.67098e-10
GO:0005524	EL10Ac1g00310.1	EL10Ac1g00310	PREDICTED: protein SUPPRESSOR OF PHYA-105 1 isoform X1 [Beta vulgaris subsp. vulgaris]	rco-miR171c_R+4	molecular_function	ATP binding	1.67098e-10
GO:0005524	EL10Ac3g06170.1	EL10Ac3g06170	PREDICTED: inositol 1,3,4-trisphosphate 5/6-kinase 4 isoform X1 [Beta vulgaris subsp. vulgaris]	rco-miR171c_R+4	molecular_function	ATP binding	1.67098e-10
GO:0005524	EL10Ac9g22555.1	EL10Ac9g22555	PREDICTED: helicase protein MOM1 isoform X1 [Beta vulgaris subsp. vulgaris]	rco-miR171c_R+4	molecular_function	ATP binding	1.67098e-10
GO:0005524	EL10Ac8g18314.1	EL10Ac8g18314	PREDICTED: galacturonokinase [Beta vulgaris subsp. vulgaris]	ath-miR159a_R-2	molecular_function	ATP binding	1.67098e-10
GO:0005524	EL10Ac3g05417.1	EL10Ac3g05417	PREDICTED: heat shock protein 83 [Beta vulgaris subsp. vulgaris]	ath-miR159a_R-2	molecular_function	ATP binding	1.67098e-10
GO:0005524	EL10Ac3g05809.1	EL10Ac3g05809	PREDICTED: disease resistance protein RGA2-like [Beta vulgaris subsp. vulgaris]	ath-miR159a_R-2	molecular_function	ATP binding	1.67098e-10
GO:0005524	EL10Ac3g05809.1	EL10Ac3g05809	PREDICTED: disease resistance protein RGA2-like [Beta vulgaris subsp. vulgaris]	ath-miR159a_R-2	molecular_function	ATP binding	1.67098e-10
GO:0005524	EL10Ac2g03772.1	EL10Ac2g03772	hypothetical protein BVRB_2g033790 isoform A [Beta vulgaris subsp. vulgaris]	ath-miR159a_R-2	molecular_function	ATP binding	1.67098e-10
GO:0005524	EL10Ac9g21999.1	EL10Ac9g21999	PREDICTED: heat shock 70 kDa protein 15 [Beta vulgaris subsp. vulgaris]	ath-miR159a_R-2	molecular_function	ATP binding	1.67098e-10
GO:0005524	EL10Ac5g12880.1	EL10Ac5g12880	PREDICTED: protein SPA1-RELATED 2 isoform X1 [Beta vulgaris subsp. vulgaris]	ath-miR159a_R-2	molecular_function	ATP binding	1.67098e-10
GO:0005524	EL10Ac2g04837.1	EL10Ac2g04837	PREDICTED: dual specificity tyrosine-phosphorylation-regulated kinase 3 [Beta vulgaris subsp. vulgaris]	ath-miR159a_R-2	molecular_function	ATP binding	1.67098e-10
GO:0005524	EL10Ac4g09355.1	EL10Ac4g09355	PREDICTED: long chain acyl-CoA synthetase 7, peroxisomal [Beta vulgaris subsp. vulgaris]	ath-miR159a_R-2	molecular_function	ATP binding	1.67098e-10
GO:0005524	EL10Ac7g17823.1	EL10Ac7g17823	PREDICTED: serine/threonine-protein kinase CDL1 [Beta vulgaris subsp. vulgaris]	ath-miR159a_R-2	molecular_function	ATP binding	1.67098e-10
GO:0005524	EL10Ac1g01337.1	EL10Ac1g01337	PREDICTED: heat shock cognate 70 kDa protein-like [Beta vulgaris subsp. vulgaris]	ath-miR159a_R-2	molecular_function	ATP binding	1.67098e-10
GO:0005524	EL10Ac1g01332.1	EL10Ac1g01332	PREDICTED: heat shock 70 kDa protein 18-like [Beta vulgaris subsp. vulgaris]	ath-miR159a_R-2	molecular_function	ATP binding	1.67098e-10
GO:0005524	EL10Ac6g14731.1	EL10Ac6g14731	PREDICTED: probable inactive receptor kinase At5g10020 [Beta vulgaris subsp. vulgaris]	ath-miR159a_R-2	molecular_function	ATP binding	1.67098e-10
GO:0005524	EL10Ac7g16595.1	EL10Ac7g16595	PREDICTED: uncharacterized protein LOC104898675 isoform X1 [Beta vulgaris subsp. vulgaris]	ath-miR159a_R-2	molecular_function	ATP binding	1.67098e-10
GO:0005524	EL10Ac6g13892.1	EL10Ac6g13892	PREDICTED: chaperonin 60 subunit alpha 2, chloroplastic isoform X2 [Beta vulgaris subsp. vulgaris]	ath-miR159a_R-2	molecular_function	ATP binding	1.67098e-10
GO:0005524	EL10Ac7g17247.1	EL10Ac7g17247	PREDICTED: protein CHROMATIN REMODELING 4 isoform X2 [Beta vulgaris subsp. vulgaris]	ath-miR159a_R-2	molecular_function	ATP binding	1.67098e-10
GO:0005524	EL10Ac6g13561.1	EL10Ac6g13561	PREDICTED: serine/threonine-protein kinase PBS1 [Beta vulgaris subsp. vulgaris]	ath-miR159a_R-2	molecular_function	ATP binding	1.67098e-10
GO:0005524	EL10Ac2g02815.1	EL10Ac2g02815	PREDICTED: F-box protein At3g54460 [Beta vulgaris subsp. vulgaris]	ath-miR159a_R-2	molecular_function	ATP binding	1.67098e-10
GO:0005524	EL10Ac9g22848.1	EL10Ac9g22848	PREDICTED: probable receptor-like protein kinase At2g42960 [Beta vulgaris subsp. vulgaris]	ath-miR159a_R-2	molecular_function	ATP binding	1.67098e-10
GO:0005524	EL10Ac7g17129.1	EL10Ac7g17129	PREDICTED: probable inactive receptor kinase At5g58300 isoform X2 [Beta vulgaris subsp. vulgaris]	ath-miR159a_R-2	molecular_function	ATP binding	1.67098e-10
GO:0005524	EL10Ac6g13724.1	EL10Ac6g13724	PREDICTED: monodehydroascorbate reductase 5, mitochondrial [Beta vulgaris subsp. vulgaris]	ath-miR159a_R-2	molecular_function	ATP binding	1.67098e-10
GO:0005524	EL10Ac2g02669.1	EL10Ac2g02669	PREDICTED: uncharacterized aarF domain-containing protein kinase At5g05200, chloroplastic [Beta vulgaris subsp. vulgaris]	ath-miR159a_R-2	molecular_function	ATP binding	1.67098e-10
GO:0005524	EL10Ac2g02669.1	EL10Ac2g02669	PREDICTED: uncharacterized aarF domain-containing protein kinase At5g05200, chloroplastic [Beta vulgaris subsp. vulgaris]	ath-miR159a_R-2	molecular_function	ATP binding	1.67098e-10
GO:0005524	EL10Ac6g13304.1	EL10Ac6g13304	PREDICTED: heat shock 70 kDa protein, mitochondrial-like [Beta vulgaris subsp. vulgaris]	ath-miR159a_R-2	molecular_function	ATP binding	1.67098e-10
GO:0005524	EL10As8g23903.1	EL10As8g23903	PREDICTED: AAA-ATPase At3g50940 [Beta vulgaris subsp. vulgaris]	ath-miR159a_R-2	molecular_function	ATP binding	1.67098e-10
GO:0005524	EL10Ac8g18420.1	EL10Ac8g18420	PREDICTED: protein phosphatase 2C and cyclic nucleotide-binding/kinase domain-containing protein isoform X1 [Beta vulgaris subsp. vulgaris]	ath-miR159a_R-2	molecular_function	ATP binding	1.67098e-10
GO:0005524	EL10Ac9g21771.1	EL10Ac9g21771	PREDICTED: uncharacterized protein LOC104905013 [Beta vulgaris subsp. vulgaris]	ath-miR159a_R-2	molecular_function	ATP binding	1.67098e-10
GO:0005524	EL10Ac1g01320.1	EL10Ac1g01320	PREDICTED: heat shock 70 kDa protein 18-like [Beta vulgaris subsp. vulgaris]	ath-miR159a_R-2	molecular_function	ATP binding	1.67098e-10
GO:0005524	EL10Ac6g13223.1	EL10Ac6g13223	PREDICTED: ABC transporter C family member 2-like [Beta vulgaris subsp. vulgaris]	ath-miR159a_R-2	molecular_function	ATP binding	1.67098e-10
GO:0005524	EL10Ac6g13569.1	EL10Ac6g13569	PREDICTED: L-type lectin-domain containing receptor kinase IV.2-like [Beta vulgaris subsp. vulgaris]	ath-miR159a_R-2	molecular_function	ATP binding	1.67098e-10
GO:0005524	EL10Ac6g13289.1	EL10Ac6g13289	PREDICTED: leucine-rich repeat receptor-like serine/threonine-protein kinase BAM1 [Beta vulgaris subsp. vulgaris]	ath-miR159a_R-2	molecular_function	ATP binding	1.67098e-10
GO:0005524	EL10Ac5g10740.1	EL10Ac5g10740	PREDICTED: pantothenate kinase 2 [Beta vulgaris subsp. vulgaris]	ath-miR396b-5p_1ss4CA	molecular_function	ATP binding	1.67098e-10
GO:0005524	EL10Ac8g18778.1	EL10Ac8g18778	hypothetical protein BVRB_8g193070 [Beta vulgaris subsp. vulgaris]	ath-miR396b-5p_1ss4CA	molecular_function	ATP binding	1.67098e-10
GO:0005524	EL10Ac8g18778.1	EL10Ac8g18778	hypothetical protein BVRB_8g193070 [Beta vulgaris subsp. vulgaris]	ath-miR396b-5p_1ss4CA	molecular_function	ATP binding	1.67098e-10
GO:0005524	EL10Ac8g18778.1	EL10Ac8g18778	hypothetical protein BVRB_8g193070 [Beta vulgaris subsp. vulgaris]	ath-miR396b-5p_1ss4CA	molecular_function	ATP binding	1.67098e-10
GO:0005524	EL10Ac2g04478.1	EL10Ac2g04478	PREDICTED: putative disease resistance protein RGA3 [Beta vulgaris subsp. vulgaris]	ath-miR396b-5p_1ss4CA	molecular_function	ATP binding	1.67098e-10
GO:0005524	EL10As2g23245.1	EL10As2g23245	PREDICTED: pentatricopeptide repeat-containing protein At3g49240 [Beta vulgaris subsp. vulgaris]	ath-miR396b-5p_1ss4CA	molecular_function	ATP binding	1.67098e-10
GO:0005524	EL10Ac1g01618.1	EL10Ac1g01618	PREDICTED: probable LRR receptor-like serine/threonine-protein kinase At1g34110 [Beta vulgaris subsp. vulgaris]	ath-miR396b-5p_1ss4CA	molecular_function	ATP binding	1.67098e-10
GO:0005524	EL10Ac7g18077.1	EL10Ac7g18077	PREDICTED: ruBisCO large subunit-binding protein subunit beta, chloroplastic [Beta vulgaris subsp. vulgaris]	ath-miR396b-5p_1ss4CA	molecular_function	ATP binding	1.67098e-10
GO:0005524	EL10Ac6g15596.1	EL10Ac6g15596	PREDICTED: growth-regulating factor 2 [Beta vulgaris subsp. vulgaris]	ath-miR396b-5p_1ss4CA	molecular_function	ATP binding	1.67098e-10
GO:0005524	EL10Ac5g12052.1	EL10Ac5g12052	PREDICTED: growth-regulating factor 2 [Beta vulgaris subsp. vulgaris]	ath-miR396b-5p_1ss4CA	molecular_function	ATP binding	1.67098e-10
GO:0005524	EL10Ac1g00933.1	EL10Ac1g00933	PREDICTED: growth-regulating factor 9 [Beta vulgaris subsp. vulgaris]	ath-miR396b-5p_1ss4CA	molecular_function	ATP binding	1.67098e-10
GO:0005524	EL10Ac5g11116.1	EL10Ac5g11116	PREDICTED: chaperone protein ClpB1 isoform X1 [Beta vulgaris subsp. vulgaris]	ath-miR396b-5p_1ss4CA	molecular_function	ATP binding	1.67098e-10
GO:0005524	EL10Ac3g05196.1	EL10Ac3g05196	PREDICTED: growth-regulating factor 7 [Beta vulgaris subsp. vulgaris]	ath-miR396b-5p_1ss4CA	molecular_function	ATP binding	1.67098e-10
GO:0005524	EL10Ac7g16969.1	EL10Ac7g16969	PREDICTED: growth-regulating factor 3 isoform X2 [Beta vulgaris subsp. vulgaris]	ath-miR396b-5p_1ss4CA	molecular_function	ATP binding	1.67098e-10
GO:0005524	EL10Ac7g18234.1	EL10Ac7g18234	PREDICTED: tyrosine-sulfated glycopeptide receptor 1 [Beta vulgaris subsp. vulgaris]	ath-miR396b-5p_1ss4CA	molecular_function	ATP binding	1.67098e-10
GO:0005524	EL10Ac7g16011.1	EL10Ac7g16011	PREDICTED: U-box domain-containing protein 33 [Beta vulgaris subsp. vulgaris]	ath-miR396b-5p_1ss4CA	molecular_function	ATP binding	1.67098e-10
GO:0005524	EL10Ac1g01132.1	EL10Ac1g01132	PREDICTED: 2-succinylbenzoate--CoA ligase, chloroplastic/peroxisomal isoform X1 [Beta vulgaris subsp. vulgaris]	ath-miR396b-5p_1ss4CA	molecular_function	ATP binding	1.67098e-10
GO:0005524	EL10Ac9g22660.1	EL10Ac9g22660	PREDICTED: long chain acyl-CoA synthetase 8 [Beta vulgaris subsp. vulgaris]	ath-miR396b-5p_1ss4CA	molecular_function	ATP binding	1.67098e-10
GO:0005524	EL10Ac4g09754.1	EL10Ac4g09754	PREDICTED: protein CHROMATIN REMODELING 20 isoform X1 [Beta vulgaris subsp. vulgaris]	ath-miR396b-5p_1ss4CA	molecular_function	ATP binding	1.67098e-10
GO:0005524	EL10Ac9g22848.1	EL10Ac9g22848	PREDICTED: probable receptor-like protein kinase At2g42960 [Beta vulgaris subsp. vulgaris]	ath-miR396b-5p_1ss4CA	molecular_function	ATP binding	1.67098e-10
GO:0005524	EL10Ac9g21076.1	EL10Ac9g21076	PREDICTED: putative disease resistance protein RGA3 [Beta vulgaris subsp. vulgaris]	ath-miR396b-5p_1ss4CA	molecular_function	ATP binding	1.67098e-10
GO:0005524	EL10Ac8g18960.1	EL10Ac8g18960	PREDICTED: 1-phosphatidylinositol-3-phosphate 5-kinase FAB1B isoform X1 [Beta vulgaris subsp. vulgaris]	ath-miR396b-5p_1ss4CA	molecular_function	ATP binding	1.67098e-10
GO:0005524	EL10Ac2g02815.1	EL10Ac2g02815	PREDICTED: F-box protein At3g54460 [Beta vulgaris subsp. vulgaris]	ath-miR396b-5p_1ss4CA	molecular_function	ATP binding	1.67098e-10
GO:0005524	EL10Ac6g15466.1	EL10Ac6g15466	PREDICTED: probable serine/threonine-protein kinase Cx32, chloroplastic [Beta vulgaris subsp. vulgaris]	ath-miR396b-5p_1ss4CA	molecular_function	ATP binding	1.67098e-10
GO:0005524	EL10Ac6g13341.1	EL10Ac6g13341	PREDICTED: serine/threonine-protein kinase STY17 [Beta vulgaris subsp. vulgaris]	ath-miR396b-5p_1ss4CA	molecular_function	ATP binding	1.67098e-10
GO:0005524	EL10Ac7g17787.1	EL10Ac7g17787	PREDICTED: pantoate--beta-alanine ligase [Beta vulgaris subsp. vulgaris]	ath-miR396b-5p_1ss4CA	molecular_function	ATP binding	1.67098e-10
GO:0005524	EL10Ac6g13949.1	EL10Ac6g13949	PREDICTED: probable leucine-rich repeat receptor-like protein kinase At5g49770 isoform X1 [Beta vulgaris subsp. vulgaris]	ath-miR396b-5p_1ss4CA	molecular_function	ATP binding	1.67098e-10
GO:0005524	EL10Ac1g01671.1	EL10Ac1g01671	PREDICTED: acetyl-CoA carboxylase 1 isoform X1 [Beta vulgaris subsp. vulgaris]	ath-miR396b-5p_1ss4CA	molecular_function	ATP binding	1.67098e-10
GO:0005524	EL10Ac3g05935.1	EL10Ac3g05935	PREDICTED: asparagine--tRNA ligase, cytoplasmic 1 [Beta vulgaris subsp. vulgaris]	ath-miR396b-5p_1ss4CA	molecular_function	ATP binding	1.67098e-10
GO:0005524	EL10Ac4g07660.1	EL10Ac4g07660	PREDICTED: disease resistance protein RGA2-like [Beta vulgaris subsp. vulgaris]	ath-miR396b-5p_1ss4CA	molecular_function	ATP binding	1.67098e-10
GO:0005524	EL10Ac6g13473.1	EL10Ac6g13473	PREDICTED: receptor protein kinase-like protein ZAR1 [Beta vulgaris subsp. vulgaris]	ath-miR396b-5p_1ss4CA	molecular_function	ATP binding	1.67098e-10
GO:0005524	EL10Ac6g13095.1	EL10Ac6g13095	PREDICTED: DExH-box ATP-dependent RNA helicase DExH15 chloroplastic [Beta vulgaris subsp. vulgaris]	ath-miR396b-5p_1ss4CA	molecular_function	ATP binding	1.67098e-10
GO:0005524	EL10Ac1g00397.1	EL10Ac1g00397	PREDICTED: ATP-dependent helicase BRM [Beta vulgaris subsp. vulgaris]	ath-miR396b-5p_1ss4CA	molecular_function	ATP binding	1.67098e-10
GO:0005524	EL10Ac4g10124.1	EL10Ac4g10124	PREDICTED: citrate synthase, mitochondrial [Beta vulgaris subsp. vulgaris]	PC-3p-233728_352	molecular_function	ATP binding	1.67098e-10
GO:0005524	EL10Ac4g10165.1	EL10Ac4g10165	PREDICTED: citrate synthase, mitochondrial [Beta vulgaris subsp. vulgaris]	PC-3p-233728_352	molecular_function	ATP binding	1.67098e-10
GO:0005524	EL10Ac3g05371.1	EL10Ac3g05371	PREDICTED: pyruvate kinase isozyme G, chloroplastic [Beta vulgaris subsp. vulgaris]	PC-3p-233728_352	molecular_function	ATP binding	1.67098e-10
GO:0005524	EL10Ac1g02304.1	EL10Ac1g02304	PREDICTED: receptor-like protein kinase HAIKU2 [Beta vulgaris subsp. vulgaris]	PC-3p-233728_352	molecular_function	ATP binding	1.67098e-10
GO:0005524	EL10Ac2g03529.1	EL10Ac2g03529	hypothetical protein BVRB_2g045980 [Beta vulgaris subsp. vulgaris]	PC-3p-233728_352	molecular_function	ATP binding	1.67098e-10
GO:0005524	EL10Ac7g17326.1	EL10Ac7g17326	hypothetical protein BVRB_7g179500 [Beta vulgaris subsp. vulgaris]	PC-3p-233728_352	molecular_function	ATP binding	1.67098e-10
GO:0005524	EL10Ac9g21999.1	EL10Ac9g21999	PREDICTED: heat shock 70 kDa protein 15 [Beta vulgaris subsp. vulgaris]	ath-miR319a_R-1	molecular_function	ATP binding	1.67098e-10
GO:0005524	EL10Ac8g18314.1	EL10Ac8g18314	PREDICTED: galacturonokinase [Beta vulgaris subsp. vulgaris]	ath-miR319a_R-1	molecular_function	ATP binding	1.67098e-10
GO:0005524	EL10Ac6g13223.1	EL10Ac6g13223	PREDICTED: ABC transporter C family member 2-like [Beta vulgaris subsp. vulgaris]	ath-miR319a_R-1	molecular_function	ATP binding	1.67098e-10
GO:0005524	EL10Ac2g04837.1	EL10Ac2g04837	PREDICTED: dual specificity tyrosine-phosphorylation-regulated kinase 3 [Beta vulgaris subsp. vulgaris]	ath-miR319a_R-1	molecular_function	ATP binding	1.67098e-10
GO:0005524	EL10Ac7g17129.1	EL10Ac7g17129	PREDICTED: probable inactive receptor kinase At5g58300 isoform X2 [Beta vulgaris subsp. vulgaris]	ath-miR319a_R-1	molecular_function	ATP binding	1.67098e-10
GO:0005524	EL10Ac7g16882.1	EL10Ac7g16882	PREDICTED: disease resistance protein RPM1 isoform X1 [Beta vulgaris subsp. vulgaris]	ath-miR319a_R-1	molecular_function	ATP binding	1.67098e-10
GO:0005524	EL10Ac5g11319.1	EL10Ac5g11319	PREDICTED: disease resistance protein RPM1 isoform X1 [Beta vulgaris subsp. vulgaris]	ath-miR319a_R-1	molecular_function	ATP binding	1.67098e-10
GO:0005524	EL10Ac6g13259.1	EL10Ac6g13259	PREDICTED: serine/threonine-protein kinase STY46 [Beta vulgaris subsp. vulgaris]	ath-miR319a_R-1	molecular_function	ATP binding	1.67098e-10
GO:0005524	EL10Ac4g07519.1	EL10Ac4g07519	PREDICTED: probable LRR receptor-like serine/threonine-protein kinase At4g26540 [Beta vulgaris subsp. vulgaris]	ath-miR319a_R-1	molecular_function	ATP binding	1.67098e-10
GO:0005524	EL10Ac6g13569.1	EL10Ac6g13569	PREDICTED: L-type lectin-domain containing receptor kinase IV.2-like [Beta vulgaris subsp. vulgaris]	ath-miR319a_R-1	molecular_function	ATP binding	1.67098e-10
GO:0005524	EL10Ac6g13569.1	EL10Ac6g13569	PREDICTED: L-type lectin-domain containing receptor kinase IV.2-like [Beta vulgaris subsp. vulgaris]	ath-miR319a_R-1	molecular_function	ATP binding	1.67098e-10
GO:0005524	EL10Ac8g20586.1	EL10Ac8g20586	PREDICTED: protein MALE DISCOVERER 1 [Beta vulgaris subsp. vulgaris]	bol-MIR9410-p5_2ss4TG17TA_2	molecular_function	ATP binding	1.67098e-10
GO:0005524	EL10Ac9g21468.1	EL10Ac9g21468	PREDICTED: receptor protein kinase TMK1 [Beta vulgaris subsp. vulgaris]	bol-MIR9410-p5_2ss4TG17TA_2	molecular_function	ATP binding	1.67098e-10
GO:0005524	EL10Ac6g14147.1	EL10Ac6g14147	PREDICTED: ATPase ASNA1 homolog [Beta vulgaris subsp. vulgaris]	bol-MIR9410-p5_2ss4TG17TA_2	molecular_function	ATP binding	1.67098e-10
GO:0005524	EL10Ac3g07022.1	EL10Ac3g07022	PREDICTED: DNA-binding protein SMUBP-2 [Beta vulgaris subsp. vulgaris]	bol-MIR9410-p5_2ss4TG17TA_2	molecular_function	ATP binding	1.67098e-10
GO:0005524	EL10Ac3g05747.1	EL10Ac3g05747	PREDICTED: CASP-like protein 5A1 [Beta vulgaris subsp. vulgaris]	bol-MIR9410-p5_2ss4TG17TA_2	molecular_function	ATP binding	1.67098e-10
GO:0005524	EL10Ac1g02252.1	EL10Ac1g02252	PREDICTED: BRASSINOSTEROID INSENSITIVE 1-associated receptor kinase 1 [Beta vulgaris subsp. vulgaris]	bol-MIR9410-p5_2ss4TG17TA_2	molecular_function	ATP binding	1.67098e-10
GO:0005524	EL10Ac8g19284.1	EL10Ac8g19284	PREDICTED: probable LRR receptor-like serine/threonine-protein kinase At3g47570 isoform X2 [Beta vulgaris subsp. vulgaris]	bol-MIR9410-p5_2ss4TG17TA_2	molecular_function	ATP binding	1.67098e-10
GO:0005524	EL10Ac8g18960.1	EL10Ac8g18960	PREDICTED: 1-phosphatidylinositol-3-phosphate 5-kinase FAB1B isoform X1 [Beta vulgaris subsp. vulgaris]	bol-MIR9410-p5_2ss4TG17TA_2	molecular_function	ATP binding	1.67098e-10
GO:0005524	EL10Ac9g21987.1	EL10Ac9g21987	PREDICTED: probable LRR receptor-like serine/threonine-protein kinase At4g20940 [Beta vulgaris subsp. vulgaris]	bol-MIR9410-p5_2ss4TG17TA_2	molecular_function	ATP binding	1.67098e-10
GO:0005524	EL10Ac1g01820.1	EL10Ac1g01820	PREDICTED: pyruvate, phosphate dikinase, chloroplastic isoform X2 [Beta vulgaris subsp. vulgaris]	bol-MIR9410-p5_2ss4TG17TA_2	molecular_function	ATP binding	1.67098e-10
GO:0005524	EL10Ac1g00557.1	EL10Ac1g00557	PREDICTED: disease resistance protein RGA2-like [Beta vulgaris subsp. vulgaris]	bol-MIR9410-p5_2ss4TG17TA_2	molecular_function	ATP binding	1.67098e-10
GO:0005524	EL10Ac7g16253.1	EL10Ac7g16253	PREDICTED: serine/threonine-protein kinase TOUSLED [Beta vulgaris subsp. vulgaris]	bol-MIR9410-p5_2ss4TG17TA_2	molecular_function	ATP binding	1.67098e-10
GO:0005524	EL10Ac6g14551.1	EL10Ac6g14551	PREDICTED: proline-rich receptor-like protein kinase PERK9 [Beta vulgaris subsp. vulgaris]	bol-MIR9410-p5_2ss4TG17TA_2	molecular_function	ATP binding	1.67098e-10
GO:0005524	EL10Ac3g05985.1	EL10Ac3g05985	PREDICTED: lysine--tRNA ligase [Beta vulgaris subsp. vulgaris]	bol-MIR9410-p5_2ss4TG17TA_2	molecular_function	ATP binding	1.67098e-10
GO:0005524	EL10Ac4g07801.1	EL10Ac4g07801	PREDICTED: putative aconitate hydratase, cytoplasmic [Beta vulgaris subsp. vulgaris]	bol-MIR9410-p5_2ss4TG17TA_2	molecular_function	ATP binding	1.67098e-10
GO:0005524	EL10Ac7g16491.1	EL10Ac7g16491	PREDICTED: 1-phosphatidylinositol-3-phosphate 5-kinase FAB1B [Beta vulgaris subsp. vulgaris]	bol-MIR9410-p5_2ss4TG17TA_2	molecular_function	ATP binding	1.67098e-10
GO:0005524	EL10Ac6g13599.1	EL10Ac6g13599	PREDICTED: inactive leucine-rich repeat receptor-like protein kinase CORYNE [Beta vulgaris subsp. vulgaris]	bol-MIR9410-p5_2ss4TG17TA_2	molecular_function	ATP binding	1.67098e-10
GO:0005524	EL10Ac7g16027.1	EL10Ac7g16027	PREDICTED: probable receptor-like protein kinase At5g47070 [Beta vulgaris subsp. vulgaris]	bol-MIR9410-p5_2ss4TG17TA_2	molecular_function	ATP binding	1.67098e-10
GO:0005524	EL10Ac4g10182.1	EL10Ac4g10182	PREDICTED: magnesium-chelatase subunit ChlD, chloroplastic [Beta vulgaris subsp. vulgaris]	bol-MIR9410-p5_2ss4TG17TA_2	molecular_function	ATP binding	1.67098e-10
GO:0005524	EL10Ac9g21771.1	EL10Ac9g21771	PREDICTED: uncharacterized protein LOC104905013 [Beta vulgaris subsp. vulgaris]	bol-MIR9410-p5_2ss4TG17TA_2	molecular_function	ATP binding	1.67098e-10
GO:0005524	EL10Ac4g07660.1	EL10Ac4g07660	PREDICTED: disease resistance protein RGA2-like [Beta vulgaris subsp. vulgaris]	bol-MIR9410-p5_2ss4TG17TA_2	molecular_function	ATP binding	1.67098e-10
GO:0005524	EL10Ac4g07829.1	EL10Ac4g07829	PREDICTED: uncharacterized protein LOC104891662 isoform X1 [Beta vulgaris subsp. vulgaris]	bol-MIR9410-p5_2ss4TG17TA_2	molecular_function	ATP binding	1.67098e-10
GO:0005524	EL10Ac9g21675.1	EL10Ac9g21675	PREDICTED: DNA replication licensing factor MCM4 [Beta vulgaris subsp. vulgaris]	bol-MIR9410-p5_2ss4TG17TA_2	molecular_function	ATP binding	1.67098e-10
GO:0005524	EL10Ac8g18530.1	EL10Ac8g18530	PREDICTED: fe-S cluster assembly factor HCF101, chloroplastic [Beta vulgaris subsp. vulgaris]	bol-MIR9410-p5_2ss4TG17TA_2	molecular_function	ATP binding	1.67098e-10
GO:0005524	EL10Ac9g20730.1	EL10Ac9g20730	PREDICTED: diacylglycerol kinase 5 isoform X1 [Beta vulgaris subsp. vulgaris]	bol-MIR9410-p5_2ss4TG17TA_2	molecular_function	ATP binding	1.67098e-10
GO:0005524	EL10Ac2g04824.1	EL10Ac2g04824	PREDICTED: DExH-box ATP-dependent RNA helicase DExH17 [Beta vulgaris subsp. vulgaris]	PC-3p-28452_2099	molecular_function	ATP binding	1.67098e-10
GO:0005524	EL10Ac7g16168.1	EL10Ac7g16168	PREDICTED: SMR domain-containing protein At5g58720 [Beta vulgaris subsp. vulgaris]	PC-3p-28452_2099	molecular_function	ATP binding	1.67098e-10
GO:0005524	EL10Ac6g13426.1	EL10Ac6g13426	PREDICTED: putative ABC transporter C family member 15 [Beta vulgaris subsp. vulgaris]	PC-3p-28452_2099	molecular_function	ATP binding	1.67098e-10
GO:0005524	EL10Ac3g05538.1	EL10Ac3g05538	PREDICTED: receptor protein kinase CLAVATA1 [Beta vulgaris subsp. vulgaris]	PC-3p-28452_2099	molecular_function	ATP binding	1.67098e-10
GO:0005524	EL10Ac4g09789.1	EL10Ac4g09789	PREDICTED: probable leucine-rich repeat receptor-like protein kinase At5g63930 [Beta vulgaris subsp. vulgaris]	PC-3p-28452_2099	molecular_function	ATP binding	1.67098e-10
GO:0005524	EL10Ac4g09789.1	EL10Ac4g09789	PREDICTED: probable leucine-rich repeat receptor-like protein kinase At5g63930 [Beta vulgaris subsp. vulgaris]	PC-3p-28452_2099	molecular_function	ATP binding	1.67098e-10
GO:0005524	EL10Ac2g02749.1	EL10Ac2g02749	PREDICTED: probable choline kinase 2 isoform X1 [Beta vulgaris subsp. vulgaris]	PC-3p-28452_2099	molecular_function	ATP binding	1.67098e-10
GO:0005524	EL10Ac7g17326.1	EL10Ac7g17326	hypothetical protein BVRB_7g179500 [Beta vulgaris subsp. vulgaris]	PC-3p-28452_2099	molecular_function	ATP binding	1.67098e-10
GO:0005524	EL10Ac3g05891.1	EL10Ac3g05891	PREDICTED: DNA repair protein XRCC4-like [Beta vulgaris subsp. vulgaris]	PC-3p-28452_2099	molecular_function	ATP binding	1.67098e-10
GO:0005524	EL10Ac2g03202.1	EL10Ac2g03202	PREDICTED: probable inactive leucine-rich repeat receptor-like protein kinase At3g03770 [Beta vulgaris subsp. vulgaris]	PC-3p-28452_2099	molecular_function	ATP binding	1.67098e-10
GO:0005524	EL10Ac5g12153.1	EL10Ac5g12153	PREDICTED: pyruvate kinase isozyme G, chloroplastic [Beta vulgaris subsp. vulgaris]	PC-3p-28452_2099	molecular_function	ATP binding	1.67098e-10
GO:0005524	EL10Ac2g03529.1	EL10Ac2g03529	hypothetical protein BVRB_2g045980 [Beta vulgaris subsp. vulgaris]	PC-3p-28452_2099	molecular_function	ATP binding	1.67098e-10
GO:0005524	EL10Ac3g06234.1	EL10Ac3g06234	PREDICTED: SWI/SNF-related matrix-associated actin-dependent regulator of chromatin subfamily A-like protein 1 isoform X2 [Beta vulgaris subsp. vulgaris]	PC-3p-28452_2099	molecular_function	ATP binding	1.67098e-10
GO:0005524	EL10Ac4g08111.1	EL10Ac4g08111	PREDICTED: probable disease resistance protein At1g12280 [Beta vulgaris subsp. vulgaris]	PC-3p-28452_2099	molecular_function	ATP binding	1.67098e-10
GO:0005524	EL10Ac4g08115.1	EL10Ac4g08115	PREDICTED: probable disease resistance protein At1g12280 [Beta vulgaris subsp. vulgaris]	PC-3p-28452_2099	molecular_function	ATP binding	1.67098e-10
GO:0005524	EL10Ac3g05950.1	EL10Ac3g05950	PREDICTED: putative disease resistance RPP13-like protein 1 [Beta vulgaris subsp. vulgaris]	PC-3p-28452_2099	molecular_function	ATP binding	1.67098e-10
GO:0005524	EL10Ac8g20124.1	EL10Ac8g20124	PREDICTED: protein STRUBBELIG-RECEPTOR FAMILY 8 [Beta vulgaris subsp. vulgaris]	PC-5p-191756_433	molecular_function	ATP binding	1.67098e-10
GO:0005524	EL10Ac9g21537.1	EL10Ac9g21537	PREDICTED: homoserine kinase [Beta vulgaris subsp. vulgaris]	PC-5p-191756_433	molecular_function	ATP binding	1.67098e-10
GO:0005524	EL10Ac5g11118.1	EL10Ac5g11118	PREDICTED: DExH-box ATP-dependent RNA helicase DExH14 [Beta vulgaris subsp. vulgaris]	ptc-miR6478_2ss20TC21GA	molecular_function	ATP binding	1.67098e-10
GO:0005524	EL10Ac8g19523.1	EL10Ac8g19523	PREDICTED: twinkle homolog protein, chloroplastic/mitochondrial isoform X1 [Beta vulgaris subsp. vulgaris]	ptc-miR6478_2ss20TC21GA	molecular_function	ATP binding	1.67098e-10
GO:0005524	EL10Ac9g21848.1	EL10Ac9g21848	PREDICTED: putative disease resistance protein RGA3 [Beta vulgaris subsp. vulgaris]	ptc-miR6478_2ss20TC21GA	molecular_function	ATP binding	1.67098e-10
GO:0005524	EL10Ac5g12965.1	EL10Ac5g12965	PREDICTED: receptor protein kinase TMK1-like [Beta vulgaris subsp. vulgaris]	ptc-miR6478_2ss20TC21GA	molecular_function	ATP binding	1.67098e-10
GO:0005524	EL10Ac6g13363.1	EL10Ac6g13363	PREDICTED: ABC transporter F family member 4 [Beta vulgaris subsp. vulgaris]	ptc-miR6478_2ss20TC21GA	molecular_function	ATP binding	1.67098e-10
GO:0005524	EL10Ac6g13313.1	EL10Ac6g13313	PREDICTED: L-type lectin-domain containing receptor kinase IX.1-like [Beta vulgaris subsp. vulgaris]	lja-miR1511-3p_2ss5AT24CG	molecular_function	ATP binding	1.67098e-10
GO:0005524	EL10Ac4g09654.1	EL10Ac4g09654	PREDICTED: diacylglycerol kinase 2 [Beta vulgaris subsp. vulgaris]	nta-miR164a_R+3	molecular_function	ATP binding	1.67098e-10
GO:0005524	EL10Ac2g04837.1	EL10Ac2g04837	PREDICTED: dual specificity tyrosine-phosphorylation-regulated kinase 3 [Beta vulgaris subsp. vulgaris]	ath-miR157d_L+1	molecular_function	ATP binding	1.67098e-10
GO:0005524	EL10Ac3g05284.1	EL10Ac3g05284	PREDICTED: CLP protease regulatory subunit CLPX1, mitochondrial [Beta vulgaris subsp. vulgaris]	ath-miR157d_L+1	molecular_function	ATP binding	1.67098e-10
GO:0005524	EL10As3g23347.1	EL10As3g23347	PREDICTED: probable ATP-dependent DNA helicase CHR12 isoform X1 [Beta vulgaris subsp. vulgaris]	ath-miR157d_L+1	molecular_function	ATP binding	1.67098e-10
GO:0005524	EL10Ac5g12179.1	EL10Ac5g12179	PREDICTED: ribose-phosphate pyrophosphokinase 2, chloroplastic [Beta vulgaris subsp. vulgaris]	ath-miR157d_L+1	molecular_function	ATP binding	1.67098e-10
GO:0005524	EL10Ac7g16518.1	EL10Ac7g16518	PREDICTED: L-type lectin-domain containing receptor kinase VIII.1 [Beta vulgaris subsp. vulgaris]	hbr-MIR6173-p5_2ss19AG20GC	molecular_function	ATP binding	1.67098e-10
GO:0005524	EL10Ac1g00523.1	EL10Ac1g00523	PREDICTED: NAD-dependent malic enzyme 59 kDa isoform, mitochondrial [Beta vulgaris subsp. vulgaris]	hbr-MIR6173-p5_2ss19AG20GC	molecular_function	ATP binding	1.67098e-10
GO:0005524	EL10Ac3g05907.1	EL10Ac3g05907	PREDICTED: ethylene receptor 2 [Beta vulgaris subsp. vulgaris]	hbr-MIR6173-p5_2ss19AG20GC	molecular_function	ATP binding	1.67098e-10
GO:0005524	EL10Ac4g09176.1	EL10Ac4g09176	PREDICTED: disease resistance protein RPM1 [Beta vulgaris subsp. vulgaris]	hbr-MIR6173-p5_2ss19AG20GC	molecular_function	ATP binding	1.67098e-10
GO:0005524	EL10Ac4g09174.1	EL10Ac4g09174	PREDICTED: disease resistance protein RPM1 [Beta vulgaris subsp. vulgaris]	hbr-MIR6173-p5_2ss19AG20GC	molecular_function	ATP binding	1.67098e-10
GO:0005524	EL10Ac8g19550.1	EL10Ac8g19550	PREDICTED: obg-like ATPase 1 [Beta vulgaris subsp. vulgaris]	hbr-MIR6173-p5_2ss19AG20GC	molecular_function	ATP binding	1.67098e-10
GO:0005524	EL10Ac9g22555.1	EL10Ac9g22555	PREDICTED: helicase protein MOM1 isoform X1 [Beta vulgaris subsp. vulgaris]	hbr-MIR6173-p5_2ss19AG20GC	molecular_function	ATP binding	1.67098e-10
GO:0005524	EL10Ac5g10851.1	EL10Ac5g10851	PREDICTED: ABC transporter C family member 3 isoform X1 [Beta vulgaris subsp. vulgaris]	pla-miR11610_L-2R-1_1ss14GA	molecular_function	ATP binding	1.67098e-10
GO:0005524	EL10Ac5g10854.1	EL10Ac5g10854	PREDICTED: ABC transporter C family member 3 [Beta vulgaris subsp. vulgaris]	pla-miR11610_L-2R-1_1ss14GA	molecular_function	ATP binding	1.67098e-10
GO:0005524	EL10Ac5g10860.1	EL10Ac5g10860	PREDICTED: ABC transporter C family member 3-like [Beta vulgaris subsp. vulgaris]	pla-miR11610_L-2R-1_1ss14GA	molecular_function	ATP binding	1.67098e-10
GO:0005524	EL10Ac2g03966.1	EL10Ac2g03966	PREDICTED: ATP-dependent 6-phosphofructokinase 6 [Beta vulgaris subsp. vulgaris]	pla-miR11610_L-2R-1_1ss14GA	molecular_function	ATP binding	1.67098e-10
GO:0005524	EL10As6g23661.1	EL10As6g23661	PREDICTED: ATP-dependent 6-phosphofructokinase 6 [Beta vulgaris subsp. vulgaris]	pla-miR11610_L-2R-1_1ss14GA	molecular_function	ATP binding	1.67098e-10
GO:0005524	EL10Ac2g04091.1	EL10Ac2g04091	PREDICTED: helicase and polymerase-containing protein TEBICHI [Beta vulgaris subsp. vulgaris]	pla-miR11610_L-2R-1_1ss14GA	molecular_function	ATP binding	1.67098e-10
GO:0005524	EL10Ac4g07521.1	EL10Ac4g07521	PREDICTED: disease resistance protein RPM1 isoform X1 [Beta vulgaris subsp. vulgaris]	pla-miR11610_L-2R-1_1ss14GA	molecular_function	ATP binding	1.67098e-10
GO:0005524	EL10Ac7g16179.1	EL10Ac7g16179	PREDICTED: putative serine/threonine-protein kinase-like protein CCR3 [Beta vulgaris subsp. vulgaris]	pla-miR11610_L-2R-1_1ss14GA	molecular_function	ATP binding	1.67098e-10
GO:0005524	EL10Ac7g16253.1	EL10Ac7g16253	PREDICTED: serine/threonine-protein kinase TOUSLED [Beta vulgaris subsp. vulgaris]	pla-miR11610_L-2R-1_1ss14GA	molecular_function	ATP binding	1.67098e-10
GO:0005524	EL10Ac7g17405.1	EL10Ac7g17405	PREDICTED: probable disease resistance protein At1g52660 [Beta vulgaris subsp. vulgaris]	pla-miR11610_L-2R-1_1ss14GA	molecular_function	ATP binding	1.67098e-10
GO:0005524	EL10Ac3g07326.1	EL10Ac3g07326	PREDICTED: putative disease resistance RPP13-like protein 1 [Beta vulgaris subsp. vulgaris]	pla-miR11610_L-2R-1_1ss14GA	molecular_function	ATP binding	1.67098e-10
GO:0005524	EL10Ac9g21987.1	EL10Ac9g21987	PREDICTED: probable LRR receptor-like serine/threonine-protein kinase At4g20940 [Beta vulgaris subsp. vulgaris]	pla-miR11610_L-2R-1_1ss14GA	molecular_function	ATP binding	1.67098e-10
GO:0005524	EL10Ac6g14775.1	EL10Ac6g14775	PREDICTED: RNA cytidine acetyltransferase 1 [Beta vulgaris subsp. vulgaris]	pla-miR11610_L-2R-1_1ss14GA	molecular_function	ATP binding	1.67098e-10
GO:0005524	EL10Ac3g05935.1	EL10Ac3g05935	PREDICTED: asparagine--tRNA ligase, cytoplasmic 1 [Beta vulgaris subsp. vulgaris]	pla-miR11610_L-2R-1_1ss14GA	molecular_function	ATP binding	1.67098e-10
GO:0005524	EL10Ac7g18244.1	EL10Ac7g18244	PREDICTED: protein STRUBBELIG-RECEPTOR FAMILY 7 [Beta vulgaris subsp. vulgaris]	pla-miR11610_L-2R-1_1ss14GA	molecular_function	ATP binding	1.67098e-10
GO:0005524	EL10Ac7g18201.1	EL10Ac7g18201	PREDICTED: probable disease resistance protein At1g52660 [Beta vulgaris subsp. vulgaris]	pla-miR11610_L-2R-1_1ss14GA	molecular_function	ATP binding	1.67098e-10
GO:0005524	EL10Ac1g01671.1	EL10Ac1g01671	PREDICTED: acetyl-CoA carboxylase 1 isoform X1 [Beta vulgaris subsp. vulgaris]	pla-miR11610_L-2R-1_1ss14GA	molecular_function	ATP binding	1.67098e-10
GO:0005524	EL10Ac9g21473.1	EL10Ac9g21473	PREDICTED: MDIS1-interacting receptor like kinase 2-like [Beta vulgaris subsp. vulgaris]	pla-miR11610_L-2R-1_1ss14GA	molecular_function	ATP binding	1.67098e-10
GO:0005524	EL10Ac4g08075.1	EL10Ac4g08075	PREDICTED: disease resistance protein RPS2 [Beta vulgaris subsp. vulgaris]	pla-miR11610_L-2R-1_1ss14GA	molecular_function	ATP binding	1.67098e-10
GO:0005524	EL10Ac8g20388.1	EL10Ac8g20388	PREDICTED: serine/threonine-protein kinase HT1 [Beta vulgaris subsp. vulgaris]	pla-miR11610_L-2R-1_1ss14GA	molecular_function	ATP binding	1.67098e-10
GO:0005524	EL10Ac2g02545.1	EL10Ac2g02545	PREDICTED: DExH-box ATP-dependent RNA helicase DExH12-like [Beta vulgaris subsp. vulgaris]	pla-miR11610_L-2R-1_1ss14GA	molecular_function	ATP binding	1.67098e-10
GO:0005524	EL10Ac2g03293.1	EL10Ac2g03293	PREDICTED: uncharacterized protein LOC104906362 [Beta vulgaris subsp. vulgaris]	pla-miR11610_L-2R-1_1ss14GA	molecular_function	ATP binding	1.67098e-10
GO:0005524	EL10Ac2g03399.1	EL10Ac2g03399	hypothetical protein BVRB_2g037660 isoform B [Beta vulgaris subsp. vulgaris]	PC-5p-580208_108	molecular_function	ATP binding	1.67098e-10
GO:0005524	EL10Ac6g13473.1	EL10Ac6g13473	PREDICTED: receptor protein kinase-like protein ZAR1 [Beta vulgaris subsp. vulgaris]	PC-5p-580208_108	molecular_function	ATP binding	1.67098e-10
GO:0005524	EL10Ac7g16689.1	EL10Ac7g16689	PREDICTED: phosphatidylinositol 4-phosphate 5-kinase 9 isoform X1 [Beta vulgaris subsp. vulgaris]	ath-miR166a-3p_1ss1TA	molecular_function	ATP binding	1.67098e-10
GO:0005524	EL10Ac3g07414.1	EL10Ac3g07414	PREDICTED: protein PHOTOPERIOD-INDEPENDENT EARLY FLOWERING 1 isoform X2 [Beta vulgaris subsp. vulgaris]	ath-miR166a-3p_1ss1TA	molecular_function	ATP binding	1.67098e-10
GO:0005524	EL10Ac2g02614.1	EL10Ac2g02614	PREDICTED: lactation elevated protein 1 [Beta vulgaris subsp. vulgaris]	csi-miR156b-3p_R-1	molecular_function	ATP binding	1.67098e-10
GO:0005524	EL10Ac3g06426.1	EL10Ac3g06426	PREDICTED: heat shock 70 kDa protein 8 [Beta vulgaris subsp. vulgaris]	csi-miR156b-3p_R-1	molecular_function	ATP binding	1.67098e-10
GO:0005524	EL10Ac8g20576.1	EL10Ac8g20576	PREDICTED: shaggy-related protein kinase eta [Beta vulgaris subsp. vulgaris]	csi-miR156b-3p_R-1	molecular_function	ATP binding	1.67098e-10
GO:0005524	EL10Ac1g01211.1	EL10Ac1g01211	PREDICTED: cryptochrome-1 isoform X1 [Beta vulgaris subsp. vulgaris]	csi-miR156b-3p_R-1	molecular_function	ATP binding	1.67098e-10
GO:0005524	EL10Ac2g03180.1	EL10Ac2g03180	PREDICTED: probable inactive receptor kinase At5g16590 [Beta vulgaris subsp. vulgaris]	csi-miR156b-3p_R-1	molecular_function	ATP binding	1.67098e-10
GO:0005524	EL10Ac4g09619.1	EL10Ac4g09619	PREDICTED: probable receptor-like serine/threonine-protein kinase At5g57670 [Beta vulgaris subsp. vulgaris]	csi-miR156b-3p_R-1	molecular_function	ATP binding	1.67098e-10
GO:0005524	EL10Ac8g20581.1	EL10Ac8g20581	PREDICTED: probable LRR receptor-like serine/threonine-protein kinase At2g24230 [Beta vulgaris subsp. vulgaris]	csi-miR156b-3p_R-1	molecular_function	ATP binding	1.67098e-10
GO:0005524	EL10Ac5g12965.1	EL10Ac5g12965	PREDICTED: receptor protein kinase TMK1-like [Beta vulgaris subsp. vulgaris]	csi-miR156b-3p_R-1	molecular_function	ATP binding	1.67098e-10
GO:0005524	EL10Ac7g17823.1	EL10Ac7g17823	PREDICTED: serine/threonine-protein kinase CDL1 [Beta vulgaris subsp. vulgaris]	ath-miR159a_R-3_1ss18TA	molecular_function	ATP binding	1.67098e-10
GO:0005524	EL10Ac8g18314.1	EL10Ac8g18314	PREDICTED: galacturonokinase [Beta vulgaris subsp. vulgaris]	ath-miR159a_R-3_1ss18TA	molecular_function	ATP binding	1.67098e-10
GO:0005524	EL10Ac2g03772.1	EL10Ac2g03772	hypothetical protein BVRB_2g033790 isoform A [Beta vulgaris subsp. vulgaris]	ath-miR159a_R-3_1ss18TA	molecular_function	ATP binding	1.67098e-10
GO:0005524	EL10Ac6g13304.1	EL10Ac6g13304	PREDICTED: heat shock 70 kDa protein, mitochondrial-like [Beta vulgaris subsp. vulgaris]	ath-miR159a_R-3_1ss18TA	molecular_function	ATP binding	1.67098e-10
GO:0005524	EL10Ac9g21771.1	EL10Ac9g21771	PREDICTED: uncharacterized protein LOC104905013 [Beta vulgaris subsp. vulgaris]	ath-miR159a_R-3_1ss18TA	molecular_function	ATP binding	1.67098e-10
GO:0005524	EL10Ac3g05417.1	EL10Ac3g05417	PREDICTED: heat shock protein 83 [Beta vulgaris subsp. vulgaris]	ath-miR159a_R-3_1ss18TA	molecular_function	ATP binding	1.67098e-10
GO:0005524	EL10Ac5g12541.1	EL10Ac5g12541	PREDICTED: AMP deaminase [Beta vulgaris subsp. vulgaris]	ath-miR159a_R-3_1ss18TA	molecular_function	ATP binding	1.67098e-10
GO:0005524	EL10Ac1g01337.1	EL10Ac1g01337	PREDICTED: heat shock cognate 70 kDa protein-like [Beta vulgaris subsp. vulgaris]	ath-miR159a_R-3_1ss18TA	molecular_function	ATP binding	1.67098e-10
GO:0005524	EL10Ac1g01332.1	EL10Ac1g01332	PREDICTED: heat shock 70 kDa protein 18-like [Beta vulgaris subsp. vulgaris]	ath-miR159a_R-3_1ss18TA	molecular_function	ATP binding	1.67098e-10
GO:0005524	EL10Ac8g20486.1	EL10Ac8g20486	PREDICTED: magnesium-chelatase subunit ChlI, chloroplastic isoform X1 [Beta vulgaris subsp. vulgaris]	ath-miR159a_R-3_1ss18TA	molecular_function	ATP binding	1.67098e-10
GO:0005524	EL10Ac5g11076.1	EL10Ac5g11076	PREDICTED: probable LRR receptor-like serine/threonine-protein kinase At1g74360 [Beta vulgaris subsp. vulgaris]	ath-miR159a_R-3_1ss18TA	molecular_function	ATP binding	1.67098e-10
GO:0005524	EL10Ac9g22848.1	EL10Ac9g22848	PREDICTED: probable receptor-like protein kinase At2g42960 [Beta vulgaris subsp. vulgaris]	ath-miR159a_R-3_1ss18TA	molecular_function	ATP binding	1.67098e-10
GO:0005524	EL10Ac3g07340.1	EL10Ac3g07340	PREDICTED: putative disease resistance protein RGA3 [Beta vulgaris subsp. vulgaris]	ath-miR159a_R-3_1ss18TA	molecular_function	ATP binding	1.67098e-10
GO:0005524	EL10Ac7g18209.1	EL10Ac7g18209	PREDICTED: probable disease resistance protein At4g27220 isoform X2 [Beta vulgaris subsp. vulgaris]	ath-miR159a_R-3_1ss18TA	molecular_function	ATP binding	1.67098e-10
GO:0005524	EL10Ac1g00698.1	EL10Ac1g00698	PREDICTED: ribose-phosphate pyrophosphokinase 1 [Beta vulgaris subsp. vulgaris]	ath-miR159a_R-3_1ss18TA	molecular_function	ATP binding	1.67098e-10
GO:0005524	EL10Ac3g05809.1	EL10Ac3g05809	PREDICTED: disease resistance protein RGA2-like [Beta vulgaris subsp. vulgaris]	ath-miR159a_R-3_1ss18TA	molecular_function	ATP binding	1.67098e-10
GO:0005524	EL10Ac3g05809.1	EL10Ac3g05809	PREDICTED: disease resistance protein RGA2-like [Beta vulgaris subsp. vulgaris]	ath-miR159a_R-3_1ss18TA	molecular_function	ATP binding	1.67098e-10
GO:0005524	EL10Ac4g07829.1	EL10Ac4g07829	PREDICTED: uncharacterized protein LOC104891662 isoform X1 [Beta vulgaris subsp. vulgaris]	ath-miR159a_R-3_1ss18TA	molecular_function	ATP binding	1.67098e-10
GO:0005524	EL10Ac1g02304.1	EL10Ac1g02304	PREDICTED: receptor-like protein kinase HAIKU2 [Beta vulgaris subsp. vulgaris]	ath-miR159a_R-3_1ss18TA	molecular_function	ATP binding	1.67098e-10
GO:0005524	EL10Ac1g01363.1	EL10Ac1g01363	hypothetical protein BVRB_2g034830 [Beta vulgaris subsp. vulgaris]	ath-miR159a_R-3_1ss18TA	molecular_function	ATP binding	1.67098e-10
GO:0005524	EL10Ac9g21537.1	EL10Ac9g21537	PREDICTED: homoserine kinase [Beta vulgaris subsp. vulgaris]	ath-miR159a_R-3_1ss18TA	molecular_function	ATP binding	1.67098e-10
GO:0005524	EL10Ac3g07153.1	EL10Ac3g07153	PREDICTED: DNA repair protein recA homolog 2, mitochondrial [Beta vulgaris subsp. vulgaris]	ath-miR159a_R-3_1ss18TA	molecular_function	ATP binding	1.67098e-10
GO:0005524	EL10Ac3g05137.1	EL10Ac3g05137	PREDICTED: probable disease resistance RPP8-like protein 2 [Beta vulgaris subsp. vulgaris]	ath-miR159a_R-3_1ss18TA	molecular_function	ATP binding	1.67098e-10
GO:0005524	EL10Ac1g01902.1	EL10Ac1g01902	PREDICTED: serine/threonine-protein kinase/endoribonuclease IRE1a [Beta vulgaris subsp. vulgaris]	ath-miR159a_R-3_1ss18TA	molecular_function	ATP binding	1.67098e-10
GO:0005524	EL10Ac6g13289.1	EL10Ac6g13289	PREDICTED: leucine-rich repeat receptor-like serine/threonine-protein kinase BAM1 [Beta vulgaris subsp. vulgaris]	ath-miR159a_R-3_1ss18TA	molecular_function	ATP binding	1.67098e-10
GO:0005524	EL10Ac9g22651.1	EL10Ac9g22651	PREDICTED: ribose-phosphate pyrophosphokinase 4 [Beta vulgaris subsp. vulgaris]	ath-miR159a_R-3_1ss18TA	molecular_function	ATP binding	1.67098e-10
GO:0005524	EL10Ac9g21523.1	EL10Ac9g21523	PREDICTED: putative disease resistance protein RGA3 [Beta vulgaris subsp. vulgaris]	ath-miR159a_R-3_1ss18TA	molecular_function	ATP binding	1.67098e-10
GO:0005524	EL10Ac5g12880.1	EL10Ac5g12880	PREDICTED: protein SPA1-RELATED 2 isoform X1 [Beta vulgaris subsp. vulgaris]	ath-miR159a_R-3_1ss18TA	molecular_function	ATP binding	1.67098e-10
GO:0005524	EL10Ac2g03257.1	EL10Ac2g03257	PREDICTED: uncharacterized protein LOC104887105 isoform X1 [Beta vulgaris subsp. vulgaris]	ath-miR159a_R-3_1ss18TA	molecular_function	ATP binding	1.67098e-10
GO:0005524	EL10Ac2g04470.1	EL10Ac2g04470	PREDICTED: serine/threonine-protein kinase CDL1 [Beta vulgaris subsp. vulgaris]	ath-miR159a_R-3_1ss18TA	molecular_function	ATP binding	1.67098e-10
GO:0005524	EL10Ac2g04458.1	EL10Ac2g04458	PREDICTED: putative receptor-like protein kinase At5g39000 [Beta vulgaris subsp. vulgaris]	ath-miR159a_R-3_1ss18TA	molecular_function	ATP binding	1.67098e-10
GO:0005524	EL10Ac6g13095.1	EL10Ac6g13095	PREDICTED: DExH-box ATP-dependent RNA helicase DExH15 chloroplastic [Beta vulgaris subsp. vulgaris]	ath-miR159a_R-3_1ss18TA	molecular_function	ATP binding	1.67098e-10
GO:0005524	EL10Ac2g04837.1	EL10Ac2g04837	PREDICTED: dual specificity tyrosine-phosphorylation-regulated kinase 3 [Beta vulgaris subsp. vulgaris]	ath-miR159a_R-3_1ss18TA	molecular_function	ATP binding	1.67098e-10
GO:0005524	EL10Ac4g09355.1	EL10Ac4g09355	PREDICTED: long chain acyl-CoA synthetase 7, peroxisomal [Beta vulgaris subsp. vulgaris]	ath-miR159a_R-3_1ss18TA	molecular_function	ATP binding	1.67098e-10
GO:0005524	EL10Ac9g21999.1	EL10Ac9g21999	PREDICTED: heat shock 70 kDa protein 15 [Beta vulgaris subsp. vulgaris]	ath-miR159a_R-3_1ss18TA	molecular_function	ATP binding	1.67098e-10
GO:0005524	EL10Ac3g07273.1	EL10Ac3g07273	PREDICTED: calmodulin-interacting protein 111 isoform X1 [Beta vulgaris subsp. vulgaris]	ath-miR159a_R-3_1ss18TA	molecular_function	ATP binding	1.67098e-10
GO:0005524	EL10Ac1g00150.1	EL10Ac1g00150	PREDICTED: adenylate kinase, chloroplastic isoform X1 [Beta vulgaris subsp. vulgaris]	ath-miR159a_R-3_1ss18TA	molecular_function	ATP binding	1.67098e-10
GO:0005524	EL10Ac5g12179.1	EL10Ac5g12179	PREDICTED: ribose-phosphate pyrophosphokinase 2, chloroplastic [Beta vulgaris subsp. vulgaris]	ath-miR159a_R-3_1ss18TA	molecular_function	ATP binding	1.67098e-10
GO:0005524	EL10Ac3g05363.1	EL10Ac3g05363	PREDICTED: ABC transporter C family member 10 [Beta vulgaris subsp. vulgaris]	ath-miR159a_R-3_1ss18TA	molecular_function	ATP binding	1.67098e-10
GO:0005524	EL10Ac1g01442.1	EL10Ac1g01442	PREDICTED: probable LRR receptor-like serine/threonine-protein kinase At3g47570 [Beta vulgaris subsp. vulgaris]	ath-miR159a_R-3_1ss18TA	molecular_function	ATP binding	1.67098e-10
GO:0005524	EL10Ac7g18190.1	EL10Ac7g18190	PREDICTED: disease resistance protein RPS2-like [Beta vulgaris subsp. vulgaris]	ath-miR159a_R-3_1ss18TA	molecular_function	ATP binding	1.67098e-10
GO:0005524	EL10Ac3g05010.1	EL10Ac3g05010	PREDICTED: cryptochrome-1 [Beta vulgaris subsp. vulgaris]	ath-miR159a_R-3_1ss18TA	molecular_function	ATP binding	1.67098e-10
GO:0005524	EL10Ac6g13165.1	EL10Ac6g13165	PREDICTED: probable LRR receptor-like serine/threonine-protein kinase At1g14390 [Beta vulgaris subsp. vulgaris]	ath-miR159a_R-3_1ss18TA	molecular_function	ATP binding	1.67098e-10
GO:0005524	EL10Ac2g03399.1	EL10Ac2g03399	hypothetical protein BVRB_2g037660 isoform B [Beta vulgaris subsp. vulgaris]	ath-miR159a_R-3_1ss18TA	molecular_function	ATP binding	1.67098e-10
GO:0005524	EL10Ac2g03875.1	EL10Ac2g03875	PREDICTED: putative disease resistance RPP13-like protein 3 [Beta vulgaris subsp. vulgaris]	ath-miR159a_R-3_1ss18TA	molecular_function	ATP binding	1.67098e-10
GO:0005524	EL10Ac1g00625.1	EL10Ac1g00625	PREDICTED: putative disease resistance protein RGA3 [Beta vulgaris subsp. vulgaris]	ath-miR159a_R-3_1ss18TA	molecular_function	ATP binding	1.67098e-10
GO:0005524	EL10Ac4g09230.1	EL10Ac4g09230	PREDICTED: probable serine/threonine-protein kinase At1g54610 [Beta vulgaris subsp. vulgaris]	ath-miR159a_R-3_1ss18TA	molecular_function	ATP binding	1.67098e-10
GO:0005524	EL10Ac8g19461.1	EL10Ac8g19461	PREDICTED: receptor-like protein kinase [Beta vulgaris subsp. vulgaris]	ath-miR159a_R-3_1ss18TA	molecular_function	ATP binding	1.67098e-10
GO:0005524	EL10Ac1g00534.1	EL10Ac1g00534	PREDICTED: acetyl-coenzyme A carboxylase carboxyl transferase subunit alpha, chloroplastic isoform X1 [Beta vulgaris subsp. vulgaris]	ath-miR159a_R-3_1ss18TA	molecular_function	ATP binding	1.67098e-10
GO:0005524	EL10Ac4g10391.1	EL10Ac4g10391	PREDICTED: probable receptor-like protein kinase At5g56460 [Beta vulgaris subsp. vulgaris]	ath-miR159a_R-3_1ss18TA	molecular_function	ATP binding	1.67098e-10
GO:0005524	EL10Ac8g18828.1	EL10Ac8g18828	PREDICTED: adenylate kinase 5, chloroplastic isoform X1 [Beta vulgaris subsp. vulgaris]	ath-miR159a_R-3_1ss18TA	molecular_function	ATP binding	1.67098e-10
GO:0005524	EL10Ac7g17851.1	EL10Ac7g17851	PREDICTED: 5-oxoprolinase [Beta vulgaris subsp. vulgaris]	ath-miR159a_R-3_1ss18TA	molecular_function	ATP binding	1.67098e-10
GO:0005524	EL10Ac8g18530.1	EL10Ac8g18530	PREDICTED: fe-S cluster assembly factor HCF101, chloroplastic [Beta vulgaris subsp. vulgaris]	ath-miR159a_R-3_1ss18TA	molecular_function	ATP binding	1.67098e-10
GO:0005524	EL10Ac3g07089.1	EL10Ac3g07089	PREDICTED: magnesium-chelatase subunit ChlH, chloroplastic [Beta vulgaris subsp. vulgaris]	ath-miR159a_R-3_1ss18TA	molecular_function	ATP binding	1.67098e-10
GO:0005524	EL10Ac6g15707.1	EL10Ac6g15707	PREDICTED: probable inactive receptor kinase At5g67200 [Beta vulgaris subsp. vulgaris]	ath-miR159a_R-3_1ss18TA	molecular_function	ATP binding	1.67098e-10
GO:0005524	EL10Ac9g21531.1	EL10Ac9g21531	PREDICTED: putative disease resistance protein RGA4 [Beta vulgaris subsp. vulgaris]	ath-miR159a_R-3_1ss18TA	molecular_function	ATP binding	1.67098e-10
GO:0005524	EL10Ac9g20683.1	EL10Ac9g20683	PREDICTED: protein STRUBBELIG-RECEPTOR FAMILY 3 isoform X1 [Beta vulgaris subsp. vulgaris]	ath-miR159a_R-3_1ss18TA	molecular_function	ATP binding	1.67098e-10
GO:0005524	EL10Ac3g06312.1	EL10Ac3g06312	PREDICTED: PTI1-like tyrosine-protein kinase 1 isoform X1 [Beta vulgaris subsp. vulgaris]	ath-miR159a_R-3_1ss18TA	molecular_function	ATP binding	1.67098e-10
GO:0005524	EL10Ac4g09179.1	EL10Ac4g09179	PREDICTED: disease resistance protein RPM1-like [Beta vulgaris subsp. vulgaris]	ath-miR159a_R-3_1ss18TA	molecular_function	ATP binding	1.67098e-10
GO:0005524	EL10Ac5g10693.1	EL10Ac5g10693	PREDICTED: probable LRR receptor-like serine/threonine-protein kinase At4g26540 [Beta vulgaris subsp. vulgaris]	ath-miR159a_R-3_1ss18TA	molecular_function	ATP binding	1.67098e-10
GO:0005524	EL10Ac9g21953.1	EL10Ac9g21953	hypothetical protein TSUD_256990 [Trifolium subterraneum]	ath-miR159a_R-3_1ss18TA	molecular_function	ATP binding	1.67098e-10
GO:0005524	EL10Ac9g21953.1	EL10Ac9g21953	hypothetical protein TSUD_256990 [Trifolium subterraneum]	ath-miR159a_R-3_1ss18TA	molecular_function	ATP binding	1.67098e-10
GO:0005524	EL10Ac6g15120.1	EL10Ac6g15120	PREDICTED: probable LRR receptor-like serine/threonine-protein kinase At5g10290 [Beta vulgaris subsp. vulgaris]	ath-miR159a_R-3_1ss18TA	molecular_function	ATP binding	1.67098e-10
GO:0005524	EL10Ac9g21768.1	EL10Ac9g21768	PREDICTED: probable LRR receptor-like serine/threonine-protein kinase At3g47570 [Beta vulgaris subsp. vulgaris]	ath-miR159a_R-3_1ss18TA	molecular_function	ATP binding	1.67098e-10
GO:0005524	EL10Ac6g14775.1	EL10Ac6g14775	PREDICTED: RNA cytidine acetyltransferase 1 [Beta vulgaris subsp. vulgaris]	ath-miR159a_R-3_1ss18TA	molecular_function	ATP binding	1.67098e-10
GO:0005524	EL10Ac9g21727.1	EL10Ac9g21727	PREDICTED: probable receptor-like serine/threonine-protein kinase At4g34500 [Beta vulgaris subsp. vulgaris]	ath-miR159a_R-3_1ss18TA	molecular_function	ATP binding	1.67098e-10
GO:0005524	EL10Ac2g02583.1	EL10Ac2g02583	PREDICTED: putative disease resistance RPP13-like protein 1 [Beta vulgaris subsp. vulgaris]	ath-miR159a_R-3_1ss18TA	molecular_function	ATP binding	1.67098e-10
GO:0005524	EL10Ac8g18630.1	EL10Ac8g18630	PREDICTED: probable ethanolamine kinase [Beta vulgaris subsp. vulgaris]	ath-miR159a_R-3_1ss18TA	molecular_function	ATP binding	1.67098e-10
GO:0005524	EL10Ac2g02584.1	EL10Ac2g02584	PREDICTED: putative disease resistance RPP13-like protein 1 [Beta vulgaris subsp. vulgaris]	ath-miR159a_R-3_1ss18TA	molecular_function	ATP binding	1.67098e-10
GO:0005524	EL10Ac3g06946.1	EL10Ac3g06946	PREDICTED: uncharacterized protein LOC104883997 [Beta vulgaris subsp. vulgaris]	ath-miR159a_R-3_1ss18TA	molecular_function	ATP binding	1.67098e-10
GO:0005524	EL10Ac2g02581.1	EL10Ac2g02581	PREDICTED: putative disease resistance RPP13-like protein 1 [Beta vulgaris subsp. vulgaris]	ath-miR159a_R-3_1ss18TA	molecular_function	ATP binding	1.67098e-10
GO:0005524	EL10Ac3g05743.1	EL10Ac3g05743	PREDICTED: probable fructokinase-7 [Beta vulgaris subsp. vulgaris]	ath-miR159a_R-3_1ss18TA	molecular_function	ATP binding	1.67098e-10
GO:0005524	EL10Ac9g21024.1	EL10Ac9g21024	PREDICTED: glutamyl-tRNA(Gln) amidotransferase subunit A, chloroplastic/mitochondrial [Beta vulgaris subsp. vulgaris]	ath-miR167d_R-1	molecular_function	ATP binding	1.67098e-10
GO:0005524	EL10Ac9g21024.1	EL10Ac9g21024	PREDICTED: glutamyl-tRNA(Gln) amidotransferase subunit A, chloroplastic/mitochondrial [Beta vulgaris subsp. vulgaris]	ath-miR167d_R-1	molecular_function	ATP binding	1.67098e-10
GO:0005524	EL10Ac1g01320.1	EL10Ac1g01320	PREDICTED: heat shock 70 kDa protein 18-like [Beta vulgaris subsp. vulgaris]	mtr-MIR5205b-p5_1ss2AT	molecular_function	ATP binding	1.67098e-10
GO:0005524	EL10Ac1g01671.1	EL10Ac1g01671	PREDICTED: acetyl-CoA carboxylase 1 isoform X1 [Beta vulgaris subsp. vulgaris]	mtr-MIR5205b-p5_1ss2AT	molecular_function	ATP binding	1.67098e-10
GO:0005524	EL10Ac6g15196.1	EL10Ac6g15196	PREDICTED: putative U-box domain-containing protein 50 [Beta vulgaris subsp. vulgaris]	mtr-MIR5205b-p5_1ss2AT	molecular_function	ATP binding	1.67098e-10
GO:0005524	EL10Ac6g15627.1	EL10Ac6g15627	PREDICTED: calcium-transporting ATPase 2, plasma membrane-type [Beta vulgaris subsp. vulgaris]	mtr-MIR5205b-p5_1ss2AT	molecular_function	ATP binding	1.67098e-10
GO:0005524	EL10Ac9g22203.1	EL10Ac9g22203	PREDICTED: ABC transporter C family member 13 isoform X1 [Beta vulgaris subsp. vulgaris]	mtr-MIR5205b-p5_1ss2AT	molecular_function	ATP binding	1.67098e-10
GO:0005524	EL10Ac5g12659.1	EL10Ac5g12659	PREDICTED: T-complex protein 1 subunit theta [Beta vulgaris subsp. vulgaris]	mtr-MIR5205b-p5_1ss2AT	molecular_function	ATP binding	1.67098e-10
GO:0005524	EL10Ac7g16167.1	EL10Ac7g16167	PREDICTED: inositol 3-kinase [Beta vulgaris subsp. vulgaris]	mtr-MIR5205b-p5_1ss2AT	molecular_function	ATP binding	1.67098e-10
GO:0005524	EL10Ac2g02632.1	EL10Ac2g02632	PREDICTED: putative disease resistance RPP13-like protein 1 [Beta vulgaris subsp. vulgaris]	cst-MIR11334-p5_2ss9TG18TC_2	molecular_function	ATP binding	1.67098e-10
GO:0005524	EL10Ac2g03974.1	EL10Ac2g03974	PREDICTED: uncharacterized protein LOC104885827 [Beta vulgaris subsp. vulgaris]	cst-MIR11334-p5_2ss9TG18TC_2	molecular_function	ATP binding	1.67098e-10
GO:0005524	EL10Ac6g13289.1	EL10Ac6g13289	PREDICTED: leucine-rich repeat receptor-like serine/threonine-protein kinase BAM1 [Beta vulgaris subsp. vulgaris]	cst-MIR11334-p5_2ss9TG18TC_2	molecular_function	ATP binding	1.67098e-10
GO:0005524	EL10Ac2g02636.1	EL10Ac2g02636	PREDICTED: putative disease resistance RPP13-like protein 1 isoform X1 [Beta vulgaris subsp. vulgaris]	cst-MIR11334-p5_2ss9TG18TC_2	molecular_function	ATP binding	1.67098e-10
GO:0005524	EL10Ac3g07290.1	EL10Ac3g07290	PREDICTED: protein kinase and PP2C-like domain-containing protein isoform X1 [Beta vulgaris subsp. vulgaris]	cst-MIR11334-p5_2ss9TG18TC_2	molecular_function	ATP binding	1.67098e-10
GO:0005524	EL10Ac8g19600.1	EL10Ac8g19600	PREDICTED: ABC transporter C family member 2 [Beta vulgaris subsp. vulgaris]	cst-MIR11334-p5_2ss9TG18TC_2	molecular_function	ATP binding	1.67098e-10
GO:0005524	EL10Ac3g07089.1	EL10Ac3g07089	PREDICTED: magnesium-chelatase subunit ChlH, chloroplastic [Beta vulgaris subsp. vulgaris]	cst-MIR11334-p5_2ss9TG18TC_2	molecular_function	ATP binding	1.67098e-10
GO:0005524	EL10Ac2g02631.1	EL10Ac2g02631	PREDICTED: putative disease resistance RPP13-like protein 1 [Beta vulgaris subsp. vulgaris]	cst-MIR11334-p5_2ss9TG18TC_2	molecular_function	ATP binding	1.67098e-10
GO:0005524	EL10Ac6g13561.1	EL10Ac6g13561	PREDICTED: serine/threonine-protein kinase PBS1 [Beta vulgaris subsp. vulgaris]	cst-MIR11334-p5_2ss9TG18TC_2	molecular_function	ATP binding	1.67098e-10
GO:0005524	EL10Ac6g15042.1	EL10Ac6g15042	PREDICTED: serine/threonine-protein kinase/endoribonuclease IRE1a [Beta vulgaris subsp. vulgaris]	cst-MIR11334-p5_2ss9TG18TC_2	molecular_function	ATP binding	1.67098e-10
GO:0005524	EL10Ac1g00998.1	EL10Ac1g00998	PREDICTED: serine/threonine-protein kinase TIO isoform X2 [Beta vulgaris subsp. vulgaris]	cst-MIR11334-p5_2ss9TG18TC_2	molecular_function	ATP binding	1.67098e-10
GO:0005524	EL10Ac3g07273.1	EL10Ac3g07273	PREDICTED: calmodulin-interacting protein 111 isoform X1 [Beta vulgaris subsp. vulgaris]	cst-MIR11334-p5_2ss9TG18TC_2	molecular_function	ATP binding	1.67098e-10
GO:0005524	EL10Ac1g01888.1	EL10Ac1g01888	hypothetical protein BVRB_1g014100 [Beta vulgaris subsp. vulgaris]	cst-MIR11334-p5_2ss9TG18TC_2	molecular_function	ATP binding	1.67098e-10
GO:0005524	EL10Ac3g07326.1	EL10Ac3g07326	PREDICTED: putative disease resistance RPP13-like protein 1 [Beta vulgaris subsp. vulgaris]	cst-MIR11334-p5_2ss9TG18TC_2	molecular_function	ATP binding	1.67098e-10
GO:0005524	EL10Ac9g22848.1	EL10Ac9g22848	PREDICTED: probable receptor-like protein kinase At2g42960 [Beta vulgaris subsp. vulgaris]	cst-MIR11334-p5_2ss9TG18TC_2	molecular_function	ATP binding	1.67098e-10
GO:0005524	EL10Ac1g01326.1	EL10Ac1g01326	PREDICTED: heat shock 70 kDa protein 18-like [Beta vulgaris subsp. vulgaris]	cst-MIR11334-p5_2ss9TG18TC_2	molecular_function	ATP binding	1.67098e-10
GO:0005524	EL10Ac4g09340.1	EL10Ac4g09340	PREDICTED: mevalonate kinase isoform X1 [Beta vulgaris subsp. vulgaris]	cst-MIR11334-p5_2ss9TG18TC_2	molecular_function	ATP binding	1.67098e-10
GO:0005524	EL10Ac1g01320.1	EL10Ac1g01320	PREDICTED: heat shock 70 kDa protein 18-like [Beta vulgaris subsp. vulgaris]	cst-MIR11334-p5_2ss9TG18TC_2	molecular_function	ATP binding	1.67098e-10
GO:0005524	EL10Ac1g02304.1	EL10Ac1g02304	PREDICTED: receptor-like protein kinase HAIKU2 [Beta vulgaris subsp. vulgaris]	cst-MIR11334-p5_2ss9TG18TC_2	molecular_function	ATP binding	1.67098e-10
GO:0005524	EL10Ac3g07016.1	EL10Ac3g07016	PREDICTED: putative disease resistance protein RGA3 [Beta vulgaris subsp. vulgaris]	cst-MIR11334-p5_2ss9TG18TC_2	molecular_function	ATP binding	1.67098e-10
GO:0005524	EL10Ac7g17985.1	EL10Ac7g17985	PREDICTED: asparagine--tRNA ligase, cytoplasmic 2 isoform X1 [Beta vulgaris subsp. vulgaris]	cst-MIR11334-p5_2ss9TG18TC_2	molecular_function	ATP binding	1.67098e-10
GO:0005524	EL10Ac5g10815.1	EL10Ac5g10815	putative disease resistance protein RGA3 isoform X1 [Spinacia oleracea]	ath-miR162a-5p_L-1	molecular_function	ATP binding	1.67098e-10
GO:0005524	EL10Ac4g09202.1	EL10Ac4g09202	PREDICTED: serine/threonine-protein kinase EDR1 [Beta vulgaris subsp. vulgaris]	ath-miR162a-5p_L-1	molecular_function	ATP binding	1.67098e-10
GO:0005524	EL10Ac6g13707.1	EL10Ac6g13707	PREDICTED: ATP-citrate synthase alpha chain protein 1 [Beta vulgaris subsp. vulgaris]	ath-miR162a-5p_L-1	molecular_function	ATP binding	1.67098e-10
GO:0005524	EL10Ac8g18960.1	EL10Ac8g18960	PREDICTED: 1-phosphatidylinositol-3-phosphate 5-kinase FAB1B isoform X1 [Beta vulgaris subsp. vulgaris]	ath-miR162a-5p_L-1	molecular_function	ATP binding	1.67098e-10
GO:0005524	EL10Ac8g20434.1	EL10Ac8g20434	PREDICTED: chaperone protein dnaJ A6, chloroplastic [Beta vulgaris subsp. vulgaris]	PC-3p-844148_58	molecular_function	ATP binding	1.67098e-10
GO:0005524	EL10Ac1g01101.1	EL10Ac1g01101	PREDICTED: serine/threonine-protein kinase-like protein At3g51990 [Beta vulgaris subsp. vulgaris]	PC-3p-844148_58	molecular_function	ATP binding	1.67098e-10
GO:0005524	EL10Ac8g19523.1	EL10Ac8g19523	PREDICTED: twinkle homolog protein, chloroplastic/mitochondrial isoform X1 [Beta vulgaris subsp. vulgaris]	PC-3p-844148_58	molecular_function	ATP binding	1.67098e-10
GO:0005524	EL10Ac7g18193.1	EL10Ac7g18193	PREDICTED: probable disease resistance protein At4g27220 [Beta vulgaris subsp. vulgaris]	PC-3p-844148_58	molecular_function	ATP binding	1.67098e-10
GO:0005524	EL10Ac7g18206.1	EL10Ac7g18206	PREDICTED: probable disease resistance protein At4g27220 [Beta vulgaris subsp. vulgaris]	PC-3p-844148_58	molecular_function	ATP binding	1.67098e-10
GO:0005524	EL10Ac2g04459.1	EL10Ac2g04459	PREDICTED: putative receptor-like protein kinase At5g39000 [Beta vulgaris subsp. vulgaris]	PC-3p-844148_58	molecular_function	ATP binding	1.67098e-10
GO:0005524	EL10Ac2g04461.1	EL10Ac2g04461	PREDICTED: receptor-like protein kinase FERONIA isoform X1 [Beta vulgaris subsp. vulgaris]	PC-3p-844148_58	molecular_function	ATP binding	1.67098e-10
GO:0005524	EL10Ac2g04458.1	EL10Ac2g04458	PREDICTED: putative receptor-like protein kinase At5g39000 [Beta vulgaris subsp. vulgaris]	PC-3p-844148_58	molecular_function	ATP binding	1.67098e-10
GO:0005524	EL10Ac6g13095.1	EL10Ac6g13095	PREDICTED: DExH-box ATP-dependent RNA helicase DExH15 chloroplastic [Beta vulgaris subsp. vulgaris]	ath-miR395a_L-1	molecular_function	ATP binding	1.67098e-10
GO:0005524	EL10Ac5g11525.1	EL10Ac5g11525	PREDICTED: mitogen-activated protein kinase 9 [Beta vulgaris subsp. vulgaris]	ath-miR395a_L-1	molecular_function	ATP binding	1.67098e-10
GO:0005524	EL10Ac4g10344.1	EL10Ac4g10344	PREDICTED: receptor-like kinase TMK4 [Beta vulgaris subsp. vulgaris]	ath-miR395a_L-1	molecular_function	ATP binding	1.67098e-10
GO:0005524	EL10Ac8g19480.1	EL10Ac8g19480	PREDICTED: cell division cycle protein 48 homolog [Beta vulgaris subsp. vulgaris]	ath-miR395a_L-1	molecular_function	ATP binding	1.67098e-10
GO:0005524	EL10Ac2g02724.1	EL10Ac2g02724	PREDICTED: putative disease resistance RPP13-like protein 1 [Beta vulgaris subsp. vulgaris]	ath-miR395a_L-1	molecular_function	ATP binding	1.67098e-10
GO:0005524	EL10Ac2g02726.1	EL10Ac2g02726	PREDICTED: putative disease resistance RPP13-like protein 1 [Beta vulgaris subsp. vulgaris]	ath-miR395a_L-1	molecular_function	ATP binding	1.67098e-10
GO:0005524	EL10Ac9g21771.1	EL10Ac9g21771	PREDICTED: uncharacterized protein LOC104905013 [Beta vulgaris subsp. vulgaris]	ath-miR395a_L-1	molecular_function	ATP binding	1.67098e-10
GO:0005524	EL10Ac8g20328.1	EL10Ac8g20328	PREDICTED: TATA-binding protein-associated factor BTAF1 [Beta vulgaris subsp. vulgaris]	ath-miR395a_L-1	molecular_function	ATP binding	1.67098e-10
GO:0005524	EL10Ac6g14775.1	EL10Ac6g14775	PREDICTED: RNA cytidine acetyltransferase 1 [Beta vulgaris subsp. vulgaris]	mtr-MIR2592ay-p5_2ss6AG17CG_1	molecular_function	ATP binding	1.67098e-10
GO:0005524	EL10Ac3g06980.1	EL10Ac3g06980	PREDICTED: receptor protein kinase-like protein ZAR1 [Beta vulgaris subsp. vulgaris]	mtr-MIR2592ay-p5_2ss6AG17CG_1	molecular_function	ATP binding	1.67098e-10
GO:0005524	EL10Ac3g05510.1	EL10Ac3g05510	PREDICTED: kinase suppressor of Ras 1 [Beta vulgaris subsp. vulgaris]	mtr-MIR2592ay-p5_2ss6AG17CG_1	molecular_function	ATP binding	1.67098e-10
GO:0005524	EL10Ac6g13444.1	EL10Ac6g13444	PREDICTED: cyclin-dependent kinase G-2 isoform X1 [Beta vulgaris subsp. vulgaris]	mtr-MIR2592ay-p5_2ss6AG17CG_1	molecular_function	ATP binding	1.67098e-10
GO:0005524	EL10Ac6g13444.1	EL10Ac6g13444	PREDICTED: cyclin-dependent kinase G-2 isoform X1 [Beta vulgaris subsp. vulgaris]	mtr-MIR2592ay-p5_2ss6AG17CG_1	molecular_function	ATP binding	1.67098e-10
GO:0005524	EL10Ac4g10039.1	EL10Ac4g10039	PREDICTED: probably inactive leucine-rich repeat receptor-like protein kinase At5g48380 [Beta vulgaris subsp. vulgaris]	mtr-MIR2592ay-p5_2ss6AG17CG_1	molecular_function	ATP binding	1.67098e-10
GO:0005524	EL10Ac5g11118.1	EL10Ac5g11118	PREDICTED: DExH-box ATP-dependent RNA helicase DExH14 [Beta vulgaris subsp. vulgaris]	mtr-MIR2592ay-p5_2ss6AG17CG_1	molecular_function	ATP binding	1.67098e-10
GO:0005524	EL10Ac2g02790.1	EL10Ac2g02790	PREDICTED: putative disease resistance RPP13-like protein 1 [Beta vulgaris subsp. vulgaris]	mtr-MIR2592ay-p5_2ss6AG17CG_1	molecular_function	ATP binding	1.67098e-10
GO:0005524	EL10Ac1g00523.1	EL10Ac1g00523	PREDICTED: NAD-dependent malic enzyme 59 kDa isoform, mitochondrial [Beta vulgaris subsp. vulgaris]	mtr-MIR2592ay-p5_2ss6AG17CG_1	molecular_function	ATP binding	1.67098e-10
GO:0005524	EL10Ac4g08180.1	EL10Ac4g08180	PREDICTED: probable serine/threonine-protein kinase At1g54610 isoform X1 [Beta vulgaris subsp. vulgaris]	mtr-MIR2592ay-p5_2ss6AG17CG_1	molecular_function	ATP binding	1.67098e-10
GO:0005524	EL10Ac3g05820.1	EL10Ac3g05820	PREDICTED: probable UMP-CMP kinase 2 isoform X1 [Beta vulgaris subsp. vulgaris]	mtr-MIR2592ay-p5_2ss6AG17CG_1	molecular_function	ATP binding	1.67098e-10
GO:0005524	EL10Ac2g04428.1	EL10Ac2g04428	PREDICTED: phosphatidylinositol 4-kinase gamma 6 [Beta vulgaris subsp. vulgaris]	mtr-MIR2592ay-p5_2ss6AG17CG_1	molecular_function	ATP binding	1.67098e-10
GO:0005524	EL10Ac5g11066.1	EL10Ac5g11066	PREDICTED: probable receptor-like protein kinase At5g61350 [Beta vulgaris subsp. vulgaris]	mtr-MIR2592ay-p5_2ss6AG17CG_1	molecular_function	ATP binding	1.67098e-10
GO:0005524	EL10Ac7g18209.1	EL10Ac7g18209	PREDICTED: probable disease resistance protein At4g27220 isoform X2 [Beta vulgaris subsp. vulgaris]	mtr-MIR2592ay-p5_2ss6AG17CG_1	molecular_function	ATP binding	1.67098e-10
GO:0005524	EL10Ac7g18209.1	EL10Ac7g18209	PREDICTED: probable disease resistance protein At4g27220 isoform X2 [Beta vulgaris subsp. vulgaris]	mtr-MIR2592ay-p5_2ss6AG17CG_1	molecular_function	ATP binding	1.67098e-10
GO:0005524	EL10Ac3g05425.1	EL10Ac3g05425	hypothetical protein BVRB_9g211010 [Beta vulgaris subsp. vulgaris]	mtr-MIR2592ay-p5_2ss6AG17CG_1	molecular_function	ATP binding	1.67098e-10
GO:0005524	EL10Ac1g01671.1	EL10Ac1g01671	PREDICTED: acetyl-CoA carboxylase 1 isoform X1 [Beta vulgaris subsp. vulgaris]	mtr-MIR2592ay-p5_2ss6AG17CG_1	molecular_function	ATP binding	1.67098e-10
GO:0005524	EL10Ac3g07089.1	EL10Ac3g07089	PREDICTED: magnesium-chelatase subunit ChlH, chloroplastic [Beta vulgaris subsp. vulgaris]	mtr-MIR2592ay-p5_2ss6AG17CG_1	molecular_function	ATP binding	1.67098e-10
GO:0005524	EL10Ac3g07089.1	EL10Ac3g07089	PREDICTED: magnesium-chelatase subunit ChlH, chloroplastic [Beta vulgaris subsp. vulgaris]	mtr-MIR2592ay-p5_2ss6AG17CG_1	molecular_function	ATP binding	1.67098e-10
GO:0005524	EL10Ac9g22601.1	EL10Ac9g22601	PREDICTED: L-type lectin-domain containing receptor kinase IX.1 [Beta vulgaris subsp. vulgaris]	mtr-MIR2592ay-p5_2ss6AG17CG_1	molecular_function	ATP binding	1.67098e-10
GO:0005524	EL10Ac9g21870.1	EL10Ac9g21870	PREDICTED: AAA-ATPase At3g50940 [Beta vulgaris subsp. vulgaris]	mtr-MIR2592ay-p5_2ss6AG17CG_1	molecular_function	ATP binding	1.67098e-10
GO:0005524	EL10Ac3g07211.1	EL10Ac3g07211	hypothetical protein BVRB_3g062680 [Beta vulgaris subsp. vulgaris]	mtr-MIR2592ay-p5_2ss6AG17CG_1	molecular_function	ATP binding	1.67098e-10
GO:0005524	EL10Ac2g02821.1	EL10Ac2g02821	PREDICTED: putative disease resistance protein At3g14460 [Beta vulgaris subsp. vulgaris]	mtr-MIR2592ay-p5_2ss6AG17CG_1	molecular_function	ATP binding	1.67098e-10
GO:0005524	EL10Ac4g07801.1	EL10Ac4g07801	PREDICTED: putative aconitate hydratase, cytoplasmic [Beta vulgaris subsp. vulgaris]	mtr-MIR2592ay-p5_2ss6AG17CG_1	molecular_function	ATP binding	1.67098e-10
GO:0005524	EL10Ac4g10388.1	EL10Ac4g10388	PREDICTED: lysine--tRNA ligase, chloroplastic/mitochondrial [Beta vulgaris subsp. vulgaris]	mtr-MIR2592ay-p5_2ss6AG17CG_1	molecular_function	ATP binding	1.67098e-10
GO:0005524	EL10Ac8g20441.1	EL10Ac8g20441	PREDICTED: receptor-like protein kinase HSL1 [Beta vulgaris subsp. vulgaris]	mtr-MIR2592ay-p5_2ss6AG17CG_1	molecular_function	ATP binding	1.67098e-10
GO:0005524	EL10Ac3g05363.1	EL10Ac3g05363	PREDICTED: ABC transporter C family member 10 [Beta vulgaris subsp. vulgaris]	mtr-MIR2592ay-p5_2ss6AG17CG_1	molecular_function	ATP binding	1.67098e-10
GO:0005524	EL10Ac7g17312.1	EL10Ac7g17312	PREDICTED: ABC transporter C family member 10 [Beta vulgaris subsp. vulgaris]	mtr-MIR2592ay-p5_2ss6AG17CG_1	molecular_function	ATP binding	1.67098e-10
GO:0005524	EL10Ac8g18778.1	EL10Ac8g18778	hypothetical protein BVRB_8g193070 [Beta vulgaris subsp. vulgaris]	mtr-MIR2592ay-p5_2ss6AG17CG_1	molecular_function	ATP binding	1.67098e-10
GO:0005524	EL10Ac8g18778.1	EL10Ac8g18778	hypothetical protein BVRB_8g193070 [Beta vulgaris subsp. vulgaris]	mtr-MIR2592ay-p5_2ss6AG17CG_1	molecular_function	ATP binding	1.67098e-10
GO:0005524	EL10Ac8g18778.1	EL10Ac8g18778	hypothetical protein BVRB_8g193070 [Beta vulgaris subsp. vulgaris]	mtr-MIR2592ay-p5_2ss6AG17CG_1	molecular_function	ATP binding	1.67098e-10
GO:0005524	EL10Ac8g19061.1	EL10Ac8g19061	PREDICTED: tubulin--tyrosine ligase-like protein 12 isoform X1 [Beta vulgaris subsp. vulgaris]	mtr-MIR2592ay-p5_2ss6AG17CG_1	molecular_function	ATP binding	1.67098e-10
GO:0005524	EL10Ac6g14551.1	EL10Ac6g14551	PREDICTED: proline-rich receptor-like protein kinase PERK9 [Beta vulgaris subsp. vulgaris]	mtr-MIR2592ay-p5_2ss6AG17CG_1	molecular_function	ATP binding	1.67098e-10
GO:0005524	EL10Ac3g07414.1	EL10Ac3g07414	PREDICTED: protein PHOTOPERIOD-INDEPENDENT EARLY FLOWERING 1 isoform X2 [Beta vulgaris subsp. vulgaris]	mtr-MIR2592ay-p5_2ss6AG17CG_1	molecular_function	ATP binding	1.67098e-10
GO:0005524	EL10Ac3g07414.1	EL10Ac3g07414	PREDICTED: protein PHOTOPERIOD-INDEPENDENT EARLY FLOWERING 1 isoform X2 [Beta vulgaris subsp. vulgaris]	mtr-MIR2592ay-p5_2ss6AG17CG_1	molecular_function	ATP binding	1.67098e-10
GO:0005524	EL10Ac6g13944.1	EL10Ac6g13944	PREDICTED: probable leucine-rich repeat receptor-like protein kinase At5g49770 isoform X1 [Beta vulgaris subsp. vulgaris]	mtr-MIR2592ay-p5_2ss6AG17CG_1	molecular_function	ATP binding	1.67098e-10
GO:0005524	EL10Ac5g12179.1	EL10Ac5g12179	PREDICTED: ribose-phosphate pyrophosphokinase 2, chloroplastic [Beta vulgaris subsp. vulgaris]	mtr-MIR2592ay-p5_2ss6AG17CG_1	molecular_function	ATP binding	1.67098e-10
GO:0005524	EL10Ac7g16065.1	EL10Ac7g16065	PREDICTED: L-type lectin-domain containing receptor kinase IV.2 [Beta vulgaris subsp. vulgaris]	mtr-MIR2592ay-p5_2ss6AG17CG_1	molecular_function	ATP binding	1.67098e-10
GO:0005524	EL10Ac7g17129.1	EL10Ac7g17129	PREDICTED: probable inactive receptor kinase At5g58300 isoform X2 [Beta vulgaris subsp. vulgaris]	mtr-MIR2592ay-p5_2ss6AG17CG_1	molecular_function	ATP binding	1.67098e-10
GO:0005524	EL10Ac1g00995.1	EL10Ac1g00995	PREDICTED: putative disease resistance protein RGA3 [Beta vulgaris subsp. vulgaris]	mtr-MIR2592ay-p5_2ss6AG17CG_1	molecular_function	ATP binding	1.67098e-10
GO:0005524	EL10Ac1g01618.1	EL10Ac1g01618	PREDICTED: probable LRR receptor-like serine/threonine-protein kinase At1g34110 [Beta vulgaris subsp. vulgaris]	mtr-MIR2592ay-p5_2ss6AG17CG_1	molecular_function	ATP binding	1.67098e-10
GO:0005524	EL10Ac3g07080.1	EL10Ac3g07080	PREDICTED: leucine-rich repeat receptor-like tyrosine-protein kinase PXC3 [Beta vulgaris subsp. vulgaris]	mtr-MIR2592ay-p5_2ss6AG17CG_1	molecular_function	ATP binding	1.67098e-10
GO:0005524	EL10Ac2g02614.1	EL10Ac2g02614	PREDICTED: lactation elevated protein 1 [Beta vulgaris subsp. vulgaris]	mtr-MIR2592ay-p5_2ss6AG17CG_1	molecular_function	ATP binding	1.67098e-10
GO:0005524	EL10Ac3g05121.1	EL10Ac3g05121	hypothetical protein [Beta vulgaris]	mtr-MIR2592ay-p5_2ss6AG17CG_1	molecular_function	ATP binding	1.67098e-10
GO:0005524	EL10Ac9g20948.1	EL10Ac9g20948	PREDICTED: serine/threonine-protein kinase EDR1 isoform X3 [Beta vulgaris subsp. vulgaris]	mtr-MIR2592ay-p5_2ss6AG17CG_1	molecular_function	ATP binding	1.67098e-10
GO:0005524	EL10Ac6g15607.1	EL10Ac6g15607	PREDICTED: ruvB-like 2 [Beta vulgaris subsp. vulgaris]	mtr-MIR2592ay-p5_2ss6AG17CG_1	molecular_function	ATP binding	1.67098e-10
GO:0005524	EL10Ac3g07321.1	EL10Ac3g07321	PREDICTED: putative disease resistance protein RGA3 [Beta vulgaris subsp. vulgaris]	mtr-MIR2592ay-p5_2ss6AG17CG_1	molecular_function	ATP binding	1.67098e-10
GO:0005524	EL10Ac3g05230.1	EL10Ac3g05230	PREDICTED: putative disease resistance protein RGA3 [Beta vulgaris subsp. vulgaris]	mtr-MIR2592ay-p5_2ss6AG17CG_1	molecular_function	ATP binding	1.67098e-10
GO:0005524	EL10Ac7g17326.1	EL10Ac7g17326	hypothetical protein BVRB_7g179500 [Beta vulgaris subsp. vulgaris]	mtr-MIR2592ay-p5_2ss6AG17CG_1	molecular_function	ATP binding	1.67098e-10
GO:0005524	EL10Ac2g02815.1	EL10Ac2g02815	PREDICTED: F-box protein At3g54460 [Beta vulgaris subsp. vulgaris]	mtr-MIR2592ay-p5_2ss6AG17CG_1	molecular_function	ATP binding	1.67098e-10
GO:0005524	EL10Ac9g22705.1	EL10Ac9g22705	PREDICTED: heat shock protein 90-6, mitochondrial [Beta vulgaris subsp. vulgaris]	mtr-MIR2592ay-p5_2ss6AG17CG_1	molecular_function	ATP binding	1.67098e-10
GO:0005524	EL10Ac6g15550.1	EL10Ac6g15550	PREDICTED: ATPase family AAA domain-containing protein 3 [Beta vulgaris subsp. vulgaris]	mtr-MIR2592ay-p5_2ss6AG17CG_1	molecular_function	ATP binding	1.67098e-10
GO:0005524	EL10Ac3g06426.1	EL10Ac3g06426	PREDICTED: heat shock 70 kDa protein 8 [Beta vulgaris subsp. vulgaris]	mtr-MIR2592ay-p5_2ss6AG17CG_1	molecular_function	ATP binding	1.67098e-10
GO:0005524	EL10Ac8g19174.1	EL10Ac8g19174	hypothetical protein BVRB_6g151190 [Beta vulgaris subsp. vulgaris]	mtr-MIR2592ay-p5_2ss6AG17CG_1	molecular_function	ATP binding	1.67098e-10
GO:0005524	EL10Ac3g05365.1	EL10Ac3g05365	LOW QUALITY PROTEIN: uncharacterized protein LOC110780350 [Spinacia oleracea]	mtr-MIR2592ay-p5_2ss6AG17CG_1	molecular_function	ATP binding	1.67098e-10
GO:0005524	EL10As2g23256.1	EL10As2g23256	hypothetical protein BVRB_9g211010 [Beta vulgaris subsp. vulgaris]	mtr-MIR2592ay-p5_2ss6AG17CG_1	molecular_function	ATP binding	1.67098e-10
GO:0005524	EL10Ac1g00503.1	EL10Ac1g00503	PREDICTED: serine/threonine-protein kinase CTR1 isoform X1 [Beta vulgaris subsp. vulgaris]	mtr-MIR2592ay-p5_2ss6AG17CG_1	molecular_function	ATP binding	1.67098e-10
GO:0005524	EL10Ac1g01986.1	EL10Ac1g01986	PREDICTED: probable serine/threonine-protein kinase At4g35230 [Beta vulgaris subsp. vulgaris]	mtr-MIR2592ay-p5_2ss6AG17CG_1	molecular_function	ATP binding	1.67098e-10
GO:0005524	EL10Ac2g02582.1	EL10Ac2g02582	PREDICTED: putative disease resistance RPP13-like protein 1 [Beta vulgaris subsp. vulgaris]	mtr-MIR2592ay-p5_2ss6AG17CG_1	molecular_function	ATP binding	1.67098e-10
GO:0005524	EL10Ac6g13460.1	EL10Ac6g13460	PREDICTED: ankyrin-3 [Beta vulgaris subsp. vulgaris]	mtr-MIR2592ay-p5_2ss6AG17CG_1	molecular_function	ATP binding	1.67098e-10
GO:0005524	EL10Ac2g04824.1	EL10Ac2g04824	PREDICTED: DExH-box ATP-dependent RNA helicase DExH17 [Beta vulgaris subsp. vulgaris]	mtr-MIR2592ay-p5_2ss6AG17CG_1	molecular_function	ATP binding	1.67098e-10
GO:0005524	EL10Ac2g03987.1	EL10Ac2g03987	PREDICTED: receptor protein kinase TMK1 [Beta vulgaris subsp. vulgaris]	mtr-MIR2592ay-p5_2ss6AG17CG_1	molecular_function	ATP binding	1.67098e-10
GO:0005524	EL10Ac6g14610.1	EL10Ac6g14610	PREDICTED: cyclin-dependent kinase C-2 isoform X1 [Beta vulgaris subsp. vulgaris]	mtr-MIR2592ay-p5_2ss6AG17CG_1	molecular_function	ATP binding	1.67098e-10
GO:0005524	EL10Ac6g14309.1	EL10Ac6g14309	PREDICTED: cyclin-dependent kinase C-2 isoform X1 [Beta vulgaris subsp. vulgaris]	mtr-MIR2592ay-p5_2ss6AG17CG_1	molecular_function	ATP binding	1.67098e-10
GO:0005524	EL10Ac2g02913.1	EL10Ac2g02913	PREDICTED: AAA-ATPase At3g28510 isoform X1 [Beta vulgaris subsp. vulgaris]	mtr-MIR2592ay-p5_2ss6AG17CG_1	molecular_function	ATP binding	1.67098e-10
GO:0005524	EL10Ac4g07561.1	EL10Ac4g07561	PREDICTED: probable L-type lectin-domain containing receptor kinase S.7 [Beta vulgaris subsp. vulgaris]	mtr-MIR2592ay-p5_2ss6AG17CG_1	molecular_function	ATP binding	1.67098e-10
GO:0005524	EL10Ac6g13926.1	EL10Ac6g13926	PREDICTED: DNA repair helicase XPD [Beta vulgaris subsp. vulgaris]	mtr-MIR2592ay-p5_2ss6AG17CG_1	molecular_function	ATP binding	1.67098e-10
GO:0005524	EL10Ac4g07519.1	EL10Ac4g07519	PREDICTED: probable LRR receptor-like serine/threonine-protein kinase At4g26540 [Beta vulgaris subsp. vulgaris]	PC-5p-967919_45	molecular_function	ATP binding	1.67098e-10
GO:0005524	EL10Ac8g19899.1	EL10Ac8g19899	PREDICTED: probable pyruvate, phosphate dikinase regulatory protein, chloroplastic isoform X1 [Beta vulgaris subsp. vulgaris]	ath-MIR8175-p3_2ss14TC18AC_1	molecular_function	ATP binding	1.67098e-10
GO:0005524	EL10Ac3g05293.1	EL10Ac3g05293	PREDICTED: serine/threonine-protein kinase TIO [Beta vulgaris subsp. vulgaris]	PC-3p-270669_299	molecular_function	ATP binding	1.67098e-10
GO:0005524	EL10As5g23576.1	EL10As5g23576	PREDICTED: long chain acyl-CoA synthetase 1 [Beta vulgaris subsp. vulgaris]	vvi-miR3630-3p_L-2_1ss14CT	molecular_function	ATP binding	1.67098e-10
GO:0005524	EL10Ac2g03161.1	EL10Ac2g03161	PREDICTED: putative disease resistance RPP13-like protein 1 [Beta vulgaris subsp. vulgaris]	vvi-miR3630-3p_L-2_1ss14CT	molecular_function	ATP binding	1.67098e-10
GO:0005524	EL10Ac6g14457.1	EL10Ac6g14457	putative nucleotidyltransferase, Ribonuclease H [Rosa chinensis]	vvi-miR3630-3p_L-2_1ss14CT	molecular_function	ATP binding	1.67098e-10
GO:0005524	EL10Ac4g09174.1	EL10Ac4g09174	PREDICTED: disease resistance protein RPM1 [Beta vulgaris subsp. vulgaris]	vvi-miR3630-3p_L-2_1ss14CT	molecular_function	ATP binding	1.67098e-10
GO:0005524	EL10Ac3g05039.1	EL10Ac3g05039	PREDICTED: dual specificity tyrosine-phosphorylation-regulated kinase 1B [Beta vulgaris subsp. vulgaris]	vvi-miR3630-3p_L-2_1ss14CT	molecular_function	ATP binding	1.67098e-10
GO:0005524	EL10Ac4g09178.1	EL10Ac4g09178	PREDICTED: disease resistance protein RPM1 [Beta vulgaris subsp. vulgaris]	vvi-miR3630-3p_L-2_1ss14CT	molecular_function	ATP binding	1.67098e-10
GO:0005524	EL10Ac4g09176.1	EL10Ac4g09176	PREDICTED: disease resistance protein RPM1 [Beta vulgaris subsp. vulgaris]	vvi-miR3630-3p_L-2_1ss14CT	molecular_function	ATP binding	1.67098e-10
GO:0005524	EL10Ac4g09154.1	EL10Ac4g09154	PREDICTED: disease resistance protein RPM1 [Beta vulgaris subsp. vulgaris]	vvi-miR3630-3p_L-2_1ss14CT	molecular_function	ATP binding	1.67098e-10
GO:0005524	EL10Ac6g13946.1	EL10Ac6g13946	PREDICTED: probable leucine-rich repeat receptor-like protein kinase At5g49770 isoform X1 [Beta vulgaris subsp. vulgaris]	vvi-miR3630-3p_L-2_1ss14CT	molecular_function	ATP binding	1.67098e-10
GO:0005524	EL10Ac6g13892.1	EL10Ac6g13892	PREDICTED: chaperonin 60 subunit alpha 2, chloroplastic isoform X2 [Beta vulgaris subsp. vulgaris]	vvi-miR3630-3p_L-2_1ss14CT	molecular_function	ATP binding	1.67098e-10
GO:0005524	EL10Ac2g02634.1	EL10Ac2g02634	PREDICTED: putative disease resistance RPP13-like protein 1 [Beta vulgaris subsp. vulgaris]	vvi-miR3630-3p_L-2_1ss14CT	molecular_function	ATP binding	1.67098e-10
GO:0005524	EL10Ac1g00727.1	EL10Ac1g00727	PREDICTED: probable receptor-like protein kinase At5g47070 [Beta vulgaris subsp. vulgaris]	vvi-miR3630-3p_L-2_1ss14CT	molecular_function	ATP binding	1.67098e-10
GO:0005524	EL10Ac2g04711.1	EL10Ac2g04711	PREDICTED: ribulose bisphosphate carboxylase/oxygenase activase, chloroplastic isoform X1 [Beta vulgaris subsp. vulgaris]	vvi-miR3630-3p_L-2_1ss14CT	molecular_function	ATP binding	1.67098e-10
GO:0005524	EL10Ac3g05430.1	EL10Ac3g05430	PREDICTED: probable receptor-like protein kinase At5g24010 [Beta vulgaris subsp. vulgaris]	vvi-miR3630-3p_L-2_1ss14CT	molecular_function	ATP binding	1.67098e-10
GO:0005524	EL10Ac4g09340.1	EL10Ac4g09340	PREDICTED: mevalonate kinase isoform X1 [Beta vulgaris subsp. vulgaris]	vvi-miR3630-3p_L-2_1ss14CT	molecular_function	ATP binding	1.67098e-10
GO:0005524	EL10Ac8g18314.1	EL10Ac8g18314	PREDICTED: galacturonokinase [Beta vulgaris subsp. vulgaris]	ath-miR159a_R-2_2ss18TC19CA	molecular_function	ATP binding	1.67098e-10
GO:0005524	EL10Ac3g05417.1	EL10Ac3g05417	PREDICTED: heat shock protein 83 [Beta vulgaris subsp. vulgaris]	ath-miR159a_R-2_2ss18TC19CA	molecular_function	ATP binding	1.67098e-10
GO:0005524	EL10Ac6g14732.1	EL10Ac6g14732	PREDICTED: uncharacterized protein LOC104896100 [Beta vulgaris subsp. vulgaris]	ath-miR159a_R-2_2ss18TC19CA	molecular_function	ATP binding	1.67098e-10
GO:0005524	EL10Ac5g12880.1	EL10Ac5g12880	PREDICTED: protein SPA1-RELATED 2 isoform X1 [Beta vulgaris subsp. vulgaris]	ath-miR159a_R-2_2ss18TC19CA	molecular_function	ATP binding	1.67098e-10
GO:0005524	EL10Ac2g04837.1	EL10Ac2g04837	PREDICTED: dual specificity tyrosine-phosphorylation-regulated kinase 3 [Beta vulgaris subsp. vulgaris]	ath-miR159a_R-2_2ss18TC19CA	molecular_function	ATP binding	1.67098e-10
GO:0005524	EL10Ac4g09355.1	EL10Ac4g09355	PREDICTED: long chain acyl-CoA synthetase 7, peroxisomal [Beta vulgaris subsp. vulgaris]	ath-miR159a_R-2_2ss18TC19CA	molecular_function	ATP binding	1.67098e-10
GO:0005524	EL10Ac3g05538.1	EL10Ac3g05538	PREDICTED: receptor protein kinase CLAVATA1 [Beta vulgaris subsp. vulgaris]	ath-miR159a_R-2_2ss18TC19CA	molecular_function	ATP binding	1.67098e-10
GO:0005524	EL10Ac2g02614.1	EL10Ac2g02614	PREDICTED: lactation elevated protein 1 [Beta vulgaris subsp. vulgaris]	ath-miR159a_R-2_2ss18TC19CA	molecular_function	ATP binding	1.67098e-10
GO:0005524	EL10Ac4g07753.1	EL10Ac4g07753	PREDICTED: receptor-like protein kinase HAIKU2 [Beta vulgaris subsp. vulgaris]	ath-miR159a_R-2_2ss18TC19CA	molecular_function	ATP binding	1.67098e-10
GO:0005524	EL10Ac6g13460.1	EL10Ac6g13460	PREDICTED: ankyrin-3 [Beta vulgaris subsp. vulgaris]	ath-miR159a_R-2_2ss18TC19CA	molecular_function	ATP binding	1.67098e-10
GO:0005524	EL10Ac2g03772.1	EL10Ac2g03772	hypothetical protein BVRB_2g033790 isoform A [Beta vulgaris subsp. vulgaris]	ath-miR159a_R-2_2ss18TC19CA	molecular_function	ATP binding	1.67098e-10
GO:0005524	EL10Ac1g00534.1	EL10Ac1g00534	PREDICTED: acetyl-coenzyme A carboxylase carboxyl transferase subunit alpha, chloroplastic isoform X1 [Beta vulgaris subsp. vulgaris]	ath-miR159a_R-2_2ss18TC19CA	molecular_function	ATP binding	1.67098e-10
GO:0005524	EL10Ac3g07089.1	EL10Ac3g07089	PREDICTED: magnesium-chelatase subunit ChlH, chloroplastic [Beta vulgaris subsp. vulgaris]	ath-miR159a_R-2_2ss18TC19CA	molecular_function	ATP binding	1.67098e-10
GO:0005524	EL10Ac7g17823.1	EL10Ac7g17823	PREDICTED: serine/threonine-protein kinase CDL1 [Beta vulgaris subsp. vulgaris]	ath-miR159a_R-2_2ss18TC19CA	molecular_function	ATP binding	1.67098e-10
GO:0005524	EL10Ac4g07591.1	EL10Ac4g07591	PREDICTED: receptor like protein 30-like [Beta vulgaris subsp. vulgaris]	ath-miR159a_R-2_2ss18TC19CA	molecular_function	ATP binding	1.67098e-10
GO:0005524	EL10Ac4g07568.1	EL10Ac4g07568	hypothetical protein BVRB_4g090240 [Beta vulgaris subsp. vulgaris]	ath-miR159a_R-2_2ss18TC19CA	molecular_function	ATP binding	1.67098e-10
GO:0005524	EL10Ac1g01116.1	EL10Ac1g01116	PREDICTED: phosphoglycerate kinase, chloroplastic [Beta vulgaris subsp. vulgaris]	ath-miR159a_R-2_2ss18TC19CA	molecular_function	ATP binding	1.67098e-10
GO:0005524	EL10Ac2g04100.1	EL10Ac2g04100	PREDICTED: putative disease resistance protein RGA3 [Beta vulgaris subsp. vulgaris]	ath-miR159a_R-2_2ss18TC19CA	molecular_function	ATP binding	1.67098e-10
GO:0005524	EL10Ac2g03734.1	EL10Ac2g03734	PREDICTED: uncharacterized aarF domain-containing protein kinase At4g31390, chloroplastic [Beta vulgaris subsp. vulgaris]	ath-miR159a_R-2_2ss18TC19CA	molecular_function	ATP binding	1.67098e-10
GO:0005524	EL10Ac1g00397.1	EL10Ac1g00397	PREDICTED: ATP-dependent helicase BRM [Beta vulgaris subsp. vulgaris]	ath-miR159a_R-2_2ss18TC19CA	molecular_function	ATP binding	1.67098e-10
GO:0005524	EL10Ac2g04713.1	EL10Ac2g04713	PREDICTED: uncharacterized protein LOC104904473 isoform X2 [Beta vulgaris subsp. vulgaris]	ath-miR159a_R-2_2ss18TC19CA	molecular_function	ATP binding	1.67098e-10
GO:0005524	EL10Ac2g04358.1	EL10Ac2g04358	PREDICTED: putative disease resistance protein RGA3 isoform X2 [Beta vulgaris subsp. vulgaris]	ath-miR159a_R-2_2ss18TC19CA	molecular_function	ATP binding	1.67098e-10
GO:0005524	EL10Ac3g05424.1	EL10Ac3g05424	hypothetical protein BVRB_3g053460 [Beta vulgaris subsp. vulgaris]	ath-miR159a_R-2_2ss18TC19CA	molecular_function	ATP binding	1.67098e-10
GO:0005524	EL10Ac4g08391.1	EL10Ac4g08391	PREDICTED: probable LRR receptor-like serine/threonine-protein kinase At1g06840 isoform X2 [Beta vulgaris subsp. vulgaris]	ath-miR159a_R-2_2ss18TC19CA	molecular_function	ATP binding	1.67098e-10
GO:0005524	EL10Ac2g03161.1	EL10Ac2g03161	PREDICTED: putative disease resistance RPP13-like protein 1 [Beta vulgaris subsp. vulgaris]	ath-miR159a_R-2_2ss18TC19CA	molecular_function	ATP binding	1.67098e-10
GO:0005524	EL10Ac8g20433.1	EL10Ac8g20433	PREDICTED: chaperone protein dnaJ A6, chloroplastic [Beta vulgaris subsp. vulgaris]	ath-miR159a_R-2_2ss18TC19CA	molecular_function	ATP binding	1.67098e-10
GO:0005524	EL10Ac2g03537.1	EL10Ac2g03537	PREDICTED: probable adenylate kinase 6, chloroplastic [Beta vulgaris subsp. vulgaris]	ath-miR159a_R-2_2ss18TC19CA	molecular_function	ATP binding	1.67098e-10
GO:0005524	EL10Ac9g22848.1	EL10Ac9g22848	PREDICTED: probable receptor-like protein kinase At2g42960 [Beta vulgaris subsp. vulgaris]	ath-miR159a_R-2_2ss18TC19CA	molecular_function	ATP binding	1.67098e-10
GO:0005524	EL10Ac4g08114.1	EL10Ac4g08114	PREDICTED: probable disease resistance protein At1g12280 [Beta vulgaris subsp. vulgaris]	ath-miR159a_R-2_2ss18TC19CA	molecular_function	ATP binding	1.67098e-10
GO:0005524	EL10Ac6g13304.1	EL10Ac6g13304	PREDICTED: heat shock 70 kDa protein, mitochondrial-like [Beta vulgaris subsp. vulgaris]	ath-miR159a_R-2_2ss18TC19CA	molecular_function	ATP binding	1.67098e-10
GO:0005524	EL10Ac1g01337.1	EL10Ac1g01337	PREDICTED: heat shock cognate 70 kDa protein-like [Beta vulgaris subsp. vulgaris]	ath-miR159a_R-2_2ss18TC19CA	molecular_function	ATP binding	1.67098e-10
GO:0005524	EL10Ac1g01332.1	EL10Ac1g01332	PREDICTED: heat shock 70 kDa protein 18-like [Beta vulgaris subsp. vulgaris]	ath-miR159a_R-2_2ss18TC19CA	molecular_function	ATP binding	1.67098e-10
GO:0005524	EL10Ac2g02953.1	EL10Ac2g02953	PREDICTED: pyruvate kinase isozyme A, chloroplastic [Beta vulgaris subsp. vulgaris]	ath-miR159a_R-2_2ss18TC19CA	molecular_function	ATP binding	1.67098e-10
GO:0005524	EL10Ac3g05809.1	EL10Ac3g05809	PREDICTED: disease resistance protein RGA2-like [Beta vulgaris subsp. vulgaris]	ath-miR159a_R-2_2ss18TC19CA	molecular_function	ATP binding	1.67098e-10
GO:0005524	EL10Ac7g17083.1	EL10Ac7g17083	PREDICTED: probable serine/threonine-protein kinase NAK [Beta vulgaris subsp. vulgaris]	ath-miR159a_R-2_2ss18TC19CA	molecular_function	ATP binding	1.67098e-10
GO:0005524	EL10Ac8g19284.1	EL10Ac8g19284	PREDICTED: probable LRR receptor-like serine/threonine-protein kinase At3g47570 isoform X2 [Beta vulgaris subsp. vulgaris]	PC-3p-21668_2568	molecular_function	ATP binding	1.67098e-10
GO:0005524	EL10As8g23894.1	EL10As8g23894	PREDICTED: putative disease resistance protein RGA3 [Beta vulgaris subsp. vulgaris]	PC-3p-21668_2568	molecular_function	ATP binding	1.67098e-10
GO:0005524	EL10Ac1g02046.1	EL10Ac1g02046	PREDICTED: uncharacterized protein LOC104906696 [Beta vulgaris subsp. vulgaris]	PC-3p-21668_2568	molecular_function	ATP binding	1.67098e-10
GO:0005524	EL10Ac2g04478.1	EL10Ac2g04478	PREDICTED: putative disease resistance protein RGA3 [Beta vulgaris subsp. vulgaris]	PC-3p-21668_2568	molecular_function	ATP binding	1.67098e-10
GO:0005524	EL10Ac6g14439.1	EL10Ac6g14439	PREDICTED: serine/threonine-protein kinase prpf4B [Beta vulgaris subsp. vulgaris]	PC-3p-21668_2568	molecular_function	ATP binding	1.67098e-10
GO:0005524	EL10Ac6g14875.1	EL10Ac6g14875	PREDICTED: lysM domain receptor-like kinase 4 [Beta vulgaris subsp. vulgaris]	PC-3p-21668_2568	molecular_function	ATP binding	1.67098e-10
GO:0005524	EL10Ac3g05766.1	EL10Ac3g05766	PREDICTED: putative disease resistance protein RGA1 [Beta vulgaris subsp. vulgaris]	PC-3p-21668_2568	molecular_function	ATP binding	1.67098e-10
GO:0005524	EL10Ac6g13135.1	EL10Ac6g13135	PREDICTED: AMP deaminase-like [Beta vulgaris subsp. vulgaris]	PC-3p-21668_2568	molecular_function	ATP binding	1.67098e-10
GO:0005524	EL10Ac1g00280.1	EL10Ac1g00280	PREDICTED: long chain acyl-CoA synthetase 4 [Beta vulgaris subsp. vulgaris]	PC-3p-21668_2568	molecular_function	ATP binding	1.67098e-10
GO:0005524	EL10Ac3g07080.1	EL10Ac3g07080	PREDICTED: leucine-rich repeat receptor-like tyrosine-protein kinase PXC3 [Beta vulgaris subsp. vulgaris]	PC-3p-21668_2568	molecular_function	ATP binding	1.67098e-10
GO:0005524	EL10Ac2g03066.1	EL10Ac2g03066	PREDICTED: probable LRR receptor-like serine/threonine-protein kinase At4g26540 [Beta vulgaris subsp. vulgaris]	PC-3p-21668_2568	molecular_function	ATP binding	1.67098e-10
GO:0005524	EL10Ac3g07339.1	EL10Ac3g07339	PREDICTED: putative disease resistance protein RGA3 [Beta vulgaris subsp. vulgaris]	PC-3p-21668_2568	molecular_function	ATP binding	1.67098e-10
GO:0005524	EL10Ac8g20441.1	EL10Ac8g20441	PREDICTED: receptor-like protein kinase HSL1 [Beta vulgaris subsp. vulgaris]	PC-3p-21668_2568	molecular_function	ATP binding	1.67098e-10
GO:0005524	EL10Ac1g00557.1	EL10Ac1g00557	PREDICTED: disease resistance protein RGA2-like [Beta vulgaris subsp. vulgaris]	PC-3p-21668_2568	molecular_function	ATP binding	1.67098e-10
GO:0005524	EL10Ac5g11095.1	EL10Ac5g11095	PREDICTED: disease resistance protein RGA2 [Beta vulgaris subsp. vulgaris]	PC-3p-741373_73	molecular_function	ATP binding	1.67098e-10
GO:0005524	EL10Ac1g01671.1	EL10Ac1g01671	PREDICTED: acetyl-CoA carboxylase 1 isoform X1 [Beta vulgaris subsp. vulgaris]	gma-MIR5368-p5_2ss3AT20CA_2	molecular_function	ATP binding	1.67098e-10
GO:0005524	EL10Ac7g17247.1	EL10Ac7g17247	PREDICTED: protein CHROMATIN REMODELING 4 isoform X2 [Beta vulgaris subsp. vulgaris]	gma-miR6300_R+5_2	molecular_function	ATP binding	1.67098e-10
GO:0005524	EL10Ac3g06901.1	EL10Ac3g06901	PREDICTED: LOW QUALITY PROTEIN: probable L-type lectin-domain containing receptor kinase S.5 [Beta vulgaris subsp. vulgaris]	gma-miR6300_R+5_2	molecular_function	ATP binding	1.67098e-10
GO:0005524	EL10Ac6g13569.1	EL10Ac6g13569	PREDICTED: L-type lectin-domain containing receptor kinase IV.2-like [Beta vulgaris subsp. vulgaris]	gma-miR6300_R+5_2	molecular_function	ATP binding	1.67098e-10
GO:0005524	EL10Ac7g17118.1	EL10Ac7g17118	PREDICTED: acetyl-coenzyme A carboxylase carboxyl transferase subunit alpha, chloroplastic [Beta vulgaris subsp. vulgaris]	PC-3p-143324_573	molecular_function	ATP binding	1.67098e-10
GO:0005524	EL10Ac6g13561.1	EL10Ac6g13561	PREDICTED: serine/threonine-protein kinase PBS1 [Beta vulgaris subsp. vulgaris]	ptc-MIR159d-p3_1ss13GA	molecular_function	ATP binding	1.67098e-10
GO:0005524	EL10Ac1g00698.1	EL10Ac1g00698	PREDICTED: ribose-phosphate pyrophosphokinase 1 [Beta vulgaris subsp. vulgaris]	ptc-MIR159d-p3_1ss13GA	molecular_function	ATP binding	1.67098e-10
GO:0005524	EL10Ac4g07801.1	EL10Ac4g07801	PREDICTED: putative aconitate hydratase, cytoplasmic [Beta vulgaris subsp. vulgaris]	ptc-MIR159d-p3_1ss13GA	molecular_function	ATP binding	1.67098e-10
GO:0005524	EL10Ac1g00265.1	EL10Ac1g00265	PREDICTED: phosphatidylinositol 4-kinase gamma 4 [Beta vulgaris subsp. vulgaris]	ptc-MIR159d-p3_1ss13GA	molecular_function	ATP binding	1.67098e-10
GO:0005524	EL10Ac2g02913.1	EL10Ac2g02913	PREDICTED: AAA-ATPase At3g28510 isoform X1 [Beta vulgaris subsp. vulgaris]	ptc-MIR159d-p3_1ss13GA	molecular_function	ATP binding	1.67098e-10
GO:0005524	EL10Ac4g09855.1	EL10Ac4g09855	PREDICTED: cell division control protein 48 homolog C [Beta vulgaris subsp. vulgaris]	ptc-MIR159d-p3_1ss13GA	molecular_function	ATP binding	1.67098e-10
GO:0005524	EL10Ac8g18780.1	EL10Ac8g18780	PREDICTED: leucine-rich repeat receptor-like serine/threonine-protein kinase BAM1 [Beta vulgaris subsp. vulgaris]	ptc-MIR159d-p3_1ss13GA	molecular_function	ATP binding	1.67098e-10
GO:0005524	EL10Ac3g05231.1	EL10Ac3g05231	PREDICTED: disease resistance protein RGA2-like [Beta vulgaris subsp. vulgaris]	ptc-MIR159d-p3_1ss13GA	molecular_function	ATP binding	1.67098e-10
GO:0005524	EL10Ac1g00155.1	EL10Ac1g00155	stromal 70 kDa heat shock-related protein, chloroplastic-like [Chenopodium quinoa]	ptc-MIR159d-p3_1ss13GA	molecular_function	ATP binding	1.67098e-10
GO:0005524	EL10Ac1g01329.1	EL10Ac1g01329	heat shock cognate 70 kDa protein-like [Spinacia oleracea]	ptc-MIR159d-p3_1ss13GA	molecular_function	ATP binding	1.67098e-10
GO:0005524	EL10Ac1g01016.1	EL10Ac1g01016	PREDICTED: putative disease resistance protein RGA3 [Beta vulgaris subsp. vulgaris]	ptc-MIR159d-p3_1ss13GA	molecular_function	ATP binding	1.67098e-10
GO:0005524	EL10Ac1g01015.1	EL10Ac1g01015	PREDICTED: putative disease resistance protein RGA3 [Beta vulgaris subsp. vulgaris]	ptc-MIR159d-p3_1ss13GA	molecular_function	ATP binding	1.67098e-10
GO:0005524	EL10Ac6g13569.1	EL10Ac6g13569	PREDICTED: L-type lectin-domain containing receptor kinase IV.2-like [Beta vulgaris subsp. vulgaris]	ptc-MIR159d-p3_1ss13GA	molecular_function	ATP binding	1.67098e-10
GO:0005524	EL10Ac4g09053.1	EL10Ac4g09053	PREDICTED: protein EIN4 [Beta vulgaris subsp. vulgaris]	ptc-MIR159d-p3_1ss13GA	molecular_function	ATP binding	1.67098e-10
GO:0005524	EL10Ac6g15466.1	EL10Ac6g15466	PREDICTED: probable serine/threonine-protein kinase Cx32, chloroplastic [Beta vulgaris subsp. vulgaris]	ptc-MIR159d-p3_1ss13GA	molecular_function	ATP binding	1.67098e-10
GO:0005524	EL10Ac3g06759.1	EL10Ac3g06759	PREDICTED: MDIS1-interacting receptor like kinase 2-like [Beta vulgaris subsp. vulgaris]	ptc-MIR159d-p3_1ss13GA	molecular_function	ATP binding	1.67098e-10
GO:0005524	EL10Ac2g02682.1	EL10Ac2g02682	PREDICTED: probable inactive receptor kinase At5g58300 [Beta vulgaris subsp. vulgaris]	ptc-MIR159d-p3_1ss13GA	molecular_function	ATP binding	1.67098e-10
GO:0005524	EL10Ac6g13710.1	EL10Ac6g13710	PREDICTED: protein NSP-INTERACTING KINASE 3 [Beta vulgaris subsp. vulgaris]	ptc-MIR159d-p3_1ss13GA	molecular_function	ATP binding	1.67098e-10
GO:0005524	EL10Ac5g10901.1	EL10Ac5g10901	PREDICTED: AAA-ATPase At3g28580 [Beta vulgaris subsp. vulgaris]	ptc-MIR159d-p3_1ss13GA	molecular_function	ATP binding	1.67098e-10
GO:0005524	EL10Ac6g13440.1	EL10Ac6g13440	PREDICTED: actin-11 [Beta vulgaris subsp. vulgaris]	ptc-MIR159d-p3_1ss13GA	molecular_function	ATP binding	1.67098e-10
GO:0005524	EL10Ac5g11116.1	EL10Ac5g11116	PREDICTED: chaperone protein ClpB1 isoform X1 [Beta vulgaris subsp. vulgaris]	ptc-MIR159d-p3_1ss13GA	molecular_function	ATP binding	1.67098e-10
GO:0005524	EL10Ac6g15707.1	EL10Ac6g15707	PREDICTED: probable inactive receptor kinase At5g67200 [Beta vulgaris subsp. vulgaris]	ptc-MIR159d-p3_1ss13GA	molecular_function	ATP binding	1.67098e-10
GO:0005524	EL10Ac3g05595.1	EL10Ac3g05595	PREDICTED: ruBisCO large subunit-binding protein subunit beta, chloroplastic [Beta vulgaris subsp. vulgaris]	ptc-MIR159d-p3_1ss13GA	molecular_function	ATP binding	1.67098e-10
GO:0005524	EL10Ac8g19523.1	EL10Ac8g19523	PREDICTED: twinkle homolog protein, chloroplastic/mitochondrial isoform X1 [Beta vulgaris subsp. vulgaris]	ptc-MIR159d-p3_1ss13GA	molecular_function	ATP binding	1.67098e-10
GO:0005524	EL10Ac9g22671.1	EL10Ac9g22671	PREDICTED: uncharacterized protein LOC104902972 [Beta vulgaris subsp. vulgaris]	ptc-MIR159d-p3_1ss13GA	molecular_function	ATP binding	1.67098e-10
GO:0005524	EL10Ac2g03607.1	EL10Ac2g03607	PREDICTED: ABC transporter D family member 2, chloroplastic [Beta vulgaris subsp. vulgaris]	ptc-MIR159d-p3_1ss13GA	molecular_function	ATP binding	1.67098e-10
GO:0005524	EL10Ac7g17696.1	EL10Ac7g17696	PREDICTED: ABC transporter C family member 5 [Beta vulgaris subsp. vulgaris]	ptc-MIR159d-p3_1ss13GA	molecular_function	ATP binding	1.67098e-10
GO:0005524	EL10Ac6g14993.1	EL10Ac6g14993	uncharacterized protein LOC110791637 isoform X1 [Spinacia oleracea]	ptc-MIR159d-p3_1ss13GA	molecular_function	ATP binding	1.67098e-10
GO:0005524	EL10Ac1g00310.1	EL10Ac1g00310	PREDICTED: protein SUPPRESSOR OF PHYA-105 1 isoform X1 [Beta vulgaris subsp. vulgaris]	ptc-MIR159d-p3_1ss13GA	molecular_function	ATP binding	1.67098e-10
GO:0005524	EL10Ac3g06604.1	EL10Ac3g06604	PREDICTED: ABC transporter C family member 14-like [Beta vulgaris subsp. vulgaris]	ptc-MIR159d-p3_1ss13GA	molecular_function	ATP binding	1.67098e-10
GO:0005524	EL10Ac1g01931.1	EL10Ac1g01931	PREDICTED: serine/threonine-protein kinase PBS1-like [Beta vulgaris subsp. vulgaris]	ptc-MIR159d-p3_1ss13GA	molecular_function	ATP binding	1.67098e-10
GO:0005524	EL10Ac1g01293.1	EL10Ac1g01293	PREDICTED: CLP protease regulatory subunit CLPX1, mitochondrial isoform X1 [Beta vulgaris subsp. vulgaris]	ptc-MIR159d-p3_1ss13GA	molecular_function	ATP binding	1.67098e-10
GO:0005524	EL10Ac8g19567.1	EL10Ac8g19567	PREDICTED: serine/threonine-protein kinase MHK isoform X1 [Beta vulgaris subsp. vulgaris]	ptc-MIR159d-p3_1ss13GA	molecular_function	ATP binding	1.67098e-10
GO:0005524	EL10Ac2g02437.1	EL10Ac2g02437	PREDICTED: uncharacterized protein LOC104905999 isoform X1 [Beta vulgaris subsp. vulgaris]	ptc-MIR159d-p3_1ss13GA	molecular_function	ATP binding	1.67098e-10
GO:0005524	EL10Ac4g07591.1	EL10Ac4g07591	PREDICTED: receptor like protein 30-like [Beta vulgaris subsp. vulgaris]	ptc-MIR159d-p3_1ss13GA	molecular_function	ATP binding	1.67098e-10
GO:0005524	EL10Ac6g15221.1	EL10Ac6g15221	PREDICTED: systemin receptor SR160 [Beta vulgaris subsp. vulgaris]	ptc-MIR159d-p3_1ss13GA	molecular_function	ATP binding	1.67098e-10
GO:0005524	EL10Ac9g21768.1	EL10Ac9g21768	PREDICTED: probable LRR receptor-like serine/threonine-protein kinase At3g47570 [Beta vulgaris subsp. vulgaris]	ptc-MIR159d-p3_1ss13GA	molecular_function	ATP binding	1.67098e-10
GO:0005524	EL10Ac9g21469.1	EL10Ac9g21469	PREDICTED: phosphoribosylformylglycinamidine cyclo-ligase, chloroplastic [Beta vulgaris subsp. vulgaris]	PC-5p-48966_1387	molecular_function	ATP binding	1.67098e-10
GO:0005524	EL10Ac6g14309.1	EL10Ac6g14309	PREDICTED: cyclin-dependent kinase C-2 isoform X1 [Beta vulgaris subsp. vulgaris]	PC-5p-48966_1387	molecular_function	ATP binding	1.67098e-10
GO:0005524	EL10Ac6g14610.1	EL10Ac6g14610	PREDICTED: cyclin-dependent kinase C-2 isoform X1 [Beta vulgaris subsp. vulgaris]	PC-5p-48966_1387	molecular_function	ATP binding	1.67098e-10
GO:0005524	EL10Ac6g13095.1	EL10Ac6g13095	PREDICTED: DExH-box ATP-dependent RNA helicase DExH15 chloroplastic [Beta vulgaris subsp. vulgaris]	PC-5p-48966_1387	molecular_function	ATP binding	1.67098e-10
GO:0005524	EL10Ac6g14731.1	EL10Ac6g14731	PREDICTED: probable inactive receptor kinase At5g10020 [Beta vulgaris subsp. vulgaris]	PC-5p-48966_1387	molecular_function	ATP binding	1.67098e-10
GO:0005524	EL10Ac6g14637.1	EL10Ac6g14637	hypothetical protein CICLE_v10003758mg, partial [Citrus clementina]	ppe-MIR482f-p5_2ss3AT20TC	molecular_function	ATP binding	1.67098e-10
GO:0005524	EL10Ac4g07801.1	EL10Ac4g07801	PREDICTED: putative aconitate hydratase, cytoplasmic [Beta vulgaris subsp. vulgaris]	ppe-MIR482f-p5_2ss3AT20TC	molecular_function	ATP binding	1.67098e-10
GO:0005524	EL10Ac1g00411.1	EL10Ac1g00411	PREDICTED: U-box domain-containing protein 33-like [Beta vulgaris subsp. vulgaris]	ppe-MIR482f-p5_2ss3AT20TC	molecular_function	ATP binding	1.67098e-10
GO:0005524	EL10Ac8g18886.1	EL10Ac8g18886	PREDICTED: lactation elevated protein 1 isoform X1 [Beta vulgaris subsp. vulgaris]	ppe-MIR482f-p5_2ss3AT20TC	molecular_function	ATP binding	1.67098e-10
GO:0005524	EL10Ac6g14439.1	EL10Ac6g14439	PREDICTED: serine/threonine-protein kinase prpf4B [Beta vulgaris subsp. vulgaris]	ppe-MIR482f-p5_2ss3AT20TC	molecular_function	ATP binding	1.67098e-10
GO:0005524	EL10As4g23452.1	EL10As4g23452	PREDICTED: cyclin-dependent kinase G-2 [Beta vulgaris subsp. vulgaris]	ppe-MIR482f-p5_2ss3AT20TC	molecular_function	ATP binding	1.67098e-10
GO:0005524	EL10Ac7g16618.1	EL10Ac7g16618	PREDICTED: cell division cycle protein 48 homolog [Beta vulgaris subsp. vulgaris]	ppe-MIR482f-p5_2ss3AT20TC	molecular_function	ATP binding	1.67098e-10
GO:0005524	EL10Ac3g05284.1	EL10Ac3g05284	PREDICTED: CLP protease regulatory subunit CLPX1, mitochondrial [Beta vulgaris subsp. vulgaris]	ppe-MIR482f-p5_2ss3AT20TC	molecular_function	ATP binding	1.67098e-10
GO:0005524	EL10Ac6g14113.1	EL10Ac6g14113	PREDICTED: shaggy-related protein kinase kappa isoform X2 [Beta vulgaris subsp. vulgaris]	ppe-MIR482f-p5_2ss3AT20TC	molecular_function	ATP binding	1.67098e-10
GO:0005524	EL10Ac4g10173.1	EL10Ac4g10173	PREDICTED: protein CHROMATIN REMODELING 5 [Beta vulgaris subsp. vulgaris]	ppe-MIR482f-p5_2ss3AT20TC	molecular_function	ATP binding	1.67098e-10
GO:0005524	EL10Ac4g10391.1	EL10Ac4g10391	PREDICTED: probable receptor-like protein kinase At5g56460 [Beta vulgaris subsp. vulgaris]	ppe-MIR482f-p5_2ss3AT20TC	molecular_function	ATP binding	1.67098e-10
GO:0005524	EL10Ac6g13926.1	EL10Ac6g13926	PREDICTED: DNA repair helicase XPD [Beta vulgaris subsp. vulgaris]	ppe-MIR482f-p5_2ss3AT20TC	molecular_function	ATP binding	1.67098e-10
GO:0005524	EL10Ac8g20491.1	EL10Ac8g20491	PREDICTED: disease resistance protein RGA2-like [Beta vulgaris subsp. vulgaris]	ppe-MIR482f-p5_2ss3AT20TC	molecular_function	ATP binding	1.67098e-10
GO:0005524	EL10Ac8g19993.1	EL10Ac8g19993	hypothetical protein BVRB_8g200060 [Beta vulgaris subsp. vulgaris]	ppe-MIR482f-p5_2ss3AT20TC	molecular_function	ATP binding	1.67098e-10
GO:0005524	EL10Ac2g02405.1	EL10Ac2g02405	PREDICTED: polyadenylate-binding protein-interacting protein 7 [Beta vulgaris subsp. vulgaris]	ppe-MIR482f-p5_2ss3AT20TC	molecular_function	ATP binding	1.67098e-10
GO:0005524	EL10Ac6g13983.1	EL10Ac6g13983	PREDICTED: CLP protease regulatory subunit CLPX1, mitochondrial [Beta vulgaris subsp. vulgaris]	ppe-MIR482f-p5_2ss3AT20TC	molecular_function	ATP binding	1.67098e-10
GO:0005524	EL10Ac6g14331.1	EL10Ac6g14331	LEAF RUST 10 DISEASE-RESISTANCE LOCUS RECEPTOR-LIKE PROTEIN KINASE-like 2.1 [Spinacia oleracea]	ppe-MIR482f-p5_2ss3AT20TC	molecular_function	ATP binding	1.67098e-10
GO:0005524	EL10Ac8g20640.1	EL10Ac8g20640	PREDICTED: protein STRUBBELIG-RECEPTOR FAMILY 3 [Beta vulgaris subsp. vulgaris]	ppe-MIR482f-p5_2ss3AT20TC	molecular_function	ATP binding	1.67098e-10
GO:0005524	EL10Ac4g08962.1	EL10Ac4g08962	PREDICTED: phosphatidylinositol 4-phosphate 5-kinase 1 [Beta vulgaris subsp. vulgaris]	ppe-MIR482f-p5_2ss3AT20TC	molecular_function	ATP binding	1.67098e-10
GO:0005524	EL10Ac7g16559.1	EL10Ac7g16559	PREDICTED: probable receptor-like protein kinase At5g47070 [Beta vulgaris subsp. vulgaris]	ppe-MIR482f-p5_2ss3AT20TC	molecular_function	ATP binding	1.67098e-10
GO:0005524	EL10Ac3g06888.1	EL10Ac3g06888	PREDICTED: probable protein kinase At2g41970 [Beta vulgaris subsp. vulgaris]	ppe-MIR482f-p5_2ss3AT20TC	molecular_function	ATP binding	1.67098e-10
GO:0005524	EL10Ac1g01825.1	EL10Ac1g01825	PREDICTED: protein ABC transporter 1, mitochondrial [Beta vulgaris subsp. vulgaris]	ppe-MIR482f-p5_2ss3AT20TC	molecular_function	ATP binding	1.67098e-10
GO:0005524	EL10Ac3g06475.1	EL10Ac3g06475	PREDICTED: serine/threonine-protein kinase STY8 isoform X2 [Beta vulgaris subsp. vulgaris]	ppe-MIR482f-p5_2ss3AT20TC	molecular_function	ATP binding	1.67098e-10
GO:0005524	EL10Ac8g19600.1	EL10Ac8g19600	PREDICTED: ABC transporter C family member 2 [Beta vulgaris subsp. vulgaris]	ppe-MIR482f-p5_2ss3AT20TC	molecular_function	ATP binding	1.67098e-10
GO:0005524	EL10Ac2g02682.1	EL10Ac2g02682	PREDICTED: probable inactive receptor kinase At5g58300 [Beta vulgaris subsp. vulgaris]	ppe-MIR482f-p5_2ss3AT20TC	molecular_function	ATP binding	1.67098e-10
GO:0005524	EL10Ac9g21964.1	EL10Ac9g21964	PREDICTED: plastidic ATP/ADP-transporter [Beta vulgaris subsp. vulgaris]	ppe-MIR482f-p5_2ss3AT20TC	molecular_function	ATP binding	1.67098e-10
GO:0005524	EL10Ac3g06528.1	EL10Ac3g06528	PREDICTED: uncharacterized protein LOC104883498 [Beta vulgaris subsp. vulgaris]	ppe-MIR482f-p5_2ss3AT20TC	molecular_function	ATP binding	1.67098e-10
GO:0005524	EL10Ac1g00170.1	EL10Ac1g00170	PREDICTED: serine/threonine-protein kinase ATG1a isoform X1 [Beta vulgaris subsp. vulgaris]	ppe-MIR482f-p5_2ss3AT20TC	molecular_function	ATP binding	1.67098e-10
GO:0005524	EL10Ac6g15572.1	EL10Ac6g15572	PREDICTED: succinate dehydrogenase [ubiquinone] flavoprotein subunit, mitochondrial [Beta vulgaris subsp. vulgaris]	ppe-MIR482f-p5_2ss3AT20TC	molecular_function	ATP binding	1.67098e-10
GO:0005524	EL10Ac2g02502.1	EL10Ac2g02502	PREDICTED: putative disease resistance protein RGA3 [Beta vulgaris subsp. vulgaris]	ppe-MIR482f-p5_2ss3AT20TC	molecular_function	ATP binding	1.67098e-10
GO:0005524	EL10Ac3g05987.1	EL10Ac3g05987	PREDICTED: lysine--tRNA ligase isoform X1 [Beta vulgaris subsp. vulgaris]	PC-5p-492242_138	molecular_function	ATP binding	1.67098e-10
GO:0005524	EL10Ac3g05985.1	EL10Ac3g05985	PREDICTED: lysine--tRNA ligase [Beta vulgaris subsp. vulgaris]	PC-5p-492242_138	molecular_function	ATP binding	1.67098e-10
GO:0005524	EL10Ac1g01006.1	EL10Ac1g01006	PREDICTED: long chain acyl-CoA synthetase 9, chloroplastic [Beta vulgaris subsp. vulgaris]	gma-miR6300_R+5_1	molecular_function	ATP binding	1.67098e-10
GO:0005524	EL10Ac2g03999.1	EL10Ac2g03999	PREDICTED: probably inactive leucine-rich repeat receptor-like protein kinase At2g25790 [Beta vulgaris subsp. vulgaris]	gma-miR6300_R+5_1	molecular_function	ATP binding	1.67098e-10
GO:0005524	EL10Ac6g13569.1	EL10Ac6g13569	PREDICTED: L-type lectin-domain containing receptor kinase IV.2-like [Beta vulgaris subsp. vulgaris]	gma-miR6300_R+5_1	molecular_function	ATP binding	1.67098e-10
GO:0005524	EL10Ac2g02502.1	EL10Ac2g02502	PREDICTED: putative disease resistance protein RGA3 [Beta vulgaris subsp. vulgaris]	gma-miR6300_R+5_1	molecular_function	ATP binding	1.67098e-10
GO:0005524	EL10As6g23661.1	EL10As6g23661	PREDICTED: ATP-dependent 6-phosphofructokinase 6 [Beta vulgaris subsp. vulgaris]	gma-miR6300_R+5_1	molecular_function	ATP binding	1.67098e-10
GO:0005524	EL10Ac2g03180.1	EL10Ac2g03180	PREDICTED: probable inactive receptor kinase At5g16590 [Beta vulgaris subsp. vulgaris]	gma-miR6300_R+5_1	molecular_function	ATP binding	1.67098e-10
GO:0005524	EL10Ac1g01917.1	EL10Ac1g01917	hypothetical protein BVRB_1g023340 [Beta vulgaris subsp. vulgaris]	PC-3p-164122_505	molecular_function	ATP binding	1.67098e-10
GO:0005524	EL10Ac7g17302.1	EL10Ac7g17302	PREDICTED: DNA replication licensing factor MCM6 [Beta vulgaris subsp. vulgaris]	PC-3p-164122_505	molecular_function	ATP binding	1.67098e-10
GO:0005524	EL10Ac8g18878.1	EL10Ac8g18878	PREDICTED: cyclin-dependent kinase C-2 [Beta vulgaris subsp. vulgaris]	PC-3p-164122_505	molecular_function	ATP binding	1.67098e-10
GO:0005524	EL10Ac6g13313.1	EL10Ac6g13313	PREDICTED: L-type lectin-domain containing receptor kinase IX.1-like [Beta vulgaris subsp. vulgaris]	PC-3p-164122_505	molecular_function	ATP binding	1.67098e-10
GO:0005524	EL10Ac4g09236.1	EL10Ac4g09236	PREDICTED: putative disease resistance RPP13-like protein 1 isoform X1 [Beta vulgaris subsp. vulgaris]	PC-5p-240352_342	molecular_function	ATP binding	1.67098e-10
GO:0005524	EL10Ac8g18419.1	EL10Ac8g18419	lysine--tRNA ligase-like [Chenopodium quinoa]	PC-5p-240352_342	molecular_function	ATP binding	1.67098e-10
GO:0005524	EL10Ac2g03620.1	EL10Ac2g03620	PREDICTED: pollen receptor-like kinase 1 [Beta vulgaris subsp. vulgaris]	PC-5p-1291928_25	molecular_function	ATP binding	1.67098e-10
GO:0005524	EL10Ac1g01994.1	EL10Ac1g01994	PREDICTED: 4-coumarate--CoA ligase-like 5 isoform X1 [Beta vulgaris subsp. vulgaris]	PC-5p-1291928_25	molecular_function	ATP binding	1.67098e-10
GO:0005524	EL10Ac1g01825.1	EL10Ac1g01825	PREDICTED: protein ABC transporter 1, mitochondrial [Beta vulgaris subsp. vulgaris]	PC-5p-1291928_25	molecular_function	ATP binding	1.67098e-10
GO:0005524	EL10Ac7g16494.1	EL10Ac7g16494	PREDICTED: alanine aminotransferase 2 [Beta vulgaris subsp. vulgaris]	PC-5p-1291928_25	molecular_function	ATP binding	1.67098e-10
GO:0005524	EL10Ac9g21849.1	EL10Ac9g21849	PREDICTED: disease resistance protein RGA2-like [Beta vulgaris subsp. vulgaris]	PC-5p-1291928_25	molecular_function	ATP binding	1.67098e-10
GO:0005524	EL10Ac6g13846.1	EL10Ac6g13846	PREDICTED: 4-diphosphocytidyl-2-C-methyl-D-erythritol kinase, chloroplastic [Beta vulgaris subsp. vulgaris]	PC-5p-1291928_25	molecular_function	ATP binding	1.67098e-10
GO:0005524	EL10Ac2g02405.1	EL10Ac2g02405	PREDICTED: polyadenylate-binding protein-interacting protein 7 [Beta vulgaris subsp. vulgaris]	PC-5p-1291928_25	molecular_function	ATP binding	1.67098e-10
GO:0005524	EL10Ac9g22555.1	EL10Ac9g22555	PREDICTED: helicase protein MOM1 isoform X1 [Beta vulgaris subsp. vulgaris]	PC-5p-1291928_25	molecular_function	ATP binding	1.67098e-10
GO:0005524	EL10Ac2g02682.1	EL10Ac2g02682	PREDICTED: probable inactive receptor kinase At5g58300 [Beta vulgaris subsp. vulgaris]	PC-5p-1291928_25	molecular_function	ATP binding	1.67098e-10
GO:0005524	EL10Ac3g06604.1	EL10Ac3g06604	PREDICTED: ABC transporter C family member 14-like [Beta vulgaris subsp. vulgaris]	PC-5p-1291928_25	molecular_function	ATP binding	1.67098e-10
GO:0005524	EL10Ac3g07316.1	EL10Ac3g07316	PREDICTED: putative disease resistance RPP13-like protein 1 [Beta vulgaris subsp. vulgaris]	PC-5p-1291928_25	molecular_function	ATP binding	1.67098e-10
GO:0005524	EL10Ac9g22376.1	EL10Ac9g22376	PREDICTED: probable inactive receptor kinase At5g10020 [Beta vulgaris subsp. vulgaris]	PC-3p-1005916_42	molecular_function	ATP binding	1.67098e-10
GO:0005524	EL10Ac6g15734.1	EL10Ac6g15734	PREDICTED: mitogen-activated protein kinase kinase kinase A [Beta vulgaris subsp. vulgaris]	cas-MIR11592-p3_2ss17CT18CT	molecular_function	ATP binding	1.67098e-10
GO:0005524	EL10Ac6g15691.1	EL10Ac6g15691	PREDICTED: probable LRR receptor-like serine/threonine-protein kinase At4g37250 [Beta vulgaris subsp. vulgaris]	cas-MIR11592-p3_2ss17CT18CT	molecular_function	ATP binding	1.67098e-10
GO:0005524	EL10Ac6g13313.1	EL10Ac6g13313	PREDICTED: L-type lectin-domain containing receptor kinase IX.1-like [Beta vulgaris subsp. vulgaris]	ppe-miR1511-3p_L+1R-4	molecular_function	ATP binding	1.67098e-10
GO:0005524	EL10Ac1g01741.1	EL10Ac1g01741	PREDICTED: uncharacterized aarF domain-containing protein kinase At1g71810, chloroplastic isoform X1 [Beta vulgaris subsp. vulgaris]	ppe-miR1511-3p_L+1R-4	molecular_function	ATP binding	1.67098e-10
GO:0005524	EL10Ac8g18314.1	EL10Ac8g18314	PREDICTED: galacturonokinase [Beta vulgaris subsp. vulgaris]	ppe-miR1511-3p_L+1R-4	molecular_function	ATP binding	1.67098e-10
GO:0005524	EL10Ac9g21521.1	EL10Ac9g21521	PREDICTED: probable DNA helicase MCM9 isoform X1 [Beta vulgaris subsp. vulgaris]	ppe-miR1511-3p_L+1R-4	molecular_function	ATP binding	1.67098e-10
GO:0005524	EL10Ac5g12541.1	EL10Ac5g12541	PREDICTED: AMP deaminase [Beta vulgaris subsp. vulgaris]	ppe-miR1511-3p_L+1R-4	molecular_function	ATP binding	1.67098e-10
GO:0005524	EL10Ac4g08439.1	EL10Ac4g08439	PREDICTED: mitogen-activated protein kinase 19 [Beta vulgaris subsp. vulgaris]	ppe-miR1511-3p_L+1R-4	molecular_function	ATP binding	1.67098e-10
GO:0005524	EL10Ac4g08763.1	EL10Ac4g08763	PREDICTED: probable inactive leucine-rich repeat receptor-like protein kinase At3g03770 isoform X1 [Beta vulgaris subsp. vulgaris]	ppe-miR1511-3p_L+1R-4	molecular_function	ATP binding	1.67098e-10
GO:0005524	EL10Ac5g12225.1	EL10Ac5g12225	PREDICTED: SNF2 domain-containing protein CLASSY 4-like [Beta vulgaris subsp. vulgaris]	ppe-miR1511-3p_L+1R-4	molecular_function	ATP binding	1.67098e-10
GO:0005524	EL10Ac6g14076.1	EL10Ac6g14076	PREDICTED: phosphatidylinositol 4-phosphate 5-kinase 8 isoform X2 [Beta vulgaris subsp. vulgaris]	ppe-miR1511-3p_L+1R-4	molecular_function	ATP binding	1.67098e-10
GO:0005524	EL10Ac6g13148.1	EL10Ac6g13148	PREDICTED: probable receptor-like protein kinase At5g15080 isoform X1 [Beta vulgaris subsp. vulgaris]	ppe-miR1511-3p_L+1R-4	molecular_function	ATP binding	1.67098e-10
GO:0005524	EL10Ac9g21722.1	EL10Ac9g21722	PREDICTED: probable LRR receptor-like serine/threonine-protein kinase At2g16250 [Beta vulgaris subsp. vulgaris]	ppe-miR1511-3p_L+1R-4	molecular_function	ATP binding	1.67098e-10
GO:0005524	EL10Ac8g20328.1	EL10Ac8g20328	PREDICTED: TATA-binding protein-associated factor BTAF1 [Beta vulgaris subsp. vulgaris]	ppe-miR1511-3p_L+1R-4	molecular_function	ATP binding	1.67098e-10
GO:0005524	EL10Ac3g05099.1	EL10Ac3g05099	PREDICTED: probable gluconokinase isoform X1 [Beta vulgaris subsp. vulgaris]	ppe-miR1511-3p_L+1R-4	molecular_function	ATP binding	1.67098e-10
GO:0005524	EL10Ac4g10182.1	EL10Ac4g10182	PREDICTED: magnesium-chelatase subunit ChlD, chloroplastic [Beta vulgaris subsp. vulgaris]	ppe-miR1511-3p_L+1R-4	molecular_function	ATP binding	1.67098e-10
GO:0005524	EL10Ac9g22802.1	EL10Ac9g22802	PREDICTED: putative disease resistance protein RGA1 [Beta vulgaris subsp. vulgaris]	ppe-miR1511-3p_L+1R-4	molecular_function	ATP binding	1.67098e-10
GO:0005524	EL10Ac9g22802.1	EL10Ac9g22802	PREDICTED: putative disease resistance protein RGA1 [Beta vulgaris subsp. vulgaris]	ppe-miR1511-3p_L+1R-4	molecular_function	ATP binding	1.67098e-10
GO:0005524	EL10Ac9g22795.1	EL10Ac9g22795	PREDICTED: putative disease resistance protein RGA1 [Beta vulgaris subsp. vulgaris]	ppe-miR1511-3p_L+1R-4	molecular_function	ATP binding	1.67098e-10
GO:0005524	EL10Ac9g22797.1	EL10Ac9g22797	PREDICTED: putative disease resistance protein RGA1 [Beta vulgaris subsp. vulgaris]	ppe-miR1511-3p_L+1R-4	molecular_function	ATP binding	1.67098e-10
GO:0005524	EL10Ac9g22797.1	EL10Ac9g22797	PREDICTED: putative disease resistance protein RGA1 [Beta vulgaris subsp. vulgaris]	ppe-miR1511-3p_L+1R-4	molecular_function	ATP binding	1.67098e-10
GO:0005524	EL10As14g24079.1	EL10As14g24079	PREDICTED: disease resistance protein RPM1 isoform X1 [Beta vulgaris subsp. vulgaris]	ppe-miR1511-3p_L+1R-4	molecular_function	ATP binding	1.67098e-10
GO:0005524	EL10Ac3g05363.1	EL10Ac3g05363	PREDICTED: ABC transporter C family member 10 [Beta vulgaris subsp. vulgaris]	ppe-miR1511-3p_L+1R-4	molecular_function	ATP binding	1.67098e-10
GO:0005524	EL10Ac1g01705.1	EL10Ac1g01705	PREDICTED: somatic embryogenesis receptor kinase 2 isoform X1 [Beta vulgaris subsp. vulgaris]	ppe-miR1511-3p_L+1R-4	molecular_function	ATP binding	1.67098e-10
GO:0005524	EL10Ac8g20096.1	EL10Ac8g20096	PREDICTED: leucine-rich repeat receptor-like serine/threonine-protein kinase BAM1 [Beta vulgaris subsp. vulgaris]	ppe-miR1511-3p_L+1R-4	molecular_function	ATP binding	1.67098e-10
GO:0005524	EL10Ac3g07313.1	EL10Ac3g07313	PREDICTED: putative disease resistance protein RGA3 [Beta vulgaris subsp. vulgaris]	ppe-miR1511-3p_L+1R-4	molecular_function	ATP binding	1.67098e-10
GO:0005524	EL10Ac6g14439.1	EL10Ac6g14439	PREDICTED: serine/threonine-protein kinase prpf4B [Beta vulgaris subsp. vulgaris]	ppe-miR1511-3p_L+1R-4	molecular_function	ATP binding	1.67098e-10
GO:0005524	EL10Ac7g17302.1	EL10Ac7g17302	PREDICTED: DNA replication licensing factor MCM6 [Beta vulgaris subsp. vulgaris]	ppe-miR1511-3p_L+1R-4	molecular_function	ATP binding	1.67098e-10
GO:0005524	EL10Ac2g04824.1	EL10Ac2g04824	PREDICTED: DExH-box ATP-dependent RNA helicase DExH17 [Beta vulgaris subsp. vulgaris]	ppe-miR1511-3p_L+1R-4	molecular_function	ATP binding	1.67098e-10
GO:0005524	EL10Ac9g22804.1	EL10Ac9g22804	PREDICTED: putative disease resistance protein RGA1 [Beta vulgaris subsp. vulgaris]	ppe-miR1511-3p_L+1R-4	molecular_function	ATP binding	1.67098e-10
GO:0005524	EL10Ac9g22787.1	EL10Ac9g22787	PREDICTED: putative disease resistance protein RGA1 [Beta vulgaris subsp. vulgaris]	ppe-miR1511-3p_L+1R-4	molecular_function	ATP binding	1.67098e-10
GO:0005524	EL10Ac6g13914.1	EL10Ac6g13914	PREDICTED: acetyl-coenzyme A synthetase, chloroplastic/glyoxysomal [Beta vulgaris subsp. vulgaris]	ppe-miR1511-3p_L+1R-4	molecular_function	ATP binding	1.67098e-10
GO:0005524	EL10Ac7g18166.1	EL10Ac7g18166	PREDICTED: putative disease resistance protein RGA1 [Beta vulgaris subsp. vulgaris]	ppe-miR1511-3p_L+1R-4	molecular_function	ATP binding	1.67098e-10
GO:0005524	EL10Ac7g16994.1	EL10Ac7g16994	PREDICTED: serine/threonine-protein kinase CTR1 isoform X1 [Beta vulgaris subsp. vulgaris]	ppe-miR1511-3p_L+1R-4	molecular_function	ATP binding	1.67098e-10
GO:0005524	EL10Ac2g02405.1	EL10Ac2g02405	PREDICTED: polyadenylate-binding protein-interacting protein 7 [Beta vulgaris subsp. vulgaris]	ppe-miR1511-3p_L+1R-4	molecular_function	ATP binding	1.67098e-10
GO:0005524	EL10Ac9g22791.1	EL10Ac9g22791	PREDICTED: putative disease resistance protein RGA1 [Beta vulgaris subsp. vulgaris]	ppe-miR1511-3p_L+1R-4	molecular_function	ATP binding	1.67098e-10
GO:0005524	EL10Ac2g03489.1	EL10Ac2g03489	PREDICTED: probable receptor-like protein kinase At5g59700 [Beta vulgaris subsp. vulgaris]	ppe-miR1511-3p_L+1R-4	molecular_function	ATP binding	1.67098e-10
GO:0005524	EL10Ac2g03452.1	EL10Ac2g03452	PREDICTED: ABC transporter B family member 20 [Beta vulgaris subsp. vulgaris]	ppe-miR1511-3p_L+1R-4	molecular_function	ATP binding	1.67098e-10
GO:0005524	EL10Ac7g16871.1	EL10Ac7g16871	PREDICTED: putative disease resistance protein RGA3 [Beta vulgaris subsp. vulgaris]	ppe-miR1511-3p_L+1R-4	molecular_function	ATP binding	1.67098e-10
GO:0005524	EL10Ac6g14175.1	EL10Ac6g14175	PREDICTED: cell division control protein 48 homolog C [Beta vulgaris subsp. vulgaris]	ppe-miR1511-3p_L+1R-4	molecular_function	ATP binding	1.67098e-10
GO:0005524	EL10Ac6g13426.1	EL10Ac6g13426	PREDICTED: putative ABC transporter C family member 15 [Beta vulgaris subsp. vulgaris]	ppe-miR1511-3p_L+1R-4	molecular_function	ATP binding	1.67098e-10
GO:0005524	EL10Ac1g01825.1	EL10Ac1g01825	PREDICTED: protein ABC transporter 1, mitochondrial [Beta vulgaris subsp. vulgaris]	ppe-miR1511-3p_L+1R-4	molecular_function	ATP binding	1.67098e-10
GO:0005524	EL10Ac9g21537.1	EL10Ac9g21537	PREDICTED: homoserine kinase [Beta vulgaris subsp. vulgaris]	PC-3p-257791_316	molecular_function	ATP binding	1.67098e-10
GO:0005524	EL10Ac6g14113.1	EL10Ac6g14113	PREDICTED: shaggy-related protein kinase kappa isoform X2 [Beta vulgaris subsp. vulgaris]	hbr-MIR6173-p3	molecular_function	ATP binding	1.67098e-10
GO:0005524	EL10Ac1g01331.1	EL10Ac1g01331	hypothetical protein BVRB_1g010020 [Beta vulgaris subsp. vulgaris]	sly-miR319c-5p_L-1	molecular_function	ATP binding	1.67098e-10
GO:0005524	EL10Ac9g21523.1	EL10Ac9g21523	PREDICTED: putative disease resistance protein RGA3 [Beta vulgaris subsp. vulgaris]	sly-miR319c-5p_L-1	molecular_function	ATP binding	1.67098e-10
GO:0005524	EL10Ac8g19523.1	EL10Ac8g19523	PREDICTED: twinkle homolog protein, chloroplastic/mitochondrial isoform X1 [Beta vulgaris subsp. vulgaris]	sly-miR319c-5p_L-1	molecular_function	ATP binding	1.67098e-10
GO:0005524	EL10Ac8g19523.1	EL10Ac8g19523	PREDICTED: twinkle homolog protein, chloroplastic/mitochondrial isoform X1 [Beta vulgaris subsp. vulgaris]	sly-miR319c-5p_L-1	molecular_function	ATP binding	1.67098e-10
GO:0005524	EL10Ac9g21849.1	EL10Ac9g21849	PREDICTED: disease resistance protein RGA2-like [Beta vulgaris subsp. vulgaris]	sly-miR319c-5p_L-1	molecular_function	ATP binding	1.67098e-10
GO:0005524	EL10Ac8g19061.1	EL10Ac8g19061	PREDICTED: tubulin--tyrosine ligase-like protein 12 isoform X1 [Beta vulgaris subsp. vulgaris]	sly-miR319c-5p_L-1	molecular_function	ATP binding	1.67098e-10
GO:0005524	EL10Ac6g13304.1	EL10Ac6g13304	PREDICTED: heat shock 70 kDa protein, mitochondrial-like [Beta vulgaris subsp. vulgaris]	sly-miR319c-5p_L-1	molecular_function	ATP binding	1.67098e-10
GO:0005524	EL10Ac3g06989.1	EL10Ac3g06989	PREDICTED: probably inactive leucine-rich repeat receptor-like protein kinase At5g06940 [Beta vulgaris subsp. vulgaris]	sly-miR319c-5p_L-1	molecular_function	ATP binding	1.67098e-10
GO:0005524	EL10Ac1g01992.1	EL10Ac1g01992	hypothetical protein BVRB_1g023010 [Beta vulgaris subsp. vulgaris]	sly-miR319c-5p_L-1	molecular_function	ATP binding	1.67098e-10
GO:0005524	EL10As4g23452.1	EL10As4g23452	PREDICTED: cyclin-dependent kinase G-2 [Beta vulgaris subsp. vulgaris]	sly-miR319c-5p_L-1	molecular_function	ATP binding	1.67098e-10
GO:0005524	EL10Ac7g16064.1	EL10Ac7g16064	PREDICTED: L-type lectin-domain containing receptor kinase IV.1-like [Beta vulgaris subsp. vulgaris]	sly-miR319c-5p_L-1	molecular_function	ATP binding	1.67098e-10
GO:0005524	EL10Ac8g18886.1	EL10Ac8g18886	PREDICTED: lactation elevated protein 1 isoform X1 [Beta vulgaris subsp. vulgaris]	sly-miR319c-5p_L-1	molecular_function	ATP binding	1.67098e-10
GO:0005524	EL10Ac6g14663.1	EL10Ac6g14663	PREDICTED: phosphatidylinositol 4-kinase gamma 7 [Beta vulgaris subsp. vulgaris]	sly-miR319c-5p_L-1	molecular_function	ATP binding	1.67098e-10
GO:0005524	EL10Ac2g02633.1	EL10Ac2g02633	PREDICTED: putative disease resistance RPP13-like protein 1 [Beta vulgaris subsp. vulgaris]	gma-miR6300_R+5_1ss15GT	molecular_function	ATP binding	1.67098e-10
GO:0005524	EL10Ac1g00373.1	EL10Ac1g00373	PREDICTED: mitogen-activated protein kinase homolog MMK2 [Beta vulgaris subsp. vulgaris]	gma-miR6300_R+5_1ss15GT	molecular_function	ATP binding	1.67098e-10
GO:0005524	EL10Ac1g01309.1	EL10Ac1g01309	PREDICTED: heat shock cognate 70 kDa protein-like [Beta vulgaris subsp. vulgaris]	gma-miR6300_R+5_1ss15GT	molecular_function	ATP binding	1.67098e-10
GO:0005524	EL10Ac6g14793.1	EL10Ac6g14793	PREDICTED: ATP-dependent 6-phosphofructokinase 5, chloroplastic [Beta vulgaris subsp. vulgaris]	cas-miR169g-3p_1ss19TC	molecular_function	ATP binding	1.67098e-10
GO:0005524	EL10Ac3g05856.1	EL10Ac3g05856	PREDICTED: structural maintenance of chromosomes protein 6B [Beta vulgaris subsp. vulgaris]	cas-miR169g-3p_1ss19TC	molecular_function	ATP binding	1.67098e-10
GO:0005524	EL10Ac5g11116.1	EL10Ac5g11116	PREDICTED: chaperone protein ClpB1 isoform X1 [Beta vulgaris subsp. vulgaris]	cas-miR169g-3p_1ss19TC	molecular_function	ATP binding	1.67098e-10
GO:0005524	EL10Ac5g11116.1	EL10Ac5g11116	PREDICTED: chaperone protein ClpB1 isoform X1 [Beta vulgaris subsp. vulgaris]	cas-miR169g-3p_1ss19TC	molecular_function	ATP binding	1.67098e-10
GO:0005524	EL10As3g23319.1	EL10As3g23319	PREDICTED: chaperone protein ClpB1 isoform X1 [Beta vulgaris subsp. vulgaris]	cas-miR169g-3p_1ss19TC	molecular_function	ATP binding	1.67098e-10
GO:0005524	EL10Ac4g07829.1	EL10Ac4g07829	PREDICTED: uncharacterized protein LOC104891662 isoform X1 [Beta vulgaris subsp. vulgaris]	cas-miR169g-3p_1ss19TC	molecular_function	ATP binding	1.67098e-10
GO:0005524	EL10Ac1g00697.1	EL10Ac1g00697	PREDICTED: aspartate--tRNA ligase, chloroplastic/mitochondrial [Beta vulgaris subsp. vulgaris]	cas-miR169g-3p_1ss19TC	molecular_function	ATP binding	1.67098e-10
GO:0005524	EL10Ac8g19284.1	EL10Ac8g19284	PREDICTED: probable LRR receptor-like serine/threonine-protein kinase At3g47570 isoform X2 [Beta vulgaris subsp. vulgaris]	cas-miR169g-3p_1ss19TC	molecular_function	ATP binding	1.67098e-10
GO:0005524	EL10Ac9g21155.1	EL10Ac9g21155	PREDICTED: chaperone protein ClpC, chloroplastic-like [Beta vulgaris subsp. vulgaris]	cas-miR169g-3p_1ss19TC	molecular_function	ATP binding	1.67098e-10
GO:0005524	EL10Ac9g22105.1	EL10Ac9g22105	PREDICTED: ruBisCO large subunit-binding protein subunit beta, chloroplastic-like [Beta vulgaris subsp. vulgaris]	cas-miR169g-3p_1ss19TC	molecular_function	ATP binding	1.67098e-10
GO:0005524	EL10As2g23245.1	EL10As2g23245	PREDICTED: pentatricopeptide repeat-containing protein At3g49240 [Beta vulgaris subsp. vulgaris]	cas-miR169g-3p_1ss19TC	molecular_function	ATP binding	1.67098e-10
GO:0005524	EL10Ac6g14754.1	EL10Ac6g14754	PREDICTED: uncharacterized protein LOC104896084 [Beta vulgaris subsp. vulgaris]	cas-miR169g-3p_1ss19TC	molecular_function	ATP binding	1.67098e-10
GO:0005524	EL10Ac1g01006.1	EL10Ac1g01006	PREDICTED: long chain acyl-CoA synthetase 9, chloroplastic [Beta vulgaris subsp. vulgaris]	cas-miR169g-3p_1ss19TC	molecular_function	ATP binding	1.67098e-10
GO:0005524	EL10Ac1g01006.1	EL10Ac1g01006	PREDICTED: long chain acyl-CoA synthetase 9, chloroplastic [Beta vulgaris subsp. vulgaris]	cas-miR169g-3p_1ss19TC	molecular_function	ATP binding	1.67098e-10
GO:0005524	EL10Ac5g11076.1	EL10Ac5g11076	PREDICTED: probable LRR receptor-like serine/threonine-protein kinase At1g74360 [Beta vulgaris subsp. vulgaris]	cas-miR169g-3p_1ss19TC	molecular_function	ATP binding	1.67098e-10
GO:0005524	EL10Ac8g18778.1	EL10Ac8g18778	hypothetical protein BVRB_8g193070 [Beta vulgaris subsp. vulgaris]	cas-miR169g-3p_1ss19TC	molecular_function	ATP binding	1.67098e-10
GO:0005524	EL10Ac8g18778.1	EL10Ac8g18778	hypothetical protein BVRB_8g193070 [Beta vulgaris subsp. vulgaris]	cas-miR169g-3p_1ss19TC	molecular_function	ATP binding	1.67098e-10
GO:0005524	EL10Ac8g18778.1	EL10Ac8g18778	hypothetical protein BVRB_8g193070 [Beta vulgaris subsp. vulgaris]	cas-miR169g-3p_1ss19TC	molecular_function	ATP binding	1.67098e-10
GO:0005524	EL10Ac3g06163.1	EL10Ac3g06163	PREDICTED: aspartate--tRNA ligase 2, cytoplasmic [Beta vulgaris subsp. vulgaris]	cas-miR169g-3p_1ss19TC	molecular_function	ATP binding	1.67098e-10
GO:0005524	EL10Ac2g02821.1	EL10Ac2g02821	PREDICTED: putative disease resistance protein At3g14460 [Beta vulgaris subsp. vulgaris]	cas-miR169g-3p_1ss19TC	molecular_function	ATP binding	1.67098e-10
GO:0005524	EL10Ac1g01690.1	EL10Ac1g01690	PREDICTED: uncharacterized aarF domain-containing protein kinase At1g79600, chloroplastic [Beta vulgaris subsp. vulgaris]	cas-miR169g-3p_1ss19TC	molecular_function	ATP binding	1.67098e-10
GO:0005524	EL10Ac4g09654.1	EL10Ac4g09654	PREDICTED: diacylglycerol kinase 2 [Beta vulgaris subsp. vulgaris]	cas-miR169g-3p_1ss19TC	molecular_function	ATP binding	1.67098e-10
GO:0005524	EL10Ac7g16286.1	EL10Ac7g16286	PREDICTED: T-complex protein 1 subunit zeta 1 [Beta vulgaris subsp. vulgaris]	cas-miR169g-3p_1ss19TC	molecular_function	ATP binding	1.67098e-10
GO:0005524	EL10Ac9g21076.1	EL10Ac9g21076	PREDICTED: putative disease resistance protein RGA3 [Beta vulgaris subsp. vulgaris]	cas-miR169g-3p_1ss19TC	molecular_function	ATP binding	1.67098e-10
GO:0005524	EL10Ac8g18269.1	EL10Ac8g18269	PREDICTED: uncharacterized protein LOC104902423 [Beta vulgaris subsp. vulgaris]	cas-miR169g-3p_1ss19TC	molecular_function	ATP binding	1.67098e-10
GO:0005524	EL10Ac3g06888.1	EL10Ac3g06888	PREDICTED: probable protein kinase At2g41970 [Beta vulgaris subsp. vulgaris]	cas-miR169g-3p_1ss19TC	molecular_function	ATP binding	1.67098e-10
GO:0005524	EL10Ac7g16559.1	EL10Ac7g16559	PREDICTED: probable receptor-like protein kinase At5g47070 [Beta vulgaris subsp. vulgaris]	cas-miR169g-3p_1ss19TC	molecular_function	ATP binding	1.67098e-10
GO:0005524	EL10Ac8g19993.1	EL10Ac8g19993	hypothetical protein BVRB_8g200060 [Beta vulgaris subsp. vulgaris]	cas-miR169g-3p_1ss19TC	molecular_function	ATP binding	1.67098e-10
GO:0005524	EL10Ac6g14963.1	EL10Ac6g14963	PREDICTED: probable protein kinase At2g41970 [Beta vulgaris subsp. vulgaris]	cas-miR169g-3p_1ss19TC	molecular_function	ATP binding	1.67098e-10
GO:0005524	EL10Ac8g20328.1	EL10Ac8g20328	PREDICTED: TATA-binding protein-associated factor BTAF1 [Beta vulgaris subsp. vulgaris]	cas-miR169g-3p_1ss19TC	molecular_function	ATP binding	1.67098e-10
GO:0005524	EL10Ac3g05600.1	EL10Ac3g05600	PREDICTED: U-box domain-containing protein 33 [Beta vulgaris subsp. vulgaris]	cas-miR169g-3p_1ss19TC	molecular_function	ATP binding	1.67098e-10
GO:0005524	EL10Ac2g03405.1	EL10Ac2g03405	heat shock cognate 70 kDa protein 2 [Chenopodium quinoa]	cas-miR169g-3p_1ss19TC	molecular_function	ATP binding	1.67098e-10
GO:0005524	EL10Ac3g05284.1	EL10Ac3g05284	PREDICTED: CLP protease regulatory subunit CLPX1, mitochondrial [Beta vulgaris subsp. vulgaris]	cas-miR169g-3p_1ss19TC	molecular_function	ATP binding	1.67098e-10
GO:0005524	EL10Ac6g14663.1	EL10Ac6g14663	PREDICTED: phosphatidylinositol 4-kinase gamma 7 [Beta vulgaris subsp. vulgaris]	cas-miR169g-3p_1ss19TC	molecular_function	ATP binding	1.67098e-10
GO:0005524	EL10Ac5g10851.1	EL10Ac5g10851	PREDICTED: ABC transporter C family member 3 isoform X1 [Beta vulgaris subsp. vulgaris]	cas-miR169g-3p_1ss19TC	molecular_function	ATP binding	1.67098e-10
GO:0005524	EL10Ac2g03645.1	EL10Ac2g03645	PREDICTED: apyrase 2 [Beta vulgaris subsp. vulgaris]	cas-miR169g-3p_1ss19TC	molecular_function	ATP binding	1.67098e-10
GO:0005524	EL10Ac1g02109.1	EL10Ac1g02109	PREDICTED: albumin-2 [Beta vulgaris subsp. vulgaris]	cas-miR169g-3p_1ss19TC	molecular_function	ATP binding	1.67098e-10
GO:0005524	EL10Ac2g03887.1	EL10Ac2g03887	PREDICTED: serine/threonine-protein kinase EDR1 [Beta vulgaris subsp. vulgaris]	cas-miR169g-3p_1ss19TC	molecular_function	ATP binding	1.67098e-10
GO:0005524	EL10Ac3g07409.1	EL10Ac3g07409	PREDICTED: phosphoglucan, water dikinase, chloroplastic isoform X1 [Beta vulgaris subsp. vulgaris]	cas-miR169g-3p_1ss19TC	molecular_function	ATP binding	1.67098e-10
GO:0005524	EL10Ac7g16062.1	EL10Ac7g16062	PREDICTED: L-type lectin-domain containing receptor kinase IV.2 [Beta vulgaris subsp. vulgaris]	cas-miR169g-3p_1ss19TC	molecular_function	ATP binding	1.67098e-10
GO:0005524	EL10Ac3g07325.1	EL10Ac3g07325	PREDICTED: putative disease resistance protein RGA3 [Beta vulgaris subsp. vulgaris]	cas-miR169g-3p_1ss19TC	molecular_function	ATP binding	1.67098e-10
GO:0005524	EL10Ac9g21523.1	EL10Ac9g21523	PREDICTED: putative disease resistance protein RGA3 [Beta vulgaris subsp. vulgaris]	cas-miR169g-3p_1ss19TC	molecular_function	ATP binding	1.67098e-10
GO:0005524	EL10Ac5g12207.1	EL10Ac5g12207	PREDICTED: regulator of nonsense transcripts 1 homolog [Beta vulgaris subsp. vulgaris]	cas-miR169g-3p_1ss19TC	molecular_function	ATP binding	1.67098e-10
GO:0005524	EL10Ac3g07313.1	EL10Ac3g07313	PREDICTED: putative disease resistance protein RGA3 [Beta vulgaris subsp. vulgaris]	cas-miR169g-3p_1ss19TC	molecular_function	ATP binding	1.67098e-10
GO:0005524	EL10Ac2g02573.1	EL10Ac2g02573	PREDICTED: 26S protease regulatory subunit 8 homolog A [Beta vulgaris subsp. vulgaris]	cas-miR169g-3p_1ss19TC	molecular_function	ATP binding	1.67098e-10
GO:0005524	EL10Ac7g16491.1	EL10Ac7g16491	PREDICTED: 1-phosphatidylinositol-3-phosphate 5-kinase FAB1B [Beta vulgaris subsp. vulgaris]	cas-miR169g-3p_1ss19TC	molecular_function	ATP binding	1.67098e-10
GO:0005524	EL10Ac1g00310.1	EL10Ac1g00310	PREDICTED: protein SUPPRESSOR OF PHYA-105 1 isoform X1 [Beta vulgaris subsp. vulgaris]	cas-miR169g-3p_1ss19TC	molecular_function	ATP binding	1.67098e-10
GO:0005524	EL10Ac4g10182.1	EL10Ac4g10182	PREDICTED: magnesium-chelatase subunit ChlD, chloroplastic [Beta vulgaris subsp. vulgaris]	cas-miR169g-3p_1ss19TC	molecular_function	ATP binding	1.67098e-10
GO:0005524	EL10Ac4g10183.1	EL10Ac4g10183	PREDICTED: magnesium-chelatase subunit ChlD, chloroplastic [Beta vulgaris subsp. vulgaris]	cas-miR169g-3p_1ss19TC	molecular_function	ATP binding	1.67098e-10
GO:0005524	EL10Ac4g08213.1	EL10Ac4g08213	PREDICTED: phytosulfokine receptor 2-like [Beta vulgaris subsp. vulgaris]	cas-miR169g-3p_1ss19TC	molecular_function	ATP binding	1.67098e-10
GO:0005524	EL10Ac4g10337.1	EL10Ac4g10337	PREDICTED: formate--tetrahydrofolate ligase [Beta vulgaris subsp. vulgaris]	cas-miR169g-3p_1ss19TC	molecular_function	ATP binding	1.67098e-10
GO:0005524	EL10Ac7g17823.1	EL10Ac7g17823	PREDICTED: serine/threonine-protein kinase CDL1 [Beta vulgaris subsp. vulgaris]	cas-miR169g-3p_1ss19TC	molecular_function	ATP binding	1.67098e-10
GO:0005524	EL10Ac6g13426.1	EL10Ac6g13426	PREDICTED: putative ABC transporter C family member 15 [Beta vulgaris subsp. vulgaris]	cas-miR169g-3p_1ss19TC	molecular_function	ATP binding	1.67098e-10
GO:0005524	EL10Ac6g13444.1	EL10Ac6g13444	PREDICTED: cyclin-dependent kinase G-2 isoform X1 [Beta vulgaris subsp. vulgaris]	PC-3p-246793_332	molecular_function	ATP binding	1.67098e-10
GO:0005524	EL10Ac6g15691.1	EL10Ac6g15691	PREDICTED: probable LRR receptor-like serine/threonine-protein kinase At4g37250 [Beta vulgaris subsp. vulgaris]	PC-3p-246793_332	molecular_function	ATP binding	1.67098e-10
GO:0005524	EL10Ac1g00431.1	EL10Ac1g00431	PREDICTED: probable serine/threonine-protein kinase At5g41260 [Beta vulgaris subsp. vulgaris]	PC-3p-246793_332	molecular_function	ATP binding	1.67098e-10
GO:0005524	EL10Ac8g18960.1	EL10Ac8g18960	PREDICTED: 1-phosphatidylinositol-3-phosphate 5-kinase FAB1B isoform X1 [Beta vulgaris subsp. vulgaris]	PC-3p-246793_332	molecular_function	ATP binding	1.67098e-10
GO:0005524	EL10Ac7g17405.1	EL10Ac7g17405	PREDICTED: probable disease resistance protein At1g52660 [Beta vulgaris subsp. vulgaris]	PC-3p-246793_332	molecular_function	ATP binding	1.67098e-10
GO:0005524	EL10Ac2g02793.1	EL10Ac2g02793	putative disease resistance protein At3g14460 [Chenopodium quinoa]	PC-3p-246793_332	molecular_function	ATP binding	1.67098e-10
GO:0005524	EL10Ac4g08180.1	EL10Ac4g08180	PREDICTED: probable serine/threonine-protein kinase At1g54610 isoform X1 [Beta vulgaris subsp. vulgaris]	ath-miR8175_L+1	molecular_function	ATP binding	1.67098e-10
GO:0005524	EL10Ac3g07340.1	EL10Ac3g07340	PREDICTED: putative disease resistance protein RGA3 [Beta vulgaris subsp. vulgaris]	ath-miR8175_L+1	molecular_function	ATP binding	1.67098e-10
GO:0005524	EL10Ac3g05538.1	EL10Ac3g05538	PREDICTED: receptor protein kinase CLAVATA1 [Beta vulgaris subsp. vulgaris]	ath-miR8175_L+1	molecular_function	ATP binding	1.67098e-10
GO:0005524	EL10Ac6g15627.1	EL10Ac6g15627	PREDICTED: calcium-transporting ATPase 2, plasma membrane-type [Beta vulgaris subsp. vulgaris]	ath-miR8175_L+1	molecular_function	ATP binding	1.67098e-10
GO:0005524	EL10Ac8g20124.1	EL10Ac8g20124	PREDICTED: protein STRUBBELIG-RECEPTOR FAMILY 8 [Beta vulgaris subsp. vulgaris]	PC-5p-313001_252	molecular_function	ATP binding	1.67098e-10
GO:0005524	EL10Ac1g02371.1	EL10Ac1g02371	PREDICTED: disease resistance protein RGA2-like [Beta vulgaris subsp. vulgaris]	PC-5p-313001_252	molecular_function	ATP binding	1.67098e-10
GO:0005524	EL10Ac6g13304.1	EL10Ac6g13304	PREDICTED: heat shock 70 kDa protein, mitochondrial-like [Beta vulgaris subsp. vulgaris]	PC-5p-313001_252	molecular_function	ATP binding	1.67098e-10
GO:0005524	EL10Ac9g21521.1	EL10Ac9g21521	PREDICTED: probable DNA helicase MCM9 isoform X1 [Beta vulgaris subsp. vulgaris]	PC-5p-313001_252	molecular_function	ATP binding	1.67098e-10
GO:0005524	EL10Ac5g11106.1	EL10Ac5g11106	PREDICTED: diacylglycerol kinase 1 [Beta vulgaris subsp. vulgaris]	PC-5p-313001_252	molecular_function	ATP binding	1.67098e-10
GO:0005524	EL10Ac1g00265.1	EL10Ac1g00265	PREDICTED: phosphatidylinositol 4-kinase gamma 4 [Beta vulgaris subsp. vulgaris]	PC-5p-313001_252	molecular_function	ATP binding	1.67098e-10
GO:0005524	EL10Ac5g10860.1	EL10Ac5g10860	PREDICTED: ABC transporter C family member 3-like [Beta vulgaris subsp. vulgaris]	PC-3p-924985_49	molecular_function	ATP binding	1.67098e-10
GO:0005524	EL10Ac8g19899.1	EL10Ac8g19899	PREDICTED: probable pyruvate, phosphate dikinase regulatory protein, chloroplastic isoform X1 [Beta vulgaris subsp. vulgaris]	ath-MIR8175-p5_2ss14TC18AC	molecular_function	ATP binding	1.67098e-10
GO:0005524	EL10Ac3g07263.1	EL10Ac3g07263	PREDICTED: putative SWI/SNF-related matrix-associated actin-dependent regulator of chromatin subfamily A member 3-like 1 [Beta vulgaris subsp. vulgaris]	PC-3p-388683_192	molecular_function	ATP binding	1.67098e-10
GO:0005524	EL10Ac3g05196.1	EL10Ac3g05196	PREDICTED: growth-regulating factor 7 [Beta vulgaris subsp. vulgaris]	PC-3p-388683_192	molecular_function	ATP binding	1.67098e-10
GO:0005524	EL10Ac8g19899.1	EL10Ac8g19899	PREDICTED: probable pyruvate, phosphate dikinase regulatory protein, chloroplastic isoform X1 [Beta vulgaris subsp. vulgaris]	gma-MIR6300-p3_1	molecular_function	ATP binding	1.67098e-10
GO:0005524	EL10Ac7g17129.1	EL10Ac7g17129	PREDICTED: probable inactive receptor kinase At5g58300 isoform X2 [Beta vulgaris subsp. vulgaris]	PC-3p-810895_62	molecular_function	ATP binding	1.67098e-10
GO:0005524	EL10Ac2g02632.1	EL10Ac2g02632	PREDICTED: putative disease resistance RPP13-like protein 1 [Beta vulgaris subsp. vulgaris]	ath-miR160a-5p_R-1	molecular_function	ATP binding	1.67098e-10
GO:0005524	EL10Ac7g16767.1	EL10Ac7g16767	PREDICTED: leucine-rich repeat receptor-like protein kinase PXC1 [Beta vulgaris subsp. vulgaris]	ath-miR160a-5p_R-1	molecular_function	ATP binding	1.67098e-10
GO:0005524	EL10Ac3g05430.1	EL10Ac3g05430	PREDICTED: probable receptor-like protein kinase At5g24010 [Beta vulgaris subsp. vulgaris]	ath-miR160a-5p_R-1	molecular_function	ATP binding	1.67098e-10
GO:0005524	EL10Ac7g16179.1	EL10Ac7g16179	PREDICTED: putative serine/threonine-protein kinase-like protein CCR3 [Beta vulgaris subsp. vulgaris]	ath-miR160a-5p_R-1	molecular_function	ATP binding	1.67098e-10
GO:0005524	EL10Ac8g18889.1	EL10Ac8g18889	PREDICTED: probable LRR receptor-like serine/threonine-protein kinase At2g23950 isoform X2 [Beta vulgaris subsp. vulgaris]	ath-miR160a-5p_R-1	molecular_function	ATP binding	1.67098e-10
GO:0005524	EL10Ac5g10866.1	EL10Ac5g10866	PREDICTED: receptor protein kinase TMK1 [Beta vulgaris subsp. vulgaris]	ath-miR160a-5p_R-1	molecular_function	ATP binding	1.67098e-10
GO:0005524	EL10Ac3g07414.1	EL10Ac3g07414	PREDICTED: protein PHOTOPERIOD-INDEPENDENT EARLY FLOWERING 1 isoform X2 [Beta vulgaris subsp. vulgaris]	ath-miR160a-5p_R-1	molecular_function	ATP binding	1.67098e-10
GO:0005524	EL10Ac6g14304.1	EL10Ac6g14304	PREDICTED: receptor protein kinase-like protein ZAR1 [Beta vulgaris subsp. vulgaris]	ath-miR160a-5p_R-1	molecular_function	ATP binding	1.67098e-10
GO:0005524	EL10Ac8g18314.1	EL10Ac8g18314	PREDICTED: galacturonokinase [Beta vulgaris subsp. vulgaris]	ath-miR160a-5p_R-1	molecular_function	ATP binding	1.67098e-10
GO:0005524	EL10Ac1g00230.1	EL10Ac1g00230	PREDICTED: bifunctional fucokinase/fucose pyrophosphorylase isoform X1 [Beta vulgaris subsp. vulgaris]	ath-miR160a-5p_R-1	molecular_function	ATP binding	1.67098e-10
GO:0005524	EL10Ac4g10182.1	EL10Ac4g10182	PREDICTED: magnesium-chelatase subunit ChlD, chloroplastic [Beta vulgaris subsp. vulgaris]	ath-miR160a-5p_R-1	molecular_function	ATP binding	1.67098e-10
GO:0005524	EL10Ac2g04428.1	EL10Ac2g04428	PREDICTED: phosphatidylinositol 4-kinase gamma 6 [Beta vulgaris subsp. vulgaris]	ath-miR160a-5p_R-1	molecular_function	ATP binding	1.67098e-10
GO:0005524	EL10Ac1g01132.1	EL10Ac1g01132	PREDICTED: 2-succinylbenzoate--CoA ligase, chloroplastic/peroxisomal isoform X1 [Beta vulgaris subsp. vulgaris]	PC-3p-1165805_31	molecular_function	ATP binding	1.67098e-10
GO:0005524	EL10Ac6g14175.1	EL10Ac6g14175	PREDICTED: cell division control protein 48 homolog C [Beta vulgaris subsp. vulgaris]	gma-MIR5368-p5	molecular_function	ATP binding	1.67098e-10
GO:0005524	EL10Ac8g20581.1	EL10Ac8g20581	PREDICTED: probable LRR receptor-like serine/threonine-protein kinase At2g24230 [Beta vulgaris subsp. vulgaris]	gma-MIR5368-p5	molecular_function	ATP binding	1.67098e-10
GO:0005524	EL10Ac8g18565.1	EL10Ac8g18565	PREDICTED: probable inactive receptor kinase At2g26730 [Beta vulgaris subsp. vulgaris]	gma-MIR5368-p5	molecular_function	ATP binding	1.67098e-10
GO:0005524	EL10Ac2g04901.1	EL10Ac2g04901	PREDICTED: SNF2 domain-containing protein CLASSY 1 [Beta vulgaris subsp. vulgaris]	gma-MIR5368-p5	molecular_function	ATP binding	1.67098e-10
GO:0005524	EL10Ac7g17401.1	EL10Ac7g17401	PREDICTED: SNF2 domain-containing protein CLASSY 1 [Beta vulgaris subsp. vulgaris]	gma-MIR5368-p5	molecular_function	ATP binding	1.67098e-10
GO:0005524	EL10Ac9g21024.1	EL10Ac9g21024	PREDICTED: glutamyl-tRNA(Gln) amidotransferase subunit A, chloroplastic/mitochondrial [Beta vulgaris subsp. vulgaris]	gma-MIR5368-p5	molecular_function	ATP binding	1.67098e-10
GO:0005524	EL10Ac6g15627.1	EL10Ac6g15627	PREDICTED: calcium-transporting ATPase 2, plasma membrane-type [Beta vulgaris subsp. vulgaris]	gma-MIR5368-p5	molecular_function	ATP binding	1.67098e-10
GO:0005524	EL10Ac3g05510.1	EL10Ac3g05510	PREDICTED: kinase suppressor of Ras 1 [Beta vulgaris subsp. vulgaris]	gma-MIR5368-p5	molecular_function	ATP binding	1.67098e-10
GO:0005524	EL10Ac2g02507.1	EL10Ac2g02507	putative disease resistance protein RGA1 isoform X1 [Spinacia oleracea]	gma-MIR5368-p5	molecular_function	ATP binding	1.67098e-10
GO:0005524	EL10Ac3g05151.1	EL10Ac3g05151	PREDICTED: bifunctional aspartokinase/homoserine dehydrogenase 2, chloroplastic [Beta vulgaris subsp. vulgaris]	gma-MIR5368-p5	molecular_function	ATP binding	1.67098e-10
GO:0005524	EL10Ac7g16181.1	EL10Ac7g16181	PREDICTED: protein SMAX1-LIKE 6 [Beta vulgaris subsp. vulgaris]	gma-MIR5368-p5	molecular_function	ATP binding	1.67098e-10
GO:0005524	EL10Ac7g16181.1	EL10Ac7g16181	PREDICTED: protein SMAX1-LIKE 6 [Beta vulgaris subsp. vulgaris]	gma-MIR5368-p5	molecular_function	ATP binding	1.67098e-10
GO:0005524	EL10Ac1g00073.1	EL10Ac1g00073	PREDICTED: leucine-rich repeat receptor-like tyrosine-protein kinase PXC3 [Beta vulgaris subsp. vulgaris]	gma-MIR5368-p5	molecular_function	ATP binding	1.67098e-10
GO:0005524	EL10Ac9g20948.1	EL10Ac9g20948	PREDICTED: serine/threonine-protein kinase EDR1 isoform X3 [Beta vulgaris subsp. vulgaris]	gma-MIR5368-p5	molecular_function	ATP binding	1.67098e-10
GO:0005524	EL10Ac6g14225.1	EL10Ac6g14225	PREDICTED: putative 1-phosphatidylinositol-3-phosphate 5-kinase FAB1C [Beta vulgaris subsp. vulgaris]	gma-MIR5368-p5	molecular_function	ATP binding	1.67098e-10
GO:0005524	EL10Ac7g17129.1	EL10Ac7g17129	PREDICTED: probable inactive receptor kinase At5g58300 isoform X2 [Beta vulgaris subsp. vulgaris]	gma-MIR5368-p5	molecular_function	ATP binding	1.67098e-10
GO:0005524	EL10Ac9g21239.1	EL10Ac9g21239	PREDICTED: probable serine/threonine-protein kinase Cx32, chloroplastic [Beta vulgaris subsp. vulgaris]	gma-MIR5368-p5	molecular_function	ATP binding	1.67098e-10
GO:0005524	EL10Ac2g03140.1	EL10Ac2g03140	PREDICTED: glycine-rich RNA-binding protein 3, mitochondrial [Beta vulgaris subsp. vulgaris]	gma-MIR5368-p5	molecular_function	ATP binding	1.67098e-10
GO:0005524	EL10Ac7g17466.1	EL10Ac7g17466	PREDICTED: 26S protease regulatory subunit 6B homolog [Beta vulgaris subsp. vulgaris]	gma-MIR5368-p5	molecular_function	ATP binding	1.67098e-10
GO:0005524	EL10Ac5g11215.1	EL10Ac5g11215	PREDICTED: probable disease resistance protein At1g61300 [Beta vulgaris subsp. vulgaris]	gma-MIR5368-p5	molecular_function	ATP binding	1.67098e-10
GO:0005524	EL10Ac8g18920.1	EL10Ac8g18920	PREDICTED: LOW QUALITY PROTEIN: putative leucine-rich repeat receptor-like serine/threonine-protein kinase At2g24130 [Beta vulgaris subsp. vulgaris]	gma-MIR5368-p5	molecular_function	ATP binding	1.67098e-10
GO:0005524	EL10Ac7g18029.1	EL10Ac7g18029	PREDICTED: leucine-rich repeat receptor-like serine/threonine/tyrosine-protein kinase SOBIR1 [Beta vulgaris subsp. vulgaris]	gma-MIR5368-p5	molecular_function	ATP binding	1.67098e-10
GO:0005524	EL10Ac8g20328.1	EL10Ac8g20328	PREDICTED: TATA-binding protein-associated factor BTAF1 [Beta vulgaris subsp. vulgaris]	gma-MIR5368-p5	molecular_function	ATP binding	1.67098e-10
GO:0005524	EL10Ac4g09804.1	EL10Ac4g09804	PREDICTED: serine/threonine-protein kinase CDL1-like [Beta vulgaris subsp. vulgaris]	gma-MIR5368-p5	molecular_function	ATP binding	1.67098e-10
GO:0005524	EL10Ac8g18878.1	EL10Ac8g18878	PREDICTED: cyclin-dependent kinase C-2 [Beta vulgaris subsp. vulgaris]	gma-MIR5368-p5	molecular_function	ATP binding	1.67098e-10
GO:0005524	EL10Ac5g12657.1	EL10Ac5g12657	PREDICTED: probable LRR receptor-like serine/threonine-protein kinase At1g12460 [Beta vulgaris subsp. vulgaris]	gma-MIR5368-p5	molecular_function	ATP binding	1.67098e-10
GO:0005524	EL10Ac1g01116.1	EL10Ac1g01116	PREDICTED: phosphoglycerate kinase, chloroplastic [Beta vulgaris subsp. vulgaris]	gma-MIR5368-p5	molecular_function	ATP binding	1.67098e-10
GO:0005524	EL10Ac7g18234.1	EL10Ac7g18234	PREDICTED: tyrosine-sulfated glycopeptide receptor 1 [Beta vulgaris subsp. vulgaris]	gma-MIR5368-p5	molecular_function	ATP binding	1.67098e-10
GO:0005524	EL10Ac4g09756.1	EL10Ac4g09756	PREDICTED: MDIS1-interacting receptor like kinase 1 [Beta vulgaris subsp. vulgaris]	gma-MIR5368-p5	molecular_function	ATP binding	1.67098e-10
GO:0005524	EL10Ac1g00844.1	EL10Ac1g00844	PREDICTED: ABC transporter E family member 2 [Beta vulgaris subsp. vulgaris]	gma-MIR5368-p5	molecular_function	ATP binding	1.67098e-10
GO:0005524	EL10Ac4g09701.1	EL10Ac4g09701	PREDICTED: cyclin-dependent kinase G-2 [Beta vulgaris subsp. vulgaris]	gma-MIR5368-p5	molecular_function	ATP binding	1.67098e-10
GO:0005524	EL10Ac6g13170.1	EL10Ac6g13170	PREDICTED: protein kinase 2B, chloroplastic [Beta vulgaris subsp. vulgaris]	gma-MIR5368-p5	molecular_function	ATP binding	1.67098e-10
GO:0005524	EL10Ac7g15804.1	EL10Ac7g15804	PREDICTED: protein SUPPRESSOR OF K(+) TRANSPORT GROWTH DEFECT 1 [Beta vulgaris subsp. vulgaris]	gma-MIR5368-p5	molecular_function	ATP binding	1.67098e-10
GO:0005524	EL10As2g23245.1	EL10As2g23245	PREDICTED: pentatricopeptide repeat-containing protein At3g49240 [Beta vulgaris subsp. vulgaris]	gma-MIR5368-p5	molecular_function	ATP binding	1.67098e-10
GO:0005524	EL10Ac1g02162.1	EL10Ac1g02162	PREDICTED: protein LYK5 [Beta vulgaris subsp. vulgaris]	gma-MIR5368-p5	molecular_function	ATP binding	1.67098e-10
GO:0005524	EL10Ac9g21780.1	EL10Ac9g21780	PREDICTED: long chain acyl-CoA synthetase 2 [Beta vulgaris subsp. vulgaris]	gma-MIR5368-p5	molecular_function	ATP binding	1.67098e-10
GO:0005524	EL10Ac6g13473.1	EL10Ac6g13473	PREDICTED: receptor protein kinase-like protein ZAR1 [Beta vulgaris subsp. vulgaris]	gma-MIR5368-p5	molecular_function	ATP binding	1.67098e-10
GO:0005524	EL10Ac4g09760.1	EL10Ac4g09760	PREDICTED: MDIS1-interacting receptor like kinase 1 [Beta vulgaris subsp. vulgaris]	gma-MIR5368-p5	molecular_function	ATP binding	1.67098e-10
GO:0005524	EL10Ac8g18253.1	EL10Ac8g18253	PREDICTED: protein SUPPRESSOR OF MAX2 1 [Beta vulgaris subsp. vulgaris]	gma-MIR5368-p5	molecular_function	ATP binding	1.67098e-10
GO:0005524	EL10Ac3g05925.1	EL10Ac3g05925	PREDICTED: probable LRR receptor-like serine/threonine-protein kinase At3g47570 [Beta vulgaris subsp. vulgaris]	gma-MIR5368-p5	molecular_function	ATP binding	1.67098e-10
GO:0005524	EL10Ac1g01586.1	EL10Ac1g01586	PREDICTED: 5-formyltetrahydrofolate cyclo-ligase-like protein COG0212 [Beta vulgaris subsp. vulgaris]	gma-MIR5368-p5	molecular_function	ATP binding	1.67098e-10
GO:0005524	EL10Ac8g19308.1	EL10Ac8g19308	PREDICTED: inactive protein kinase SELMODRAFT_444075 isoform X1 [Beta vulgaris subsp. vulgaris]	gma-MIR5368-p5	molecular_function	ATP binding	1.67098e-10
GO:0005524	EL10Ac6g14551.1	EL10Ac6g14551	PREDICTED: proline-rich receptor-like protein kinase PERK9 [Beta vulgaris subsp. vulgaris]	gma-MIR5368-p5	molecular_function	ATP binding	1.67098e-10
GO:0005524	EL10Ac6g13710.1	EL10Ac6g13710	PREDICTED: protein NSP-INTERACTING KINASE 3 [Beta vulgaris subsp. vulgaris]	gma-MIR5368-p5	molecular_function	ATP binding	1.67098e-10
GO:0005524	EL10Ac9g22282.1	EL10Ac9g22282	PREDICTED: probable LRR receptor-like serine/threonine-protein kinase At4g37250 [Beta vulgaris subsp. vulgaris]	gma-MIR5368-p5	molecular_function	ATP binding	1.67098e-10
GO:0005524	EL10Ac2g02633.1	EL10Ac2g02633	PREDICTED: putative disease resistance RPP13-like protein 1 [Beta vulgaris subsp. vulgaris]	gma-MIR5368-p5	molecular_function	ATP binding	1.67098e-10
GO:0005524	EL10Ac7g17349.1	EL10Ac7g17349	PREDICTED: probable DNA helicase MCM8 isoform X1 [Beta vulgaris subsp. vulgaris]	gma-MIR5368-p5	molecular_function	ATP binding	1.67098e-10
GO:0005524	EL10Ac9g22981.1	EL10Ac9g22981	PREDICTED: FAD synthetase 1, chloroplastic [Beta vulgaris subsp. vulgaris]	gma-miR156a_L+1	molecular_function	ATP binding	1.67098e-10
GO:0005524	EL10Ac1g01916.1	EL10Ac1g01916	PREDICTED: uncharacterized protein LOC104905930 [Beta vulgaris subsp. vulgaris]	gma-miR156a_L+1	molecular_function	ATP binding	1.67098e-10
GO:0005524	EL10Ac6g14225.1	EL10Ac6g14225	PREDICTED: putative 1-phosphatidylinositol-3-phosphate 5-kinase FAB1C [Beta vulgaris subsp. vulgaris]	gma-miR156a_L+1	molecular_function	ATP binding	1.67098e-10
GO:0005524	EL10Ac3g05809.1	EL10Ac3g05809	PREDICTED: disease resistance protein RGA2-like [Beta vulgaris subsp. vulgaris]	gma-miR156a_L+1	molecular_function	ATP binding	1.67098e-10
GO:0005524	EL10Ac5g11093.1	EL10Ac5g11093	PREDICTED: disease resistance protein RGA2 [Beta vulgaris subsp. vulgaris]	PC-5p-770616_68	molecular_function	ATP binding	1.67098e-10
GO:0005524	EL10Ac5g11095.1	EL10Ac5g11095	PREDICTED: disease resistance protein RGA2 [Beta vulgaris subsp. vulgaris]	PC-5p-770616_68	molecular_function	ATP binding	1.67098e-10
GO:0005524	EL10Ac9g22797.1	EL10Ac9g22797	PREDICTED: putative disease resistance protein RGA1 [Beta vulgaris subsp. vulgaris]	PC-5p-770616_68	molecular_function	ATP binding	1.67098e-10
GO:0005524	EL10Ac9g21933.1	EL10Ac9g21933	hypothetical protein BVRB_9g219850 [Beta vulgaris subsp. vulgaris]	PC-5p-770616_68	molecular_function	ATP binding	1.67098e-10
GO:0005524	EL10Ac6g13569.1	EL10Ac6g13569	PREDICTED: L-type lectin-domain containing receptor kinase IV.2-like [Beta vulgaris subsp. vulgaris]	PC-5p-770616_68	molecular_function	ATP binding	1.67098e-10
GO:0005524	EL10Ac2g03528.1	EL10Ac2g03528	PREDICTED: serine/threonine-protein kinase CDL1 isoform X1 [Beta vulgaris subsp. vulgaris]	PC-5p-770616_68	molecular_function	ATP binding	1.67098e-10
GO:0005524	EL10Ac9g20783.1	EL10Ac9g20783	PREDICTED: probable serine/threonine-protein kinase At1g54610 [Beta vulgaris subsp. vulgaris]	PC-5p-770616_68	molecular_function	ATP binding	1.67098e-10
GO:0005524	EL10Ac6g13561.1	EL10Ac6g13561	PREDICTED: serine/threonine-protein kinase PBS1 [Beta vulgaris subsp. vulgaris]	PC-5p-770616_68	molecular_function	ATP binding	1.67098e-10
GO:0005524	EL10Ac2g04714.1	EL10Ac2g04714	hypothetical protein BVRB_2g025270 [Beta vulgaris subsp. vulgaris]	PC-5p-770616_68	molecular_function	ATP binding	1.67098e-10
GO:0005524	EL10Ac8g18275.1	EL10Ac8g18275	PREDICTED: 4-coumarate--CoA ligase 1 [Beta vulgaris subsp. vulgaris]	PC-5p-770616_68	molecular_function	ATP binding	1.67098e-10
GO:0005524	EL10Ac8g18960.1	EL10Ac8g18960	PREDICTED: 1-phosphatidylinositol-3-phosphate 5-kinase FAB1B isoform X1 [Beta vulgaris subsp. vulgaris]	PC-5p-770616_68	molecular_function	ATP binding	1.67098e-10
GO:0005524	EL10Ac7g17696.1	EL10Ac7g17696	PREDICTED: ABC transporter C family member 5 [Beta vulgaris subsp. vulgaris]	PC-5p-770616_68	molecular_function	ATP binding	1.67098e-10
GO:0005524	EL10Ac7g17665.1	EL10Ac7g17665	PREDICTED: MDIS1-interacting receptor like kinase 2-like isoform X1 [Beta vulgaris subsp. vulgaris]	PC-5p-770616_68	molecular_function	ATP binding	1.67098e-10
GO:0005524	EL10Ac7g17205.1	EL10Ac7g17205	PREDICTED: receptor-like protein kinase ANXUR1 [Beta vulgaris subsp. vulgaris]	PC-5p-770616_68	molecular_function	ATP binding	1.67098e-10
GO:0005524	EL10Ac7g18116.1	EL10Ac7g18116	PREDICTED: protein STRUBBELIG-RECEPTOR FAMILY 5 isoform X1 [Beta vulgaris subsp. vulgaris]	PC-5p-770616_68	molecular_function	ATP binding	1.67098e-10
GO:0005524	EL10Ac7g17784.1	EL10Ac7g17784	PREDICTED: inositol polyphosphate multikinase beta [Beta vulgaris subsp. vulgaris]	PC-5p-1669_17502	molecular_function	ATP binding	1.67098e-10
GO:0005524	EL10Ac4g09611.1	EL10Ac4g09611	PREDICTED: protein CHROMATIN REMODELING 24 [Beta vulgaris subsp. vulgaris]	PC-5p-1669_17502	molecular_function	ATP binding	1.67098e-10
GO:0005524	EL10Ac2g02584.1	EL10Ac2g02584	PREDICTED: putative disease resistance RPP13-like protein 1 [Beta vulgaris subsp. vulgaris]	PC-5p-1669_17502	molecular_function	ATP binding	1.67098e-10
GO:0005524	EL10Ac1g00397.1	EL10Ac1g00397	PREDICTED: ATP-dependent helicase BRM [Beta vulgaris subsp. vulgaris]	PC-5p-1669_17502	molecular_function	ATP binding	1.67098e-10
GO:0005524	EL10Ac6g14652.1	EL10Ac6g14652	PREDICTED: heat shock protein 90-5, chloroplastic isoform X2 [Beta vulgaris subsp. vulgaris]	PC-5p-1669_17502	molecular_function	ATP binding	1.67098e-10
GO:0005524	EL10Ac9g21058.1	EL10Ac9g21058	PREDICTED: putative SWI/SNF-related matrix-associated actin-dependent regulator of chromatin subfamily A member 3-like 2 [Beta vulgaris subsp. vulgaris]	PC-5p-1669_17502	molecular_function	ATP binding	1.67098e-10
GO:0005524	EL10Ac5g12225.1	EL10Ac5g12225	PREDICTED: SNF2 domain-containing protein CLASSY 4-like [Beta vulgaris subsp. vulgaris]	PC-5p-1669_17502	molecular_function	ATP binding	1.67098e-10
GO:0005524	EL10Ac5g11118.1	EL10Ac5g11118	PREDICTED: DExH-box ATP-dependent RNA helicase DExH14 [Beta vulgaris subsp. vulgaris]	PC-5p-1669_17502	molecular_function	ATP binding	1.67098e-10
GO:0005524	EL10Ac2g04624.1	EL10Ac2g04624	PREDICTED: proline-rich receptor-like protein kinase PERK8 [Beta vulgaris subsp. vulgaris]	PC-5p-1669_17502	molecular_function	ATP binding	1.67098e-10
GO:0005524	EL10Ac9g20740.1	EL10Ac9g20740	PREDICTED: inactive protein kinase SELMODRAFT_444075-like isoform X1 [Beta vulgaris subsp. vulgaris]	PC-5p-1669_17502	molecular_function	ATP binding	1.67098e-10
GO:0005524	EL10Ac2g02545.1	EL10Ac2g02545	PREDICTED: DExH-box ATP-dependent RNA helicase DExH12-like [Beta vulgaris subsp. vulgaris]	PC-5p-1669_17502	molecular_function	ATP binding	1.67098e-10
GO:0005524	EL10Ac4g09810.1	EL10Ac4g09810	PREDICTED: tryptophan--tRNA ligase, cytoplasmic [Beta vulgaris subsp. vulgaris]	PC-5p-1669_17502	molecular_function	ATP binding	1.67098e-10
GO:0005524	EL10Ac2g03180.1	EL10Ac2g03180	PREDICTED: probable inactive receptor kinase At5g16590 [Beta vulgaris subsp. vulgaris]	ath-miR393a-5p	molecular_function	ATP binding	1.67098e-10
GO:0005524	EL10Ac1g00437.1	EL10Ac1g00437	hypothetical protein BVRB_1g004880 isoform B [Beta vulgaris subsp. vulgaris]	PC-5p-122964_657	molecular_function	ATP binding	1.67098e-10
GO:0005524	EL10Ac6g13892.1	EL10Ac6g13892	PREDICTED: chaperonin 60 subunit alpha 2, chloroplastic isoform X2 [Beta vulgaris subsp. vulgaris]	ath-miR169b-3p_L+1R-1_2ss6AG16C-	molecular_function	ATP binding	1.67098e-10
GO:0005524	EL10Ac6g13892.1	EL10Ac6g13892	PREDICTED: chaperonin 60 subunit alpha 2, chloroplastic isoform X2 [Beta vulgaris subsp. vulgaris]	ath-miR169b-3p_L+1R-1_2ss6AG16C-	molecular_function	ATP binding	1.67098e-10
GO:0005524	EL10Ac7g17118.1	EL10Ac7g17118	PREDICTED: acetyl-coenzyme A carboxylase carboxyl transferase subunit alpha, chloroplastic [Beta vulgaris subsp. vulgaris]	ath-miR169b-3p_L+1R-1_2ss6AG16C-	molecular_function	ATP binding	1.67098e-10
GO:0005524	EL10Ac7g17914.1	EL10Ac7g17914	PREDICTED: probable fructokinase-5 [Beta vulgaris subsp. vulgaris]	ath-miR169b-3p_L+1R-1_2ss6AG16C-	molecular_function	ATP binding	1.67098e-10
GO:0005524	EL10Ac7g15885.1	EL10Ac7g15885	PREDICTED: probable trans-2-enoyl-CoA reductase, mitochondrial [Beta vulgaris subsp. vulgaris]	ath-miR169b-3p_L+1R-1_2ss6AG16C-	molecular_function	ATP binding	1.67098e-10
GO:0005524	EL10Ac7g16491.1	EL10Ac7g16491	PREDICTED: 1-phosphatidylinositol-3-phosphate 5-kinase FAB1B [Beta vulgaris subsp. vulgaris]	ath-miR169b-3p_L+1R-1_2ss6AG16C-	molecular_function	ATP binding	1.67098e-10
GO:0005524	EL10Ac1g01931.1	EL10Ac1g01931	PREDICTED: serine/threonine-protein kinase PBS1-like [Beta vulgaris subsp. vulgaris]	ath-miR169b-3p_L+1R-1_2ss6AG16C-	molecular_function	ATP binding	1.67098e-10
GO:0005524	EL10Ac4g08962.1	EL10Ac4g08962	PREDICTED: phosphatidylinositol 4-phosphate 5-kinase 1 [Beta vulgaris subsp. vulgaris]	ath-miR169b-3p_L+1R-1_2ss6AG16C-	molecular_function	ATP binding	1.67098e-10
GO:0005524	EL10Ac2g04775.1	EL10Ac2g04775	PREDICTED: probable leucine-rich repeat receptor-like protein kinase At5g49770 isoform X5 [Beta vulgaris subsp. vulgaris]	ath-miR169b-3p_L+1R-1_2ss6AG16C-	molecular_function	ATP binding	1.67098e-10
GO:0005524	EL10Ac1g00439.1	EL10Ac1g00439	PREDICTED: probable LRR receptor-like serine/threonine-protein kinase At4g36180 [Beta vulgaris subsp. vulgaris]	ath-miR169b-3p_L+1R-1_2ss6AG16C-	molecular_function	ATP binding	1.67098e-10
GO:0005524	EL10Ac1g00020.1	EL10Ac1g00020	PREDICTED: probable serine/threonine-protein kinase mps1 isoform X1 [Beta vulgaris subsp. vulgaris]	ath-miR169b-3p_L+1R-1_2ss6AG16C-	molecular_function	ATP binding	1.67098e-10
GO:0005524	EL10Ac5g12149.1	EL10Ac5g12149	PREDICTED: uncharacterized protein LOC104892985 [Beta vulgaris subsp. vulgaris]	PC-5p-284738_282	molecular_function	ATP binding	1.67098e-10
GO:0005524	EL10Ac6g14805.1	EL10Ac6g14805	hypothetical protein BVRB_6g138830 [Beta vulgaris subsp. vulgaris]	PC-5p-284738_282	molecular_function	ATP binding	1.67098e-10
GO:0005524	EL10Ac9g20948.1	EL10Ac9g20948	PREDICTED: serine/threonine-protein kinase EDR1 isoform X3 [Beta vulgaris subsp. vulgaris]	PC-3p-89972_858	molecular_function	ATP binding	1.67098e-10
GO:0005524	EL10Ac7g16550.1	EL10Ac7g16550	PREDICTED: serine/threonine-protein kinase-like protein CCR1 [Beta vulgaris subsp. vulgaris]	PC-3p-89972_858	molecular_function	ATP binding	1.67098e-10
GO:0005524	EL10Ac1g01016.1	EL10Ac1g01016	PREDICTED: putative disease resistance protein RGA3 [Beta vulgaris subsp. vulgaris]	mdm-MIR159d-p5_1ss16AG	molecular_function	ATP binding	1.67098e-10
GO:0005524	EL10Ac1g01015.1	EL10Ac1g01015	PREDICTED: putative disease resistance protein RGA3 [Beta vulgaris subsp. vulgaris]	mdm-MIR159d-p5_1ss16AG	molecular_function	ATP binding	1.67098e-10
GO:0005524	EL10Ac7g15885.1	EL10Ac7g15885	PREDICTED: probable trans-2-enoyl-CoA reductase, mitochondrial [Beta vulgaris subsp. vulgaris]	mdm-MIR159d-p5_1ss16AG	molecular_function	ATP binding	1.67098e-10
GO:0005524	EL10Ac1g00707.1	EL10Ac1g00707	PREDICTED: NAD-dependent malic enzyme 65 kDa isoform, mitochondrial [Beta vulgaris subsp. vulgaris]	mdm-MIR159d-p5_1ss16AG	molecular_function	ATP binding	1.67098e-10
GO:0005524	EL10As7g23746.1	EL10As7g23746	PREDICTED: probable serine/threonine-protein kinase At1g01540 [Beta vulgaris subsp. vulgaris]	mdm-MIR159d-p5_1ss16AG	molecular_function	ATP binding	1.67098e-10
GO:0005524	EL10Ac2g04563.1	EL10Ac2g04563	PREDICTED: UMP-CMP kinase 3 [Beta vulgaris subsp. vulgaris]	mdm-MIR159d-p5_1ss16AG	molecular_function	ATP binding	1.67098e-10
GO:0005524	EL10Ac7g16689.1	EL10Ac7g16689	PREDICTED: phosphatidylinositol 4-phosphate 5-kinase 9 isoform X1 [Beta vulgaris subsp. vulgaris]	mdm-MIR159d-p5_1ss16AG	molecular_function	ATP binding	1.67098e-10
GO:0005524	EL10Ac5g10520.1	EL10Ac5g10520	PREDICTED: methylcrotonoyl-CoA carboxylase subunit alpha, mitochondrial [Beta vulgaris subsp. vulgaris]	mdm-MIR159d-p5_1ss16AG	molecular_function	ATP binding	1.67098e-10
GO:0005524	EL10Ac7g16179.1	EL10Ac7g16179	PREDICTED: putative serine/threonine-protein kinase-like protein CCR3 [Beta vulgaris subsp. vulgaris]	mdm-MIR159d-p5_1ss16AG	molecular_function	ATP binding	1.67098e-10
GO:0005524	EL10Ac7g16618.1	EL10Ac7g16618	PREDICTED: cell division cycle protein 48 homolog [Beta vulgaris subsp. vulgaris]	mdm-MIR159d-p5_1ss16AG	molecular_function	ATP binding	1.67098e-10
GO:0005524	EL10Ac6g13578.1	EL10Ac6g13578	PREDICTED: somatic embryogenesis receptor kinase 2 isoform X1 [Beta vulgaris subsp. vulgaris]	mdm-MIR159d-p5_1ss16AG	molecular_function	ATP binding	1.67098e-10
GO:0005524	EL10Ac6g13846.1	EL10Ac6g13846	PREDICTED: 4-diphosphocytidyl-2-C-methyl-D-erythritol kinase, chloroplastic [Beta vulgaris subsp. vulgaris]	mdm-MIR159d-p5_1ss16AG	molecular_function	ATP binding	1.67098e-10
GO:0005524	EL10Ac9g21043.1	EL10Ac9g21043	PREDICTED: SRSF protein kinase 1 [Beta vulgaris subsp. vulgaris]	mdm-MIR159d-p5_1ss16AG	molecular_function	ATP binding	1.67098e-10
GO:0005524	EL10Ac5g11340.1	EL10Ac5g11340	PREDICTED: pyruvate dehydrogenase E1 component subunit beta-1, mitochondrial [Beta vulgaris subsp. vulgaris]	mdm-MIR159d-p5_1ss16AG	molecular_function	ATP binding	1.67098e-10
GO:0005524	EL10Ac1g01310.1	EL10Ac1g01310	PREDICTED: heat shock cognate 70 kDa protein-like [Beta vulgaris subsp. vulgaris]	mdm-MIR159d-p5_1ss16AG	molecular_function	ATP binding	1.67098e-10
GO:0005524	EL10Ac9g21876.1	EL10Ac9g21876	PREDICTED: PTI1-like tyrosine-protein kinase At3g15890 [Beta vulgaris subsp. vulgaris]	mdm-MIR159d-p5_1ss16AG	molecular_function	ATP binding	1.67098e-10
GO:0005524	EL10Ac4g10216.1	EL10Ac4g10216	PREDICTED: NAD(H) kinase 1 [Beta vulgaris subsp. vulgaris]	mdm-MIR159d-p5_1ss16AG	molecular_function	ATP binding	1.67098e-10
GO:0005524	EL10Ac4g10221.1	EL10Ac4g10221	PREDICTED: NAD(H) kinase 1 [Beta vulgaris subsp. vulgaris]	mdm-MIR159d-p5_1ss16AG	molecular_function	ATP binding	1.67098e-10
GO:0005524	EL10Ac3g07089.1	EL10Ac3g07089	PREDICTED: magnesium-chelatase subunit ChlH, chloroplastic [Beta vulgaris subsp. vulgaris]	mdm-MIR159d-p5_1ss16AG	molecular_function	ATP binding	1.67098e-10
GO:0005524	EL10Ac1g00391.1	EL10Ac1g00391	PREDICTED: calmodulin-binding receptor-like cytoplasmic kinase 2 [Beta vulgaris subsp. vulgaris]	mdm-MIR159d-p5_1ss16AG	molecular_function	ATP binding	1.67098e-10
GO:0005524	EL10Ac9g21768.1	EL10Ac9g21768	PREDICTED: probable LRR receptor-like serine/threonine-protein kinase At3g47570 [Beta vulgaris subsp. vulgaris]	mdm-MIR159d-p5_1ss16AG	molecular_function	ATP binding	1.67098e-10
GO:0005524	EL10Ac7g17462.1	EL10Ac7g17462	PREDICTED: ABC transporter C family member 14-like isoform X2 [Beta vulgaris subsp. vulgaris]	mdm-MIR159d-p5_1ss16AG	molecular_function	ATP binding	1.67098e-10
GO:0005524	EL10Ac7g17462.1	EL10Ac7g17462	PREDICTED: ABC transporter C family member 14-like isoform X2 [Beta vulgaris subsp. vulgaris]	mdm-MIR159d-p5_1ss16AG	molecular_function	ATP binding	1.67098e-10
GO:0005524	EL10Ac5g11090.1	EL10Ac5g11090	PREDICTED: DNA annealing helicase and endonuclease ZRANB3 isoform X2 [Beta vulgaris subsp. vulgaris]	mdm-MIR159d-p5_1ss16AG	molecular_function	ATP binding	1.67098e-10
GO:0005524	EL10Ac3g05942.1	EL10Ac3g05942	PREDICTED: serine/threonine-protein kinase-like protein ACR4 [Beta vulgaris subsp. vulgaris]	mdm-MIR159d-p5_1ss16AG	molecular_function	ATP binding	1.67098e-10
GO:0005524	EL10Ac5g13059.1	EL10Ac5g13059	PREDICTED: glutamate--cysteine ligase, chloroplastic isoform X1 [Beta vulgaris subsp. vulgaris]	mdm-MIR159d-p5_1ss16AG	molecular_function	ATP binding	1.67098e-10
GO:0005524	EL10Ac4g10281.1	EL10Ac4g10281	PREDICTED: origin of replication complex subunit 1B [Beta vulgaris subsp. vulgaris]	mdm-MIR159d-p5_1ss16AG	molecular_function	ATP binding	1.67098e-10
GO:0005524	EL10Ac7g18030.1	EL10Ac7g18030	PREDICTED: leucine-rich repeat receptor-like serine/threonine/tyrosine-protein kinase SOBIR1 [Beta vulgaris subsp. vulgaris]	mdm-MIR159d-p5_1ss16AG	molecular_function	ATP binding	1.67098e-10
GO:0005524	EL10Ac3g07312.1	EL10Ac3g07312	PREDICTED: uncharacterized protein LOC104889569 [Beta vulgaris subsp. vulgaris]	mdm-MIR159d-p5_1ss16AG	molecular_function	ATP binding	1.67098e-10
GO:0005524	EL10Ac6g13569.1	EL10Ac6g13569	PREDICTED: L-type lectin-domain containing receptor kinase IV.2-like [Beta vulgaris subsp. vulgaris]	mdm-MIR159d-p5_1ss16AG	molecular_function	ATP binding	1.67098e-10
GO:0005524	EL10Ac5g10740.1	EL10Ac5g10740	PREDICTED: pantothenate kinase 2 [Beta vulgaris subsp. vulgaris]	mdm-MIR159d-p5_1ss16AG	molecular_function	ATP binding	1.67098e-10
GO:0005524	EL10Ac3g05424.1	EL10Ac3g05424	hypothetical protein BVRB_3g053460 [Beta vulgaris subsp. vulgaris]	mdm-MIR159d-p5_1ss16AG	molecular_function	ATP binding	1.67098e-10
GO:0005524	EL10Ac2g03766.1	EL10Ac2g03766	PREDICTED: LRR receptor-like serine/threonine-protein kinase ERECTA isoform X2 [Beta vulgaris subsp. vulgaris]	mdm-MIR159d-p5_1ss16AG	molecular_function	ATP binding	1.67098e-10
GO:0005524	EL10Ac1g02046.1	EL10Ac1g02046	PREDICTED: uncharacterized protein LOC104906696 [Beta vulgaris subsp. vulgaris]	mdm-MIR159d-p5_1ss16AG	molecular_function	ATP binding	1.67098e-10
GO:0005524	EL10Ac8g18778.1	EL10Ac8g18778	hypothetical protein BVRB_8g193070 [Beta vulgaris subsp. vulgaris]	mdm-MIR159d-p5_1ss16AG	molecular_function	ATP binding	1.67098e-10
GO:0005524	EL10Ac8g18778.1	EL10Ac8g18778	hypothetical protein BVRB_8g193070 [Beta vulgaris subsp. vulgaris]	mdm-MIR159d-p5_1ss16AG	molecular_function	ATP binding	1.67098e-10
GO:0005524	EL10Ac8g18778.1	EL10Ac8g18778	hypothetical protein BVRB_8g193070 [Beta vulgaris subsp. vulgaris]	mdm-MIR159d-p5_1ss16AG	molecular_function	ATP binding	1.67098e-10
GO:0005524	EL10Ac9g22574.1	EL10Ac9g22574	PREDICTED: ABC transporter F family member 1 [Beta vulgaris subsp. vulgaris]	mdm-MIR159d-p5_1ss16AG	molecular_function	ATP binding	1.67098e-10
GO:0005524	EL10Ac6g15373.1	EL10Ac6g15373	PREDICTED: serine/threonine-protein kinase BRI1-like 2 [Beta vulgaris subsp. vulgaris]	mdm-MIR159d-p5_1ss16AG	molecular_function	ATP binding	1.67098e-10
GO:0005524	EL10Ac7g16373.1	EL10Ac7g16373	PREDICTED: GPN-loop GTPase 1 [Beta vulgaris subsp. vulgaris]	mdm-MIR159d-p5_1ss16AG	molecular_function	ATP binding	1.67098e-10
GO:0005524	EL10Ac3g05230.1	EL10Ac3g05230	PREDICTED: putative disease resistance protein RGA3 [Beta vulgaris subsp. vulgaris]	mdm-MIR159d-p5_1ss16AG	molecular_function	ATP binding	1.67098e-10
GO:0005524	EL10Ac3g05630.1	EL10Ac3g05630	PREDICTED: oxalate--CoA ligase [Beta vulgaris subsp. vulgaris]	mdm-MIR159d-p5_1ss16AG	molecular_function	ATP binding	1.67098e-10
GO:0005524	EL10Ac9g21058.1	EL10Ac9g21058	PREDICTED: putative SWI/SNF-related matrix-associated actin-dependent regulator of chromatin subfamily A member 3-like 2 [Beta vulgaris subsp. vulgaris]	mdm-MIR159d-p5_1ss16AG	molecular_function	ATP binding	1.67098e-10
GO:0005524	EL10Ac4g09179.1	EL10Ac4g09179	PREDICTED: disease resistance protein RPM1-like [Beta vulgaris subsp. vulgaris]	mdm-MIR159d-p5_1ss16AG	molecular_function	ATP binding	1.67098e-10
GO:0005524	EL10Ac6g13710.1	EL10Ac6g13710	PREDICTED: protein NSP-INTERACTING KINASE 3 [Beta vulgaris subsp. vulgaris]	mdm-MIR159d-p5_1ss16AG	molecular_function	ATP binding	1.67098e-10
GO:0005524	EL10Ac1g00623.1	EL10Ac1g00623	hypothetical protein BVRB_1g006950 [Beta vulgaris subsp. vulgaris]	mdm-MIR159d-p5_1ss16AG	molecular_function	ATP binding	1.67098e-10
GO:0005524	EL10Ac1g00147.1	EL10Ac1g00147	PREDICTED: receptor-like protein kinase HSL1 [Beta vulgaris subsp. vulgaris]	mdm-MIR159d-p5_1ss16AG	molecular_function	ATP binding	1.67098e-10
GO:0005524	EL10Ac2g04792.1	EL10Ac2g04792	hypothetical protein BVRB_2g024180 [Beta vulgaris subsp. vulgaris]	mdm-MIR159d-p5_1ss16AG	molecular_function	ATP binding	1.67098e-10
GO:0005524	EL10Ac7g16155.1	EL10Ac7g16155	PREDICTED: leucine-rich repeat receptor-like protein kinase TDR [Beta vulgaris subsp. vulgaris]	mdm-MIR159d-p5_1ss16AG	molecular_function	ATP binding	1.67098e-10
GO:0005524	EL10Ac2g03645.1	EL10Ac2g03645	PREDICTED: apyrase 2 [Beta vulgaris subsp. vulgaris]	mdm-MIR159d-p5_1ss16AG	molecular_function	ATP binding	1.67098e-10
GO:0005524	EL10Ac4g10039.1	EL10Ac4g10039	PREDICTED: probably inactive leucine-rich repeat receptor-like protein kinase At5g48380 [Beta vulgaris subsp. vulgaris]	mdm-MIR159d-p5_1ss16AG	molecular_function	ATP binding	1.67098e-10
GO:0005524	EL10Ac3g05856.1	EL10Ac3g05856	PREDICTED: structural maintenance of chromosomes protein 6B [Beta vulgaris subsp. vulgaris]	mdm-MIR159d-p5_1ss16AG	molecular_function	ATP binding	1.67098e-10
GO:0005524	EL10Ac3g05766.1	EL10Ac3g05766	PREDICTED: putative disease resistance protein RGA1 [Beta vulgaris subsp. vulgaris]	mdm-MIR159d-p5_1ss16AG	molecular_function	ATP binding	1.67098e-10
GO:0005524	EL10Ac6g14531.1	EL10Ac6g14531	PREDICTED: putative disease resistance protein RGA3 [Beta vulgaris subsp. vulgaris]	mdm-MIR159d-p5_1ss16AG	molecular_function	ATP binding	1.67098e-10
GO:0005524	EL10Ac3g05099.1	EL10Ac3g05099	PREDICTED: probable gluconokinase isoform X1 [Beta vulgaris subsp. vulgaris]	mdm-MIR159d-p5_1ss16AG	molecular_function	ATP binding	1.67098e-10
GO:0005524	EL10Ac2g03202.1	EL10Ac2g03202	PREDICTED: probable inactive leucine-rich repeat receptor-like protein kinase At3g03770 [Beta vulgaris subsp. vulgaris]	mdm-MIR159d-p5_1ss16AG	molecular_function	ATP binding	1.67098e-10
GO:0005524	EL10Ac2g04097.1	EL10Ac2g04097	PREDICTED: disease resistance protein RGA2-like [Beta vulgaris subsp. vulgaris]	PC-5p-73639_1008	molecular_function	ATP binding	1.67098e-10
GO:0005524	EL10Ac6g14637.1	EL10Ac6g14637	hypothetical protein CICLE_v10003758mg, partial [Citrus clementina]	mtr-MIR2592bj-p5_2ss11TC18AT	molecular_function	ATP binding	1.67098e-10
GO:0005524	EL10Ac6g14637.1	EL10Ac6g14637	hypothetical protein CICLE_v10003758mg, partial [Citrus clementina]	mtr-MIR2592bj-p5_2ss11TC18AT	molecular_function	ATP binding	1.67098e-10
GO:0005524	EL10Ac3g05907.1	EL10Ac3g05907	PREDICTED: ethylene receptor 2 [Beta vulgaris subsp. vulgaris]	mtr-MIR2592bj-p5_2ss11TC18AT	molecular_function	ATP binding	1.67098e-10
GO:0005524	EL10Ac6g14993.1	EL10Ac6g14993	uncharacterized protein LOC110791637 isoform X1 [Spinacia oleracea]	mtr-MIR2592bj-p5_2ss11TC18AT	molecular_function	ATP binding	1.67098e-10
GO:0005524	EL10Ac4g08391.1	EL10Ac4g08391	PREDICTED: probable LRR receptor-like serine/threonine-protein kinase At1g06840 isoform X2 [Beta vulgaris subsp. vulgaris]	mtr-MIR2592bj-p5_2ss11TC18AT	molecular_function	ATP binding	1.67098e-10
GO:0005524	EL10Ac1g00397.1	EL10Ac1g00397	PREDICTED: ATP-dependent helicase BRM [Beta vulgaris subsp. vulgaris]	mtr-MIR2592bj-p5_2ss11TC18AT	molecular_function	ATP binding	1.67098e-10
GO:0005524	EL10As4g23452.1	EL10As4g23452	PREDICTED: cyclin-dependent kinase G-2 [Beta vulgaris subsp. vulgaris]	mtr-MIR2592bj-p5_2ss11TC18AT	molecular_function	ATP binding	1.67098e-10
GO:0005524	EL10Ac3g05365.1	EL10Ac3g05365	LOW QUALITY PROTEIN: uncharacterized protein LOC110780350 [Spinacia oleracea]	mtr-MIR2592bj-p5_2ss11TC18AT	molecular_function	ATP binding	1.67098e-10
GO:0005524	EL10Ac3g05365.1	EL10Ac3g05365	LOW QUALITY PROTEIN: uncharacterized protein LOC110780350 [Spinacia oleracea]	mtr-MIR2592bj-p5_2ss11TC18AT	molecular_function	ATP binding	1.67098e-10
GO:0005524	EL10Ac9g21953.1	EL10Ac9g21953	hypothetical protein TSUD_256990 [Trifolium subterraneum]	mtr-MIR2592bj-p5_2ss11TC18AT	molecular_function	ATP binding	1.67098e-10
GO:0005524	EL10Ac2g04775.1	EL10Ac2g04775	PREDICTED: probable leucine-rich repeat receptor-like protein kinase At5g49770 isoform X5 [Beta vulgaris subsp. vulgaris]	mtr-MIR2592bj-p5_2ss11TC18AT	molecular_function	ATP binding	1.67098e-10
GO:0005524	EL10Ac2g04775.1	EL10Ac2g04775	PREDICTED: probable leucine-rich repeat receptor-like protein kinase At5g49770 isoform X5 [Beta vulgaris subsp. vulgaris]	mtr-MIR2592bj-p5_2ss11TC18AT	molecular_function	ATP binding	1.67098e-10
GO:0005524	EL10Ac4g08184.1	EL10Ac4g08184	PREDICTED: protein SPA1-RELATED 4 [Beta vulgaris subsp. vulgaris]	mtr-MIR2592bj-p5_2ss11TC18AT	molecular_function	ATP binding	1.67098e-10
GO:0005524	EL10Ac7g16595.1	EL10Ac7g16595	PREDICTED: uncharacterized protein LOC104898675 isoform X1 [Beta vulgaris subsp. vulgaris]	mtr-MIR2592bj-p5_2ss11TC18AT	molecular_function	ATP binding	1.67098e-10
GO:0005524	EL10Ac7g17689.1	EL10Ac7g17689	PREDICTED: MDIS1-interacting receptor like kinase 1 [Beta vulgaris subsp. vulgaris]	mtr-MIR2592bj-p5_2ss11TC18AT	molecular_function	ATP binding	1.67098e-10
GO:0005524	EL10Ac3g05228.1	EL10Ac3g05228	PREDICTED: disease resistance protein RGA2-like [Beta vulgaris subsp. vulgaris]	mtr-MIR2592bj-p5_2ss11TC18AT	molecular_function	ATP binding	1.67098e-10
GO:0005524	EL10Ac3g07340.1	EL10Ac3g07340	PREDICTED: putative disease resistance protein RGA3 [Beta vulgaris subsp. vulgaris]	mtr-MIR2592bj-p5_2ss11TC18AT	molecular_function	ATP binding	1.67098e-10
GO:0005524	EL10Ac2g02437.1	EL10Ac2g02437	PREDICTED: uncharacterized protein LOC104905999 isoform X1 [Beta vulgaris subsp. vulgaris]	mtr-MIR2592bj-p5_2ss11TC18AT	molecular_function	ATP binding	1.67098e-10
GO:0005524	EL10Ac1g01293.1	EL10Ac1g01293	PREDICTED: CLP protease regulatory subunit CLPX1, mitochondrial isoform X1 [Beta vulgaris subsp. vulgaris]	mtr-MIR2592bj-p5_2ss11TC18AT	molecular_function	ATP binding	1.67098e-10
GO:0005524	EL10Ac7g17795.1	EL10Ac7g17795	PREDICTED: uncharacterized protein LOC104899446 [Beta vulgaris subsp. vulgaris]	mtr-MIR2592bj-p5_2ss11TC18AT	molecular_function	ATP binding	1.67098e-10
GO:0005524	EL10Ac4g08763.1	EL10Ac4g08763	PREDICTED: probable inactive leucine-rich repeat receptor-like protein kinase At3g03770 isoform X1 [Beta vulgaris subsp. vulgaris]	mtr-MIR2592bj-p5_2ss11TC18AT	molecular_function	ATP binding	1.67098e-10
GO:0005524	EL10Ac4g09754.1	EL10Ac4g09754	PREDICTED: protein CHROMATIN REMODELING 20 isoform X1 [Beta vulgaris subsp. vulgaris]	mtr-MIR2592bj-p5_2ss11TC18AT	molecular_function	ATP binding	1.67098e-10
GO:0005524	EL10Ac6g14304.1	EL10Ac6g14304	PREDICTED: receptor protein kinase-like protein ZAR1 [Beta vulgaris subsp. vulgaris]	mtr-MIR2592bj-p5_2ss11TC18AT	molecular_function	ATP binding	1.67098e-10
GO:0005524	EL10Ac9g22105.1	EL10Ac9g22105	PREDICTED: ruBisCO large subunit-binding protein subunit beta, chloroplastic-like [Beta vulgaris subsp. vulgaris]	mtr-MIR2592bj-p5_2ss11TC18AT	molecular_function	ATP binding	1.67098e-10
GO:0005524	EL10Ac8g20486.1	EL10Ac8g20486	PREDICTED: magnesium-chelatase subunit ChlI, chloroplastic isoform X1 [Beta vulgaris subsp. vulgaris]	mtr-MIR2592bj-p5_2ss11TC18AT	molecular_function	ATP binding	1.67098e-10
GO:0005524	EL10As4g23389.1	EL10As4g23389	PREDICTED: SNF1-related protein kinase regulatory subunit gamma-1 [Beta vulgaris subsp. vulgaris]	mtr-MIR2592bj-p5_2ss11TC18AT	molecular_function	ATP binding	1.67098e-10
GO:0005524	EL10Ac8g18253.1	EL10Ac8g18253	PREDICTED: protein SUPPRESSOR OF MAX2 1 [Beta vulgaris subsp. vulgaris]	mtr-MIR2592bj-p5_2ss11TC18AT	molecular_function	ATP binding	1.67098e-10
GO:0005524	EL10Ac9g22555.1	EL10Ac9g22555	PREDICTED: helicase protein MOM1 isoform X1 [Beta vulgaris subsp. vulgaris]	mtr-MIR2592bj-p5_2ss11TC18AT	molecular_function	ATP binding	1.67098e-10
GO:0005524	EL10Ac1g00310.1	EL10Ac1g00310	PREDICTED: protein SUPPRESSOR OF PHYA-105 1 isoform X1 [Beta vulgaris subsp. vulgaris]	mtr-MIR2592bj-p5_2ss11TC18AT	molecular_function	ATP binding	1.67098e-10
GO:0005524	EL10Ac1g00310.1	EL10Ac1g00310	PREDICTED: protein SUPPRESSOR OF PHYA-105 1 isoform X1 [Beta vulgaris subsp. vulgaris]	mtr-MIR2592bj-p5_2ss11TC18AT	molecular_function	ATP binding	1.67098e-10
GO:0005524	EL10As7g23774.1	EL10As7g23774	PREDICTED: probable inactive receptor kinase At5g67200 [Beta vulgaris subsp. vulgaris]	mtr-MIR2592bj-p5_2ss11TC18AT	molecular_function	ATP binding	1.67098e-10
GO:0005524	EL10Ac6g13983.1	EL10Ac6g13983	PREDICTED: CLP protease regulatory subunit CLPX1, mitochondrial [Beta vulgaris subsp. vulgaris]	mtr-MIR2592bj-p5_2ss11TC18AT	molecular_function	ATP binding	1.67098e-10
GO:0005524	EL10Ac2g04892.1	EL10Ac2g04892	PREDICTED: structural maintenance of chromosomes protein 2-1 [Beta vulgaris subsp. vulgaris]	mtr-MIR2592bj-p5_2ss11TC18AT	molecular_function	ATP binding	1.67098e-10
GO:0005524	EL10Ac3g05284.1	EL10Ac3g05284	PREDICTED: CLP protease regulatory subunit CLPX1, mitochondrial [Beta vulgaris subsp. vulgaris]	mtr-MIR2592bj-p5_2ss11TC18AT	molecular_function	ATP binding	1.67098e-10
GO:0005524	EL10Ac7g17664.1	EL10Ac7g17664	PREDICTED: MDIS1-interacting receptor like kinase 2 [Beta vulgaris subsp. vulgaris]	mtr-MIR2592bj-p5_2ss11TC18AT	molecular_function	ATP binding	1.67098e-10
GO:0005524	EL10As4g23446.1	EL10As4g23446	PREDICTED: 4-coumarate--CoA ligase-like 9 [Beta vulgaris subsp. vulgaris]	mtr-MIR2592bj-p5_2ss11TC18AT	molecular_function	ATP binding	1.67098e-10
GO:0005524	EL10Ac2g04100.1	EL10Ac2g04100	PREDICTED: putative disease resistance protein RGA3 [Beta vulgaris subsp. vulgaris]	mtr-MIR2592bj-p5_2ss11TC18AT	molecular_function	ATP binding	1.67098e-10
GO:0005524	EL10Ac7g17312.1	EL10Ac7g17312	PREDICTED: ABC transporter C family member 10 [Beta vulgaris subsp. vulgaris]	mtr-MIR2592bj-p5_2ss11TC18AT	molecular_function	ATP binding	1.67098e-10
GO:0005524	EL10Ac2g02830.1	EL10Ac2g02830	PREDICTED: putative disease resistance protein At3g14460 [Beta vulgaris subsp. vulgaris]	mtr-MIR2592bj-p5_2ss11TC18AT	molecular_function	ATP binding	1.67098e-10
GO:0005524	EL10Ac9g22660.1	EL10Ac9g22660	PREDICTED: long chain acyl-CoA synthetase 8 [Beta vulgaris subsp. vulgaris]	mtr-MIR2592bj-p5_2ss11TC18AT	molecular_function	ATP binding	1.67098e-10
GO:0005524	EL10Ac6g14876.1	EL10Ac6g14876	hypothetical protein BVRB_6g138010 [Beta vulgaris subsp. vulgaris]	PC-5p-563193_113	molecular_function	ATP binding	1.67098e-10
GO:0005524	EL10Ac6g15627.1	EL10Ac6g15627	PREDICTED: calcium-transporting ATPase 2, plasma membrane-type [Beta vulgaris subsp. vulgaris]	PC-5p-340627_228	molecular_function	ATP binding	1.67098e-10
GO:0005524	EL10Ac7g17178.1	EL10Ac7g17178	PREDICTED: receptor-like cytosolic serine/threonine-protein kinase RBK2 isoform X2 [Beta vulgaris subsp. vulgaris]	PC-5p-340627_228	molecular_function	ATP binding	1.67098e-10
GO:0005524	EL10Ac6g14754.1	EL10Ac6g14754	PREDICTED: uncharacterized protein LOC104896084 [Beta vulgaris subsp. vulgaris]	PC-5p-340627_228	molecular_function	ATP binding	1.67098e-10
GO:0005524	EL10Ac4g07833.1	EL10Ac4g07833	PREDICTED: probable disease resistance protein At1g12280 [Beta vulgaris subsp. vulgaris]	PC-3p-701602_80	molecular_function	ATP binding	1.67098e-10
GO:0005524	EL10Ac4g07521.1	EL10Ac4g07521	PREDICTED: disease resistance protein RPM1 isoform X1 [Beta vulgaris subsp. vulgaris]	ath-miR169b-5p_L+3R-2	molecular_function	ATP binding	1.67098e-10
GO:0005524	EL10Ac3g07414.1	EL10Ac3g07414	PREDICTED: protein PHOTOPERIOD-INDEPENDENT EARLY FLOWERING 1 isoform X2 [Beta vulgaris subsp. vulgaris]	ath-miR166a-3p	molecular_function	ATP binding	1.67098e-10
GO:0005524	EL10Ac7g16689.1	EL10Ac7g16689	PREDICTED: phosphatidylinositol 4-phosphate 5-kinase 9 isoform X1 [Beta vulgaris subsp. vulgaris]	ath-miR166a-3p	molecular_function	ATP binding	1.67098e-10
GO:0005524	EL10Ac5g10860.1	EL10Ac5g10860	PREDICTED: ABC transporter C family member 3-like [Beta vulgaris subsp. vulgaris]	PC-3p-277201_291	molecular_function	ATP binding	1.67098e-10
GO:0005524	EL10Ac2g04458.1	EL10Ac2g04458	PREDICTED: putative receptor-like protein kinase At5g39000 [Beta vulgaris subsp. vulgaris]	PC-3p-571219_111	molecular_function	ATP binding	1.67098e-10
GO:0005524	EL10Ac2g04458.1	EL10Ac2g04458	PREDICTED: putative receptor-like protein kinase At5g39000 [Beta vulgaris subsp. vulgaris]	PC-3p-571219_111	molecular_function	ATP binding	1.67098e-10
GO:0005524	EL10Ac2g04458.1	EL10Ac2g04458	PREDICTED: putative receptor-like protein kinase At5g39000 [Beta vulgaris subsp. vulgaris]	PC-3p-571219_111	molecular_function	ATP binding	1.67098e-10
GO:0005524	EL10Ac6g13148.1	EL10Ac6g13148	PREDICTED: probable receptor-like protein kinase At5g15080 isoform X1 [Beta vulgaris subsp. vulgaris]	PC-3p-571219_111	molecular_function	ATP binding	1.67098e-10
GO:0005524	EL10Ac6g13575.1	EL10Ac6g13575	PREDICTED: pyruvate dehydrogenase E1 component subunit beta-1, mitochondrial-like [Beta vulgaris subsp. vulgaris]	PC-3p-571219_111	molecular_function	ATP binding	1.67098e-10
GO:0005524	EL10Ac5g12541.1	EL10Ac5g12541	PREDICTED: AMP deaminase [Beta vulgaris subsp. vulgaris]	PC-3p-312082_253	molecular_function	ATP binding	1.67098e-10
GO:0005524	EL10Ac6g14775.1	EL10Ac6g14775	PREDICTED: RNA cytidine acetyltransferase 1 [Beta vulgaris subsp. vulgaris]	mtr-MIR2592ay-p5_2ss6AG17CG_2	molecular_function	ATP binding	1.67098e-10
GO:0005524	EL10Ac3g06980.1	EL10Ac3g06980	PREDICTED: receptor protein kinase-like protein ZAR1 [Beta vulgaris subsp. vulgaris]	mtr-MIR2592ay-p5_2ss6AG17CG_2	molecular_function	ATP binding	1.67098e-10
GO:0005524	EL10Ac3g05510.1	EL10Ac3g05510	PREDICTED: kinase suppressor of Ras 1 [Beta vulgaris subsp. vulgaris]	mtr-MIR2592ay-p5_2ss6AG17CG_2	molecular_function	ATP binding	1.67098e-10
GO:0005524	EL10Ac6g13444.1	EL10Ac6g13444	PREDICTED: cyclin-dependent kinase G-2 isoform X1 [Beta vulgaris subsp. vulgaris]	mtr-MIR2592ay-p5_2ss6AG17CG_2	molecular_function	ATP binding	1.67098e-10
GO:0005524	EL10Ac4g10039.1	EL10Ac4g10039	PREDICTED: probably inactive leucine-rich repeat receptor-like protein kinase At5g48380 [Beta vulgaris subsp. vulgaris]	mtr-MIR2592ay-p5_2ss6AG17CG_2	molecular_function	ATP binding	1.67098e-10
GO:0005524	EL10Ac5g11118.1	EL10Ac5g11118	PREDICTED: DExH-box ATP-dependent RNA helicase DExH14 [Beta vulgaris subsp. vulgaris]	mtr-MIR2592ay-p5_2ss6AG17CG_2	molecular_function	ATP binding	1.67098e-10
GO:0005524	EL10Ac2g02790.1	EL10Ac2g02790	PREDICTED: putative disease resistance RPP13-like protein 1 [Beta vulgaris subsp. vulgaris]	mtr-MIR2592ay-p5_2ss6AG17CG_2	molecular_function	ATP binding	1.67098e-10
GO:0005524	EL10Ac1g00523.1	EL10Ac1g00523	PREDICTED: NAD-dependent malic enzyme 59 kDa isoform, mitochondrial [Beta vulgaris subsp. vulgaris]	mtr-MIR2592ay-p5_2ss6AG17CG_2	molecular_function	ATP binding	1.67098e-10
GO:0005524	EL10Ac4g08180.1	EL10Ac4g08180	PREDICTED: probable serine/threonine-protein kinase At1g54610 isoform X1 [Beta vulgaris subsp. vulgaris]	mtr-MIR2592ay-p5_2ss6AG17CG_2	molecular_function	ATP binding	1.67098e-10
GO:0005524	EL10Ac3g05820.1	EL10Ac3g05820	PREDICTED: probable UMP-CMP kinase 2 isoform X1 [Beta vulgaris subsp. vulgaris]	mtr-MIR2592ay-p5_2ss6AG17CG_2	molecular_function	ATP binding	1.67098e-10
GO:0005524	EL10Ac5g11066.1	EL10Ac5g11066	PREDICTED: probable receptor-like protein kinase At5g61350 [Beta vulgaris subsp. vulgaris]	mtr-MIR2592ay-p5_2ss6AG17CG_2	molecular_function	ATP binding	1.67098e-10
GO:0005524	EL10Ac3g05425.1	EL10Ac3g05425	hypothetical protein BVRB_9g211010 [Beta vulgaris subsp. vulgaris]	mtr-MIR2592ay-p5_2ss6AG17CG_2	molecular_function	ATP binding	1.67098e-10
GO:0005524	EL10Ac7g18209.1	EL10Ac7g18209	PREDICTED: probable disease resistance protein At4g27220 isoform X2 [Beta vulgaris subsp. vulgaris]	mtr-MIR2592ay-p5_2ss6AG17CG_2	molecular_function	ATP binding	1.67098e-10
GO:0005524	EL10Ac7g18209.1	EL10Ac7g18209	PREDICTED: probable disease resistance protein At4g27220 isoform X2 [Beta vulgaris subsp. vulgaris]	mtr-MIR2592ay-p5_2ss6AG17CG_2	molecular_function	ATP binding	1.67098e-10
GO:0005524	EL10Ac2g04428.1	EL10Ac2g04428	PREDICTED: phosphatidylinositol 4-kinase gamma 6 [Beta vulgaris subsp. vulgaris]	mtr-MIR2592ay-p5_2ss6AG17CG_2	molecular_function	ATP binding	1.67098e-10
GO:0005524	EL10Ac8g20441.1	EL10Ac8g20441	PREDICTED: receptor-like protein kinase HSL1 [Beta vulgaris subsp. vulgaris]	mtr-MIR2592ay-p5_2ss6AG17CG_2	molecular_function	ATP binding	1.67098e-10
GO:0005524	EL10Ac1g01671.1	EL10Ac1g01671	PREDICTED: acetyl-CoA carboxylase 1 isoform X1 [Beta vulgaris subsp. vulgaris]	mtr-MIR2592ay-p5_2ss6AG17CG_2	molecular_function	ATP binding	1.67098e-10
GO:0005524	EL10Ac7g16065.1	EL10Ac7g16065	PREDICTED: L-type lectin-domain containing receptor kinase IV.2 [Beta vulgaris subsp. vulgaris]	mtr-MIR2592ay-p5_2ss6AG17CG_2	molecular_function	ATP binding	1.67098e-10
GO:0005524	EL10Ac5g12179.1	EL10Ac5g12179	PREDICTED: ribose-phosphate pyrophosphokinase 2, chloroplastic [Beta vulgaris subsp. vulgaris]	mtr-MIR2592ay-p5_2ss6AG17CG_2	molecular_function	ATP binding	1.67098e-10
GO:0005524	EL10Ac4g07801.1	EL10Ac4g07801	PREDICTED: putative aconitate hydratase, cytoplasmic [Beta vulgaris subsp. vulgaris]	mtr-MIR2592ay-p5_2ss6AG17CG_2	molecular_function	ATP binding	1.67098e-10
GO:0005524	EL10Ac3g07089.1	EL10Ac3g07089	PREDICTED: magnesium-chelatase subunit ChlH, chloroplastic [Beta vulgaris subsp. vulgaris]	mtr-MIR2592ay-p5_2ss6AG17CG_2	molecular_function	ATP binding	1.67098e-10
GO:0005524	EL10Ac9g21870.1	EL10Ac9g21870	PREDICTED: AAA-ATPase At3g50940 [Beta vulgaris subsp. vulgaris]	mtr-MIR2592ay-p5_2ss6AG17CG_2	molecular_function	ATP binding	1.67098e-10
GO:0005524	EL10Ac3g07211.1	EL10Ac3g07211	hypothetical protein BVRB_3g062680 [Beta vulgaris subsp. vulgaris]	mtr-MIR2592ay-p5_2ss6AG17CG_2	molecular_function	ATP binding	1.67098e-10
GO:0005524	EL10Ac9g22601.1	EL10Ac9g22601	PREDICTED: L-type lectin-domain containing receptor kinase IX.1 [Beta vulgaris subsp. vulgaris]	mtr-MIR2592ay-p5_2ss6AG17CG_2	molecular_function	ATP binding	1.67098e-10
GO:0005524	EL10Ac8g19061.1	EL10Ac8g19061	PREDICTED: tubulin--tyrosine ligase-like protein 12 isoform X1 [Beta vulgaris subsp. vulgaris]	mtr-MIR2592ay-p5_2ss6AG17CG_2	molecular_function	ATP binding	1.67098e-10
GO:0005524	EL10Ac3g05363.1	EL10Ac3g05363	PREDICTED: ABC transporter C family member 10 [Beta vulgaris subsp. vulgaris]	mtr-MIR2592ay-p5_2ss6AG17CG_2	molecular_function	ATP binding	1.67098e-10
GO:0005524	EL10Ac7g17312.1	EL10Ac7g17312	PREDICTED: ABC transporter C family member 10 [Beta vulgaris subsp. vulgaris]	mtr-MIR2592ay-p5_2ss6AG17CG_2	molecular_function	ATP binding	1.67098e-10
GO:0005524	EL10Ac2g02821.1	EL10Ac2g02821	PREDICTED: putative disease resistance protein At3g14460 [Beta vulgaris subsp. vulgaris]	mtr-MIR2592ay-p5_2ss6AG17CG_2	molecular_function	ATP binding	1.67098e-10
GO:0005524	EL10Ac4g10388.1	EL10Ac4g10388	PREDICTED: lysine--tRNA ligase, chloroplastic/mitochondrial [Beta vulgaris subsp. vulgaris]	mtr-MIR2592ay-p5_2ss6AG17CG_2	molecular_function	ATP binding	1.67098e-10
GO:0005524	EL10Ac3g07414.1	EL10Ac3g07414	PREDICTED: protein PHOTOPERIOD-INDEPENDENT EARLY FLOWERING 1 isoform X2 [Beta vulgaris subsp. vulgaris]	mtr-MIR2592ay-p5_2ss6AG17CG_2	molecular_function	ATP binding	1.67098e-10
GO:0005524	EL10Ac3g07414.1	EL10Ac3g07414	PREDICTED: protein PHOTOPERIOD-INDEPENDENT EARLY FLOWERING 1 isoform X2 [Beta vulgaris subsp. vulgaris]	mtr-MIR2592ay-p5_2ss6AG17CG_2	molecular_function	ATP binding	1.67098e-10
GO:0005524	EL10Ac8g18778.1	EL10Ac8g18778	hypothetical protein BVRB_8g193070 [Beta vulgaris subsp. vulgaris]	mtr-MIR2592ay-p5_2ss6AG17CG_2	molecular_function	ATP binding	1.67098e-10
GO:0005524	EL10Ac8g18778.1	EL10Ac8g18778	hypothetical protein BVRB_8g193070 [Beta vulgaris subsp. vulgaris]	mtr-MIR2592ay-p5_2ss6AG17CG_2	molecular_function	ATP binding	1.67098e-10
GO:0005524	EL10Ac8g18778.1	EL10Ac8g18778	hypothetical protein BVRB_8g193070 [Beta vulgaris subsp. vulgaris]	mtr-MIR2592ay-p5_2ss6AG17CG_2	molecular_function	ATP binding	1.67098e-10
GO:0005524	EL10Ac6g14551.1	EL10Ac6g14551	PREDICTED: proline-rich receptor-like protein kinase PERK9 [Beta vulgaris subsp. vulgaris]	mtr-MIR2592ay-p5_2ss6AG17CG_2	molecular_function	ATP binding	1.67098e-10
GO:0005524	EL10Ac1g01618.1	EL10Ac1g01618	PREDICTED: probable LRR receptor-like serine/threonine-protein kinase At1g34110 [Beta vulgaris subsp. vulgaris]	mtr-MIR2592ay-p5_2ss6AG17CG_2	molecular_function	ATP binding	1.67098e-10
GO:0005524	EL10Ac4g07561.1	EL10Ac4g07561	PREDICTED: probable L-type lectin-domain containing receptor kinase S.7 [Beta vulgaris subsp. vulgaris]	mtr-MIR2592ay-p5_2ss6AG17CG_2	molecular_function	ATP binding	1.67098e-10
GO:0005524	EL10Ac7g17129.1	EL10Ac7g17129	PREDICTED: probable inactive receptor kinase At5g58300 isoform X2 [Beta vulgaris subsp. vulgaris]	mtr-MIR2592ay-p5_2ss6AG17CG_2	molecular_function	ATP binding	1.67098e-10
GO:0005524	EL10Ac3g05121.1	EL10Ac3g05121	hypothetical protein [Beta vulgaris]	mtr-MIR2592ay-p5_2ss6AG17CG_2	molecular_function	ATP binding	1.67098e-10
GO:0005524	EL10Ac9g20948.1	EL10Ac9g20948	PREDICTED: serine/threonine-protein kinase EDR1 isoform X3 [Beta vulgaris subsp. vulgaris]	mtr-MIR2592ay-p5_2ss6AG17CG_2	molecular_function	ATP binding	1.67098e-10
GO:0005524	EL10Ac7g16767.1	EL10Ac7g16767	PREDICTED: leucine-rich repeat receptor-like protein kinase PXC1 [Beta vulgaris subsp. vulgaris]	mtr-MIR2592ay-p5_2ss6AG17CG_2	molecular_function	ATP binding	1.67098e-10
GO:0005524	EL10Ac1g00995.1	EL10Ac1g00995	PREDICTED: putative disease resistance protein RGA3 [Beta vulgaris subsp. vulgaris]	mtr-MIR2592ay-p5_2ss6AG17CG_2	molecular_function	ATP binding	1.67098e-10
GO:0005524	EL10Ac2g02614.1	EL10Ac2g02614	PREDICTED: lactation elevated protein 1 [Beta vulgaris subsp. vulgaris]	mtr-MIR2592ay-p5_2ss6AG17CG_2	molecular_function	ATP binding	1.67098e-10
GO:0005524	EL10Ac6g15607.1	EL10Ac6g15607	PREDICTED: ruvB-like 2 [Beta vulgaris subsp. vulgaris]	mtr-MIR2592ay-p5_2ss6AG17CG_2	molecular_function	ATP binding	1.67098e-10
GO:0005524	EL10Ac6g15731.1	EL10Ac6g15731	PREDICTED: probable serine/threonine-protein kinase At1g01540 [Beta vulgaris subsp. vulgaris]	mtr-MIR2592ay-p5_2ss6AG17CG_2	molecular_function	ATP binding	1.67098e-10
GO:0005524	EL10Ac4g09235.1	EL10Ac4g09235	hypothetical protein BVRB_4g082800 [Beta vulgaris subsp. vulgaris]	PC-3p-200483_414	molecular_function	ATP binding	1.67098e-10
GO:0005524	EL10Ac9g21164.1	EL10Ac9g21164	PREDICTED: inactive protein kinase SELMODRAFT_444075-like isoform X2 [Beta vulgaris subsp. vulgaris]	PC-3p-200483_414	molecular_function	ATP binding	1.67098e-10
GO:0005524	EL10Ac6g13208.1	EL10Ac6g13208	PREDICTED: probable apyrase 6 [Beta vulgaris subsp. vulgaris]	PC-3p-200483_414	molecular_function	ATP binding	1.67098e-10
GO:0005524	EL10Ac5g12780.1	EL10Ac5g12780	PREDICTED: probable LRR receptor-like serine/threonine-protein kinase At1g63430 isoform X1 [Beta vulgaris subsp. vulgaris]	gma-MIR5032-p5_1ss6TG	molecular_function	ATP binding	1.67098e-10
GO:0005524	EL10Ac7g17462.1	EL10Ac7g17462	PREDICTED: ABC transporter C family member 14-like isoform X2 [Beta vulgaris subsp. vulgaris]	gma-MIR5032-p5_1ss6TG	molecular_function	ATP binding	1.67098e-10
GO:0005524	EL10Ac2g02793.1	EL10Ac2g02793	putative disease resistance protein At3g14460 [Chenopodium quinoa]	PC-5p-792209_65	molecular_function	ATP binding	1.67098e-10
GO:0005524	EL10Ac1g01705.1	EL10Ac1g01705	PREDICTED: somatic embryogenesis receptor kinase 2 isoform X1 [Beta vulgaris subsp. vulgaris]	PC-5p-792209_65	molecular_function	ATP binding	1.67098e-10
GO:0005524	EL10Ac6g13999.1	EL10Ac6g13999	PREDICTED: DExH-box ATP-dependent RNA helicase DExH9 [Beta vulgaris subsp. vulgaris]	PC-5p-792209_65	molecular_function	ATP binding	1.67098e-10
GO:0005524	EL10Ac1g01994.1	EL10Ac1g01994	PREDICTED: 4-coumarate--CoA ligase-like 5 isoform X1 [Beta vulgaris subsp. vulgaris]	peu-MIR2916-p3_2ss7TC18GA	molecular_function	ATP binding	1.67098e-10
GO:0005524	EL10As5g23528.1	EL10As5g23528	PREDICTED: DNA replication licensing factor MCM7 [Beta vulgaris subsp. vulgaris]	peu-MIR2916-p3_2ss7TC18GA	molecular_function	ATP binding	1.67098e-10
GO:0005524	EL10Ac9g22659.1	EL10Ac9g22659	PREDICTED: asparagine--tRNA ligase, chloroplastic/mitochondrial [Beta vulgaris subsp. vulgaris]	peu-MIR2916-p3_2ss7TC18GA	molecular_function	ATP binding	1.67098e-10
GO:0005524	EL10Ac2g02725.1	EL10Ac2g02725	PREDICTED: putative disease resistance RPP13-like protein 1 isoform X1 [Beta vulgaris subsp. vulgaris]	peu-MIR2916-p3_2ss7TC18GA	molecular_function	ATP binding	1.67098e-10
GO:0005524	EL10Ac2g02724.1	EL10Ac2g02724	PREDICTED: putative disease resistance RPP13-like protein 1 [Beta vulgaris subsp. vulgaris]	peu-MIR2916-p3_2ss7TC18GA	molecular_function	ATP binding	1.67098e-10
GO:0005524	EL10Ac7g17966.1	EL10Ac7g17966	PREDICTED: uncharacterized protein LOC104899597 [Beta vulgaris subsp. vulgaris]	peu-MIR2916-p3_2ss7TC18GA	molecular_function	ATP binding	1.67098e-10
GO:0005524	EL10Ac7g17966.1	EL10Ac7g17966	PREDICTED: uncharacterized protein LOC104899597 [Beta vulgaris subsp. vulgaris]	peu-MIR2916-p3_2ss7TC18GA	molecular_function	ATP binding	1.67098e-10
GO:0005524	EL10Ac2g03731.1	EL10Ac2g03731	PREDICTED: elongation factor Tu, mitochondrial [Beta vulgaris subsp. vulgaris]	peu-MIR2916-p3_2ss7TC18GA	molecular_function	ATP binding	1.67098e-10
GO:0005524	EL10Ac5g10693.1	EL10Ac5g10693	PREDICTED: probable LRR receptor-like serine/threonine-protein kinase At4g26540 [Beta vulgaris subsp. vulgaris]	peu-MIR2916-p3_2ss7TC18GA	molecular_function	ATP binding	1.67098e-10
GO:0005524	EL10Ac1g01330.1	EL10Ac1g01330	PREDICTED: heat shock cognate 70 kDa protein-like [Beta vulgaris subsp. vulgaris]	peu-MIR2916-p3_2ss7TC18GA	molecular_function	ATP binding	1.67098e-10
GO:0005524	EL10Ac5g11116.1	EL10Ac5g11116	PREDICTED: chaperone protein ClpB1 isoform X1 [Beta vulgaris subsp. vulgaris]	peu-MIR2916-p3_2ss7TC18GA	molecular_function	ATP binding	1.67098e-10
GO:0005524	EL10Ac7g17326.1	EL10Ac7g17326	hypothetical protein BVRB_7g179500 [Beta vulgaris subsp. vulgaris]	peu-MIR2916-p3_2ss7TC18GA	molecular_function	ATP binding	1.67098e-10
GO:0005524	EL10Ac7g17326.1	EL10Ac7g17326	hypothetical protein BVRB_7g179500 [Beta vulgaris subsp. vulgaris]	peu-MIR2916-p3_2ss7TC18GA	molecular_function	ATP binding	1.67098e-10
GO:0005524	EL10Ac1g00071.1	EL10Ac1g00071	PREDICTED: uncharacterized protein LOC104892494 isoform X1 [Beta vulgaris subsp. vulgaris]	peu-MIR2916-p3_2ss7TC18GA	molecular_function	ATP binding	1.67098e-10
GO:0005524	EL10Ac6g13597.1	EL10Ac6g13597	PREDICTED: aspartokinase 1, chloroplastic isoform X1 [Beta vulgaris subsp. vulgaris]	peu-MIR2916-p3_2ss7TC18GA	molecular_function	ATP binding	1.67098e-10
GO:0005524	EL10Ac6g15196.1	EL10Ac6g15196	PREDICTED: putative U-box domain-containing protein 50 [Beta vulgaris subsp. vulgaris]	peu-MIR2916-p3_2ss7TC18GA	molecular_function	ATP binding	1.67098e-10
GO:0005524	EL10Ac3g06108.1	EL10Ac3g06108	PREDICTED: T-complex protein 1 subunit beta [Beta vulgaris subsp. vulgaris]	peu-MIR2916-p3_2ss7TC18GA	molecular_function	ATP binding	1.67098e-10
GO:0005524	EL10Ac6g15524.1	EL10Ac6g15524	PREDICTED: cell cycle checkpoint protein RAD17 isoform X1 [Beta vulgaris subsp. vulgaris]	peu-MIR2916-p3_2ss7TC18GA	molecular_function	ATP binding	1.67098e-10
GO:0005524	EL10Ac5g11076.1	EL10Ac5g11076	PREDICTED: probable LRR receptor-like serine/threonine-protein kinase At1g74360 [Beta vulgaris subsp. vulgaris]	peu-MIR2916-p3_2ss7TC18GA	molecular_function	ATP binding	1.67098e-10
GO:0005524	EL10Ac7g17118.1	EL10Ac7g17118	PREDICTED: acetyl-coenzyme A carboxylase carboxyl transferase subunit alpha, chloroplastic [Beta vulgaris subsp. vulgaris]	peu-MIR2916-p3_2ss7TC18GA	molecular_function	ATP binding	1.67098e-10
GO:0005524	EL10Ac9g21024.1	EL10Ac9g21024	PREDICTED: glutamyl-tRNA(Gln) amidotransferase subunit A, chloroplastic/mitochondrial [Beta vulgaris subsp. vulgaris]	peu-MIR2916-p3_2ss7TC18GA	molecular_function	ATP binding	1.67098e-10
GO:0005524	EL10Ac9g21024.1	EL10Ac9g21024	PREDICTED: glutamyl-tRNA(Gln) amidotransferase subunit A, chloroplastic/mitochondrial [Beta vulgaris subsp. vulgaris]	peu-MIR2916-p3_2ss7TC18GA	molecular_function	ATP binding	1.67098e-10
GO:0005524	EL10Ac4g09607.1	EL10Ac4g09607	PREDICTED: probable LRR receptor-like serine/threonine-protein kinase At5g63710 [Beta vulgaris subsp. vulgaris]	peu-MIR2916-p3_2ss7TC18GA	molecular_function	ATP binding	1.67098e-10
GO:0005524	EL10Ac4g10388.1	EL10Ac4g10388	PREDICTED: lysine--tRNA ligase, chloroplastic/mitochondrial [Beta vulgaris subsp. vulgaris]	peu-MIR2916-p3_2ss7TC18GA	molecular_function	ATP binding	1.67098e-10
GO:0005524	EL10Ac7g17851.1	EL10Ac7g17851	PREDICTED: 5-oxoprolinase [Beta vulgaris subsp. vulgaris]	peu-MIR2916-p3_2ss7TC18GA	molecular_function	ATP binding	1.67098e-10
GO:0005524	EL10As8g23872.1	EL10As8g23872	PREDICTED: protein MICRORCHIDIA 2 [Beta vulgaris subsp. vulgaris]	peu-MIR2916-p3_2ss7TC18GA	molecular_function	ATP binding	1.67098e-10
GO:0005524	EL10Ac8g20433.1	EL10Ac8g20433	PREDICTED: chaperone protein dnaJ A6, chloroplastic [Beta vulgaris subsp. vulgaris]	peu-MIR2916-p3_2ss7TC18GA	molecular_function	ATP binding	1.67098e-10
GO:0005524	EL10Ac2g02913.1	EL10Ac2g02913	PREDICTED: AAA-ATPase At3g28510 isoform X1 [Beta vulgaris subsp. vulgaris]	peu-MIR2916-p3_2ss7TC18GA	molecular_function	ATP binding	1.67098e-10
GO:0005524	EL10Ac6g13569.1	EL10Ac6g13569	PREDICTED: L-type lectin-domain containing receptor kinase IV.2-like [Beta vulgaris subsp. vulgaris]	PC-5p-9223_4777	molecular_function	ATP binding	1.67098e-10
GO:0005524	EL10Ac6g13086.1	EL10Ac6g13086	PREDICTED: probable inactive receptor kinase At1g27190 [Beta vulgaris subsp. vulgaris]	PC-5p-9223_4777	molecular_function	ATP binding	1.67098e-10
GO:0005524	EL10Ac1g00437.1	EL10Ac1g00437	hypothetical protein BVRB_1g004880 isoform B [Beta vulgaris subsp. vulgaris]	PC-5p-9223_4777	molecular_function	ATP binding	1.67098e-10
GO:0005524	EL10Ac7g16179.1	EL10Ac7g16179	PREDICTED: putative serine/threonine-protein kinase-like protein CCR3 [Beta vulgaris subsp. vulgaris]	PC-5p-9223_4777	molecular_function	ATP binding	1.67098e-10
GO:0005524	EL10Ac3g07234.1	EL10Ac3g07234	PREDICTED: phosphatidylinositol 4-phosphate 5-kinase 4 [Beta vulgaris subsp. vulgaris]	PC-5p-9223_4777	molecular_function	ATP binding	1.67098e-10
GO:0005524	EL10Ac1g02103.1	EL10Ac1g02103	hypothetical protein BVRB_1g022310 isoform B [Beta vulgaris subsp. vulgaris]	ath-miR399a_1ss13TA	molecular_function	ATP binding	1.67098e-10
GO:0005524	EL10Ac3g07010.1	EL10Ac3g07010	PREDICTED: receptor-like protein kinase HERK 1 [Beta vulgaris subsp. vulgaris]	ath-miR399a_1ss13TA	molecular_function	ATP binding	1.67098e-10
GO:0005524	EL10Ac3g05010.1	EL10Ac3g05010	PREDICTED: cryptochrome-1 [Beta vulgaris subsp. vulgaris]	ath-miR399a_1ss13TA	molecular_function	ATP binding	1.67098e-10
GO:0005524	EL10Ac1g02088.1	EL10Ac1g02088	PREDICTED: DNA repair helicase XPD [Beta vulgaris subsp. vulgaris]	ath-miR399a_1ss13TA	molecular_function	ATP binding	1.67098e-10
GO:0005524	EL10Ac3g04985.1	EL10Ac3g04985	PREDICTED: probable helicase MAGATAMA 3 [Beta vulgaris subsp. vulgaris]	PC-3p-14720_3399	molecular_function	ATP binding	1.67098e-10
GO:0005524	EL10Ac9g22827.1	EL10Ac9g22827	PREDICTED: uncharacterized protein LOC104907069 isoform X1 [Beta vulgaris subsp. vulgaris]	PC-3p-14720_3399	molecular_function	ATP binding	1.67098e-10
GO:0005524	EL10Ac7g17665.1	EL10Ac7g17665	PREDICTED: MDIS1-interacting receptor like kinase 2-like isoform X1 [Beta vulgaris subsp. vulgaris]	ptc-miR6478_R-1	molecular_function	ATP binding	1.67098e-10
GO:0005524	EL10Ac7g17665.1	EL10Ac7g17665	PREDICTED: MDIS1-interacting receptor like kinase 2-like isoform X1 [Beta vulgaris subsp. vulgaris]	ptc-miR6478_R-1	molecular_function	ATP binding	1.67098e-10
GO:0005524	EL10Ac8g18420.1	EL10Ac8g18420	PREDICTED: protein phosphatase 2C and cyclic nucleotide-binding/kinase domain-containing protein isoform X1 [Beta vulgaris subsp. vulgaris]	ptc-miR6478_R-1	molecular_function	ATP binding	1.67098e-10
GO:0005524	EL10Ac5g12965.1	EL10Ac5g12965	PREDICTED: receptor protein kinase TMK1-like [Beta vulgaris subsp. vulgaris]	ptc-miR6478_R-1	molecular_function	ATP binding	1.67098e-10
GO:0005524	EL10Ac5g11118.1	EL10Ac5g11118	PREDICTED: DExH-box ATP-dependent RNA helicase DExH14 [Beta vulgaris subsp. vulgaris]	ptc-miR6478_R-1	molecular_function	ATP binding	1.67098e-10
GO:0005524	EL10Ac9g22555.1	EL10Ac9g22555	PREDICTED: helicase protein MOM1 isoform X1 [Beta vulgaris subsp. vulgaris]	ptc-miR6478_R-1	molecular_function	ATP binding	1.67098e-10
GO:0005524	EL10Ac3g06989.1	EL10Ac3g06989	PREDICTED: probably inactive leucine-rich repeat receptor-like protein kinase At5g06940 [Beta vulgaris subsp. vulgaris]	ptc-miR6478_R-1	molecular_function	ATP binding	1.67098e-10
GO:0005524	EL10Ac8g19523.1	EL10Ac8g19523	PREDICTED: twinkle homolog protein, chloroplastic/mitochondrial isoform X1 [Beta vulgaris subsp. vulgaris]	ptc-miR6478_R-1	molecular_function	ATP binding	1.67098e-10
GO:0005524	EL10Ac9g21468.1	EL10Ac9g21468	PREDICTED: receptor protein kinase TMK1 [Beta vulgaris subsp. vulgaris]	ptc-miR6478_R-1	molecular_function	ATP binding	1.67098e-10
GO:0005524	EL10Ac5g10866.1	EL10Ac5g10866	PREDICTED: receptor protein kinase TMK1 [Beta vulgaris subsp. vulgaris]	ptc-miR6478_R-1	molecular_function	ATP binding	1.67098e-10
GO:0005524	EL10Ac3g05538.1	EL10Ac3g05538	PREDICTED: receptor protein kinase CLAVATA1 [Beta vulgaris subsp. vulgaris]	ptc-miR6478_R-1	molecular_function	ATP binding	1.67098e-10
GO:0005524	EL10Ac3g05371.1	EL10Ac3g05371	PREDICTED: pyruvate kinase isozyme G, chloroplastic [Beta vulgaris subsp. vulgaris]	ptc-miR6478_R-1	molecular_function	ATP binding	1.67098e-10
GO:0005524	EL10Ac9g22124.1	EL10Ac9g22124	PREDICTED: heat shock 70 kDa protein, mitochondrial [Beta vulgaris subsp. vulgaris]	stu-MIR8005a-p3_2ss15GT21AG	molecular_function	ATP binding	1.67098e-10
GO:0005524	EL10Ac1g01003.1	EL10Ac1g01003	PREDICTED: cell division control protein 2 homolog [Beta vulgaris subsp. vulgaris]	stu-MIR8005a-p3_2ss15GT21AG	molecular_function	ATP binding	1.67098e-10
GO:0005524	EL10Ac8g20328.1	EL10Ac8g20328	PREDICTED: TATA-binding protein-associated factor BTAF1 [Beta vulgaris subsp. vulgaris]	stu-MIR8005a-p3_2ss15GT21AG	molecular_function	ATP binding	1.67098e-10
GO:0005524	EL10Ac3g06768.1	EL10Ac3g06768	PREDICTED: chaperonin CPN60-2, mitochondrial [Beta vulgaris subsp. vulgaris]	stu-MIR8005a-p3_2ss15GT21AG	molecular_function	ATP binding	1.67098e-10
GO:0005524	EL10Ac6g15550.1	EL10Ac6g15550	PREDICTED: ATPase family AAA domain-containing protein 3 [Beta vulgaris subsp. vulgaris]	stu-MIR8005a-p3_2ss15GT21AG	molecular_function	ATP binding	1.67098e-10
GO:0005524	EL10Ac9g21903.1	EL10Ac9g21903	PREDICTED: serine/threonine-protein kinase RIO1 [Beta vulgaris subsp. vulgaris]	stu-MIR8005a-p3_2ss15GT21AG	molecular_function	ATP binding	1.67098e-10
GO:0005524	EL10Ac7g16279.1	EL10Ac7g16279	PREDICTED: dnaJ protein homolog ANJ1 [Beta vulgaris subsp. vulgaris]	stu-MIR8005a-p3_2ss15GT21AG	molecular_function	ATP binding	1.67098e-10
GO:0005524	EL10Ac6g13926.1	EL10Ac6g13926	PREDICTED: DNA repair helicase XPD [Beta vulgaris subsp. vulgaris]	stu-MIR8005a-p3_2ss15GT21AG	molecular_function	ATP binding	1.67098e-10
GO:0005524	EL10Ac7g15860.1	EL10Ac7g15860	PREDICTED: CBL-interacting protein kinase 2 [Beta vulgaris subsp. vulgaris]	stu-MIR8005a-p3_2ss15GT21AG	molecular_function	ATP binding	1.67098e-10
GO:0005524	EL10Ac7g18193.1	EL10Ac7g18193	PREDICTED: probable disease resistance protein At4g27220 [Beta vulgaris subsp. vulgaris]	stu-MIR8005a-p3_2ss15GT21AG	molecular_function	ATP binding	1.67098e-10
GO:0005524	EL10Ac9g21953.1	EL10Ac9g21953	hypothetical protein TSUD_256990 [Trifolium subterraneum]	stu-MIR8005a-p3_2ss15GT21AG	molecular_function	ATP binding	1.67098e-10
GO:0005524	EL10Ac1g00844.1	EL10Ac1g00844	PREDICTED: ABC transporter E family member 2 [Beta vulgaris subsp. vulgaris]	stu-MIR8005a-p3_2ss15GT21AG	molecular_function	ATP binding	1.67098e-10
GO:0005524	EL10Ac7g17118.1	EL10Ac7g17118	PREDICTED: acetyl-coenzyme A carboxylase carboxyl transferase subunit alpha, chloroplastic [Beta vulgaris subsp. vulgaris]	stu-MIR8005a-p3_2ss15GT21AG	molecular_function	ATP binding	1.67098e-10
GO:0005524	EL10Ac9g21964.1	EL10Ac9g21964	PREDICTED: plastidic ATP/ADP-transporter [Beta vulgaris subsp. vulgaris]	stu-MIR8005a-p3_2ss15GT21AG	molecular_function	ATP binding	1.67098e-10
GO:0005524	EL10Ac4g10391.1	EL10Ac4g10391	PREDICTED: probable receptor-like protein kinase At5g56460 [Beta vulgaris subsp. vulgaris]	stu-MIR8005a-p3_2ss15GT21AG	molecular_function	ATP binding	1.67098e-10
GO:0005524	EL10Ac8g19523.1	EL10Ac8g19523	PREDICTED: twinkle homolog protein, chloroplastic/mitochondrial isoform X1 [Beta vulgaris subsp. vulgaris]	stu-MIR8005a-p3_2ss15GT21AG	molecular_function	ATP binding	1.67098e-10
GO:0005524	EL10Ac7g17312.1	EL10Ac7g17312	PREDICTED: ABC transporter C family member 10 [Beta vulgaris subsp. vulgaris]	stu-MIR8005a-p3_2ss15GT21AG	molecular_function	ATP binding	1.67098e-10
GO:0005524	EL10Ac1g01936.1	EL10Ac1g01936	PREDICTED: probable serine/threonine-protein kinase Cx32, chloroplastic [Beta vulgaris subsp. vulgaris]	stu-MIR8005a-p3_2ss15GT21AG	molecular_function	ATP binding	1.67098e-10
GO:0005524	EL10Ac4g10039.1	EL10Ac4g10039	PREDICTED: probably inactive leucine-rich repeat receptor-like protein kinase At5g48380 [Beta vulgaris subsp. vulgaris]	stu-MIR8005a-p3_2ss15GT21AG	molecular_function	ATP binding	1.67098e-10
GO:0005524	EL10Ac9g21679.1	EL10Ac9g21679	PREDICTED: ABC transporter E family member 2 [Beta vulgaris subsp. vulgaris]	stu-MIR8005a-p3_2ss15GT21AG	molecular_function	ATP binding	1.67098e-10
GO:0005524	EL10Ac7g15914.1	EL10Ac7g15914	PREDICTED: ATP-citrate synthase beta chain protein 2 [Eucalyptus grandis]	fve-MIR171d-p5_1ss20GA	molecular_function	ATP binding	1.67098e-10
GO:0005524	EL10As7g23813.1	EL10As7g23813	PREDICTED: probable leucine-rich repeat receptor-like protein kinase At5g49770 isoform X1 [Beta vulgaris subsp. vulgaris]	fve-MIR171d-p5_1ss20GA	molecular_function	ATP binding	1.67098e-10
GO:0005524	EL10Ac6g15464.1	EL10Ac6g15464	PREDICTED: probable serine/threonine-protein kinase Cx32, chloroplastic [Beta vulgaris subsp. vulgaris]	fve-MIR171d-p5_1ss20GA	molecular_function	ATP binding	1.67098e-10
GO:0005524	EL10Ac2g02396.1	EL10Ac2g02396	PREDICTED: serine/threonine-protein kinase At5g01020 isoform X1 [Beta vulgaris subsp. vulgaris]	fve-MIR171d-p5_1ss20GA	molecular_function	ATP binding	1.67098e-10
GO:0005524	EL10Ac3g06457.1	EL10Ac3g06457	Chaperone protein htpG family protein isoform 2 [Theobroma cacao]	fve-MIR171d-p5_1ss20GA	molecular_function	ATP binding	1.67098e-10
GO:0005524	EL10Ac9g22449.1	EL10Ac9g22449	PREDICTED: uncharacterized protein LOC104883236 isoform X1 [Beta vulgaris subsp. vulgaris]	fve-MIR171d-p5_1ss20GA	molecular_function	ATP binding	1.67098e-10
GO:0005524	EL10Ac2g03623.1	EL10Ac2g03623	PREDICTED: U-box domain-containing protein 35 isoform X1 [Beta vulgaris subsp. vulgaris]	bra-miR164e-3p_1ss14CT	molecular_function	ATP binding	1.67098e-10
GO:0005524	EL10Ac2g03987.1	EL10Ac2g03987	PREDICTED: receptor protein kinase TMK1 [Beta vulgaris subsp. vulgaris]	bra-miR164e-3p_1ss14CT	molecular_function	ATP binding	1.67098e-10
GO:0005524	EL10Ac1g01936.1	EL10Ac1g01936	PREDICTED: probable serine/threonine-protein kinase Cx32, chloroplastic [Beta vulgaris subsp. vulgaris]	bra-miR164e-3p_1ss14CT	molecular_function	ATP binding	1.67098e-10
GO:0005524	EL10Ac9g22671.1	EL10Ac9g22671	PREDICTED: uncharacterized protein LOC104902972 [Beta vulgaris subsp. vulgaris]	bra-miR164e-3p_1ss14CT	molecular_function	ATP binding	1.67098e-10
GO:0005524	EL10Ac2g03489.1	EL10Ac2g03489	PREDICTED: probable receptor-like protein kinase At5g59700 [Beta vulgaris subsp. vulgaris]	bra-miR164e-3p_1ss14CT	molecular_function	ATP binding	1.67098e-10
GO:0005524	EL10Ac2g03489.1	EL10Ac2g03489	PREDICTED: probable receptor-like protein kinase At5g59700 [Beta vulgaris subsp. vulgaris]	bra-miR164e-3p_1ss14CT	molecular_function	ATP binding	1.67098e-10
GO:0005524	EL10Ac7g16689.1	EL10Ac7g16689	PREDICTED: phosphatidylinositol 4-phosphate 5-kinase 9 isoform X1 [Beta vulgaris subsp. vulgaris]	bra-miR164e-3p_1ss14CT	molecular_function	ATP binding	1.67098e-10
GO:0005524	EL10Ac8g20328.1	EL10Ac8g20328	PREDICTED: TATA-binding protein-associated factor BTAF1 [Beta vulgaris subsp. vulgaris]	bra-miR164e-3p_1ss14CT	molecular_function	ATP binding	1.67098e-10
GO:0005524	EL10Ac3g05907.1	EL10Ac3g05907	PREDICTED: ethylene receptor 2 [Beta vulgaris subsp. vulgaris]	bra-miR164e-3p_1ss14CT	molecular_function	ATP binding	1.67098e-10
GO:0005524	EL10Ac7g16994.1	EL10Ac7g16994	PREDICTED: serine/threonine-protein kinase CTR1 isoform X1 [Beta vulgaris subsp. vulgaris]	bra-miR164e-3p_1ss14CT	molecular_function	ATP binding	1.67098e-10
GO:0005524	EL10Ac2g02793.1	EL10Ac2g02793	putative disease resistance protein At3g14460 [Chenopodium quinoa]	bra-miR164e-3p_1ss14CT	molecular_function	ATP binding	1.67098e-10
GO:0005524	EL10Ac3g05230.1	EL10Ac3g05230	PREDICTED: putative disease resistance protein RGA3 [Beta vulgaris subsp. vulgaris]	bra-miR164e-3p_1ss14CT	molecular_function	ATP binding	1.67098e-10
GO:0005524	EL10Ac6g15572.1	EL10Ac6g15572	PREDICTED: succinate dehydrogenase [ubiquinone] flavoprotein subunit, mitochondrial [Beta vulgaris subsp. vulgaris]	bra-miR164e-3p_1ss14CT	molecular_function	ATP binding	1.67098e-10
GO:0005524	EL10Ac9g21473.1	EL10Ac9g21473	PREDICTED: MDIS1-interacting receptor like kinase 2-like [Beta vulgaris subsp. vulgaris]	bra-miR164e-3p_1ss14CT	molecular_function	ATP binding	1.67098e-10
GO:0005524	EL10Ac5g12912.1	EL10Ac5g12912	PREDICTED: long chain acyl-CoA synthetase 4 [Beta vulgaris subsp. vulgaris]	bra-miR164e-3p_1ss14CT	molecular_function	ATP binding	1.67098e-10
GO:0005524	EL10Ac8g19899.1	EL10Ac8g19899	PREDICTED: probable pyruvate, phosphate dikinase regulatory protein, chloroplastic isoform X1 [Beta vulgaris subsp. vulgaris]	gma-MIR6300-p3_2	molecular_function	ATP binding	1.67098e-10
GO:0005524	EL10Ac3g06776.1	EL10Ac3g06776	PREDICTED: probable leucine-rich repeat receptor-like protein kinase At5g63930 [Beta vulgaris subsp. vulgaris]	gma-MIR6300-p3_2	molecular_function	ATP binding	1.67098e-10
GO:0005524	EL10Ac4g10344.1	EL10Ac4g10344	PREDICTED: receptor-like kinase TMK4 [Beta vulgaris subsp. vulgaris]	gma-MIR6300-p3_2	molecular_function	ATP binding	1.67098e-10
GO:0005524	EL10Ac3g06980.1	EL10Ac3g06980	PREDICTED: receptor protein kinase-like protein ZAR1 [Beta vulgaris subsp. vulgaris]	gma-MIR6300-p3_2	molecular_function	ATP binding	1.67098e-10
GO:0005524	EL10Ac3g05293.1	EL10Ac3g05293	PREDICTED: serine/threonine-protein kinase TIO [Beta vulgaris subsp. vulgaris]	gma-MIR6300-p3_2	molecular_function	ATP binding	1.67098e-10
GO:0005524	EL10Ac3g06821.1	EL10Ac3g06821	PREDICTED: glutamate dehydrogenase B [Beta vulgaris subsp. vulgaris]	gma-MIR6300-p3_2	molecular_function	ATP binding	1.67098e-10
GO:0005524	EL10Ac9g20740.1	EL10Ac9g20740	PREDICTED: inactive protein kinase SELMODRAFT_444075-like isoform X1 [Beta vulgaris subsp. vulgaris]	gma-MIR6300-p3_2	molecular_function	ATP binding	1.67098e-10
GO:0005524	EL10Ac6g14175.1	EL10Ac6g14175	PREDICTED: cell division control protein 48 homolog C [Beta vulgaris subsp. vulgaris]	gma-MIR6300-p3_2	molecular_function	ATP binding	1.67098e-10
GO:0005524	EL10Ac7g16596.1	EL10Ac7g16596	PREDICTED: isocitrate dehydrogenase [NAD] catalytic subunit 5, mitochondrial [Beta vulgaris subsp. vulgaris]	gma-MIR6300-p3_2	molecular_function	ATP binding	1.67098e-10
GO:0005524	EL10Ac7g15891.1	EL10Ac7g15891	PREDICTED: tyrosine-protein kinase HTK16 [Beta vulgaris subsp. vulgaris]	gma-MIR6300-p3_2	molecular_function	ATP binding	1.67098e-10
GO:0005524	EL10Ac9g22899.1	EL10Ac9g22899	PREDICTED: disease resistance RPP13-like protein 4 [Beta vulgaris subsp. vulgaris]	gma-MIR6300-p3_2	molecular_function	ATP binding	1.67098e-10
GO:0005524	EL10Ac9g22671.1	EL10Ac9g22671	PREDICTED: uncharacterized protein LOC104902972 [Beta vulgaris subsp. vulgaris]	gma-MIR6300-p3_2	molecular_function	ATP binding	1.67098e-10
GO:0005524	EL10Ac2g03697.1	EL10Ac2g03697	PREDICTED: L-arabinokinase [Beta vulgaris subsp. vulgaris]	gma-MIR6300-p3_2	molecular_function	ATP binding	1.67098e-10
GO:0005524	EL10Ac8g18488.1	EL10Ac8g18488	PREDICTED: uncharacterized protein LOC104902203 [Beta vulgaris subsp. vulgaris]	gma-MIR6300-p3_2	molecular_function	ATP binding	1.67098e-10
GO:0005524	EL10Ac9g21872.1	EL10Ac9g21872	PREDICTED: AAA-ATPase At3g50940-like [Beta vulgaris subsp. vulgaris]	gma-MIR6300-p3_2	molecular_function	ATP binding	1.67098e-10
GO:0005524	EL10Ac1g00844.1	EL10Ac1g00844	PREDICTED: ABC transporter E family member 2 [Beta vulgaris subsp. vulgaris]	gma-MIR6300-p3_2	molecular_function	ATP binding	1.67098e-10
GO:0005524	EL10Ac9g22976.1	EL10Ac9g22976	PREDICTED: LRR receptor-like serine/threonine-protein kinase GSO1 [Beta vulgaris subsp. vulgaris]	gma-MIR6300-p3_2	molecular_function	ATP binding	1.67098e-10
GO:0005524	EL10Ac2g03161.1	EL10Ac2g03161	PREDICTED: putative disease resistance RPP13-like protein 1 [Beta vulgaris subsp. vulgaris]	gma-MIR6300-p3_2	molecular_function	ATP binding	1.67098e-10
GO:0005524	EL10Ac8g18269.1	EL10Ac8g18269	PREDICTED: uncharacterized protein LOC104902423 [Beta vulgaris subsp. vulgaris]	gma-MIR6300-p3_2	molecular_function	ATP binding	1.67098e-10
GO:0005524	EL10Ac1g01813.1	EL10Ac1g01813	PREDICTED: probable disease resistance protein At4g33300 [Beta vulgaris subsp. vulgaris]	PC-5p-59454_1193	molecular_function	ATP binding	1.67098e-10
GO:0005524	EL10Ac7g18247.1	EL10Ac7g18247	PREDICTED: receptor-like protein 2 [Beta vulgaris subsp. vulgaris]	PC-5p-59454_1193	molecular_function	ATP binding	1.67098e-10
GO:0005524	EL10Ac9g21275.1	EL10Ac9g21275	PREDICTED: probable serine/threonine-protein kinase At4g35230 [Beta vulgaris subsp. vulgaris]	PC-5p-59454_1193	molecular_function	ATP binding	1.67098e-10
GO:0005524	EL10Ac9g22282.1	EL10Ac9g22282	PREDICTED: probable LRR receptor-like serine/threonine-protein kinase At4g37250 [Beta vulgaris subsp. vulgaris]	PC-5p-59454_1193	molecular_function	ATP binding	1.67098e-10
GO:0005524	EL10Ac9g22105.1	EL10Ac9g22105	PREDICTED: ruBisCO large subunit-binding protein subunit beta, chloroplastic-like [Beta vulgaris subsp. vulgaris]	PC-5p-59454_1193	molecular_function	ATP binding	1.67098e-10
GO:0005524	EL10Ac8g18269.1	EL10Ac8g18269	PREDICTED: uncharacterized protein LOC104902423 [Beta vulgaris subsp. vulgaris]	PC-5p-59454_1193	molecular_function	ATP binding	1.67098e-10
GO:0005524	EL10Ac1g02253.1	EL10Ac1g02253	PREDICTED: BRASSINOSTEROID INSENSITIVE 1-associated receptor kinase 1-like [Beta vulgaris subsp. vulgaris]	stu-MIR8021-p3_2ss3TC21AT	molecular_function	ATP binding	1.67098e-10
GO:0005524	EL10Ac4g09337.1	EL10Ac4g09337	PREDICTED: probable RNA helicase SDE3 [Beta vulgaris subsp. vulgaris]	stu-MIR8021-p3_2ss3TC21AT	molecular_function	ATP binding	1.67098e-10
GO:0005524	EL10Ac9g21999.1	EL10Ac9g21999	PREDICTED: heat shock 70 kDa protein 15 [Beta vulgaris subsp. vulgaris]	PC-3p-116385_689	molecular_function	ATP binding	1.67098e-10
GO:0005524	EL10Ac7g16343.1	EL10Ac7g16343	PREDICTED: chaperonin CPN60-like 2, mitochondrial [Beta vulgaris subsp. vulgaris]	mes-MIR403b-p3_2ss20GC22AC	molecular_function	ATP binding	1.67098e-10
GO:0005524	EL10Ac8g18960.1	EL10Ac8g18960	PREDICTED: 1-phosphatidylinositol-3-phosphate 5-kinase FAB1B isoform X1 [Beta vulgaris subsp. vulgaris]	mes-MIR403b-p3_2ss20GC22AC	molecular_function	ATP binding	1.67098e-10
GO:0005524	EL10Ac1g01318.1	EL10Ac1g01318	heat shock cognate 70 kDa protein 2-like [Chenopodium quinoa]	mes-MIR403b-p3_2ss20GC22AC	molecular_function	ATP binding	1.67098e-10
GO:0005524	EL10Ac1g01325.1	EL10Ac1g01325	heat shock cognate 70 kDa protein 2-like [Chenopodium quinoa]	mes-MIR403b-p3_2ss20GC22AC	molecular_function	ATP binding	1.67098e-10
GO:0005524	EL10Ac5g12221.1	EL10Ac5g12221	PREDICTED: probable receptor-like protein kinase At5g47070 [Beta vulgaris subsp. vulgaris]	mes-MIR403b-p3_2ss20GC22AC	molecular_function	ATP binding	1.67098e-10
GO:0005524	EL10Ac9g21275.1	EL10Ac9g21275	PREDICTED: probable serine/threonine-protein kinase At4g35230 [Beta vulgaris subsp. vulgaris]	PC-5p-205203_404	molecular_function	ATP binding	1.67098e-10
GO:0005524	EL10Ac8g18253.1	EL10Ac8g18253	PREDICTED: protein SUPPRESSOR OF MAX2 1 [Beta vulgaris subsp. vulgaris]	PC-5p-205203_404	molecular_function	ATP binding	1.67098e-10
GO:0005524	EL10Ac3g07457.1	EL10Ac3g07457	PREDICTED: glycine-rich RNA-binding protein 2, mitochondrial-like [Beta vulgaris subsp. vulgaris]	PC-5p-205203_404	molecular_function	ATP binding	1.67098e-10
GO:0005524	EL10Ac7g16440.1	EL10Ac7g16440	PREDICTED: pollen receptor-like kinase 3 [Beta vulgaris subsp. vulgaris]	PC-5p-205203_404	molecular_function	ATP binding	1.67098e-10
GO:0005524	EL10Ac3g05284.1	EL10Ac3g05284	PREDICTED: CLP protease regulatory subunit CLPX1, mitochondrial [Beta vulgaris subsp. vulgaris]	PC-5p-205203_404	molecular_function	ATP binding	1.67098e-10
GO:0005524	EL10Ac5g11132.1	EL10Ac5g11132	PREDICTED: glycine-rich RNA-binding protein 2, mitochondrial [Beta vulgaris subsp. vulgaris]	PC-5p-205203_404	molecular_function	ATP binding	1.67098e-10
GO:0005524	EL10Ac6g13223.1	EL10Ac6g13223	PREDICTED: ABC transporter C family member 2-like [Beta vulgaris subsp. vulgaris]	gma-MIR5368-p5_2ss3AT20CA_1	molecular_function	ATP binding	1.67098e-10
GO:0005524	EL10Ac8g19600.1	EL10Ac8g19600	PREDICTED: ABC transporter C family member 2 [Beta vulgaris subsp. vulgaris]	gma-MIR5368-p5_2ss3AT20CA_1	molecular_function	ATP binding	1.67098e-10
GO:0005524	EL10As5g23589.1	EL10As5g23589	PREDICTED: shaggy-related protein kinase NtK-1 [Beta vulgaris subsp. vulgaris]	gma-MIR5368-p5_2ss3AT20CA_1	molecular_function	ATP binding	1.67098e-10
GO:0005524	EL10Ac1g01916.1	EL10Ac1g01916	PREDICTED: uncharacterized protein LOC104905930 [Beta vulgaris subsp. vulgaris]	gma-MIR5368-p5_2ss3AT20CA_1	molecular_function	ATP binding	1.67098e-10
GO:0005524	EL10Ac1g01671.1	EL10Ac1g01671	PREDICTED: acetyl-CoA carboxylase 1 isoform X1 [Beta vulgaris subsp. vulgaris]	gma-MIR5368-p5_2ss3AT20CA_1	molecular_function	ATP binding	1.67098e-10
GO:0005524	EL10Ac2g03626.1	EL10Ac2g03626	PREDICTED: serine/threonine-protein kinase At5g01020 [Beta vulgaris subsp. vulgaris]	gma-MIR5368-p5_2ss3AT20CA_1	molecular_function	ATP binding	1.67098e-10
GO:0005524	EL10Ac1g00411.1	EL10Ac1g00411	PREDICTED: U-box domain-containing protein 33-like [Beta vulgaris subsp. vulgaris]	gma-MIR5368-p5_2ss3AT20CA_1	molecular_function	ATP binding	1.67098e-10
GO:0005524	EL10Ac2g03261.1	EL10Ac2g03261	PREDICTED: phosphoglycerate kinase, chloroplastic [Beta vulgaris subsp. vulgaris]	gma-MIR5368-p5_2ss3AT20CA_1	molecular_function	ATP binding	1.67098e-10
GO:0005524	EL10Ac7g17823.1	EL10Ac7g17823	PREDICTED: serine/threonine-protein kinase CDL1 [Beta vulgaris subsp. vulgaris]	ath-MIR159a-p5_2ss18TA19CT	molecular_function	ATP binding	1.67098e-10
GO:0005524	EL10Ac5g12541.1	EL10Ac5g12541	PREDICTED: AMP deaminase [Beta vulgaris subsp. vulgaris]	ath-MIR159a-p5_2ss18TA19CT	molecular_function	ATP binding	1.67098e-10
GO:0005524	EL10Ac8g18314.1	EL10Ac8g18314	PREDICTED: galacturonokinase [Beta vulgaris subsp. vulgaris]	ath-MIR159a-p5_2ss18TA19CT	molecular_function	ATP binding	1.67098e-10
GO:0005524	EL10Ac2g03772.1	EL10Ac2g03772	hypothetical protein BVRB_2g033790 isoform A [Beta vulgaris subsp. vulgaris]	ath-MIR159a-p5_2ss18TA19CT	molecular_function	ATP binding	1.67098e-10
GO:0005524	EL10Ac6g13304.1	EL10Ac6g13304	PREDICTED: heat shock 70 kDa protein, mitochondrial-like [Beta vulgaris subsp. vulgaris]	ath-MIR159a-p5_2ss18TA19CT	molecular_function	ATP binding	1.67098e-10
GO:0005524	EL10Ac8g20486.1	EL10Ac8g20486	PREDICTED: magnesium-chelatase subunit ChlI, chloroplastic isoform X1 [Beta vulgaris subsp. vulgaris]	ath-MIR159a-p5_2ss18TA19CT	molecular_function	ATP binding	1.67098e-10
GO:0005524	EL10Ac5g11076.1	EL10Ac5g11076	PREDICTED: probable LRR receptor-like serine/threonine-protein kinase At1g74360 [Beta vulgaris subsp. vulgaris]	ath-MIR159a-p5_2ss18TA19CT	molecular_function	ATP binding	1.67098e-10
GO:0005524	EL10Ac9g21771.1	EL10Ac9g21771	PREDICTED: uncharacterized protein LOC104905013 [Beta vulgaris subsp. vulgaris]	ath-MIR159a-p5_2ss18TA19CT	molecular_function	ATP binding	1.67098e-10
GO:0005524	EL10Ac3g05417.1	EL10Ac3g05417	PREDICTED: heat shock protein 83 [Beta vulgaris subsp. vulgaris]	ath-MIR159a-p5_2ss18TA19CT	molecular_function	ATP binding	1.67098e-10
GO:0005524	EL10Ac1g00698.1	EL10Ac1g00698	PREDICTED: ribose-phosphate pyrophosphokinase 1 [Beta vulgaris subsp. vulgaris]	ath-MIR159a-p5_2ss18TA19CT	molecular_function	ATP binding	1.67098e-10
GO:0005524	EL10Ac1g01337.1	EL10Ac1g01337	PREDICTED: heat shock cognate 70 kDa protein-like [Beta vulgaris subsp. vulgaris]	ath-MIR159a-p5_2ss18TA19CT	molecular_function	ATP binding	1.67098e-10
GO:0005524	EL10Ac1g01332.1	EL10Ac1g01332	PREDICTED: heat shock 70 kDa protein 18-like [Beta vulgaris subsp. vulgaris]	ath-MIR159a-p5_2ss18TA19CT	molecular_function	ATP binding	1.67098e-10
GO:0005524	EL10Ac9g21523.1	EL10Ac9g21523	PREDICTED: putative disease resistance protein RGA3 [Beta vulgaris subsp. vulgaris]	ath-MIR159a-p5_2ss18TA19CT	molecular_function	ATP binding	1.67098e-10
GO:0005524	EL10Ac2g03257.1	EL10Ac2g03257	PREDICTED: uncharacterized protein LOC104887105 isoform X1 [Beta vulgaris subsp. vulgaris]	ath-MIR159a-p5_2ss18TA19CT	molecular_function	ATP binding	1.67098e-10
GO:0005524	EL10Ac3g07340.1	EL10Ac3g07340	PREDICTED: putative disease resistance protein RGA3 [Beta vulgaris subsp. vulgaris]	ath-MIR159a-p5_2ss18TA19CT	molecular_function	ATP binding	1.67098e-10
GO:0005524	EL10Ac7g18209.1	EL10Ac7g18209	PREDICTED: probable disease resistance protein At4g27220 isoform X2 [Beta vulgaris subsp. vulgaris]	ath-MIR159a-p5_2ss18TA19CT	molecular_function	ATP binding	1.67098e-10
GO:0005524	EL10Ac9g22848.1	EL10Ac9g22848	PREDICTED: probable receptor-like protein kinase At2g42960 [Beta vulgaris subsp. vulgaris]	ath-MIR159a-p5_2ss18TA19CT	molecular_function	ATP binding	1.67098e-10
GO:0005524	EL10Ac3g05010.1	EL10Ac3g05010	PREDICTED: cryptochrome-1 [Beta vulgaris subsp. vulgaris]	ath-MIR159a-p5_2ss18TA19CT	molecular_function	ATP binding	1.67098e-10
GO:0005524	EL10Ac1g00625.1	EL10Ac1g00625	PREDICTED: putative disease resistance protein RGA3 [Beta vulgaris subsp. vulgaris]	ath-MIR159a-p5_2ss18TA19CT	molecular_function	ATP binding	1.67098e-10
GO:0005524	EL10Ac5g12179.1	EL10Ac5g12179	PREDICTED: ribose-phosphate pyrophosphokinase 2, chloroplastic [Beta vulgaris subsp. vulgaris]	ath-MIR159a-p5_2ss18TA19CT	molecular_function	ATP binding	1.67098e-10
GO:0005524	EL10Ac3g07273.1	EL10Ac3g07273	PREDICTED: calmodulin-interacting protein 111 isoform X1 [Beta vulgaris subsp. vulgaris]	ath-MIR159a-p5_2ss18TA19CT	molecular_function	ATP binding	1.67098e-10
GO:0005524	EL10Ac4g07829.1	EL10Ac4g07829	PREDICTED: uncharacterized protein LOC104891662 isoform X1 [Beta vulgaris subsp. vulgaris]	ath-MIR159a-p5_2ss18TA19CT	molecular_function	ATP binding	1.67098e-10
GO:0005524	EL10Ac2g03875.1	EL10Ac2g03875	PREDICTED: putative disease resistance RPP13-like protein 3 [Beta vulgaris subsp. vulgaris]	ath-MIR159a-p5_2ss18TA19CT	molecular_function	ATP binding	1.67098e-10
GO:0005524	EL10Ac7g17851.1	EL10Ac7g17851	PREDICTED: 5-oxoprolinase [Beta vulgaris subsp. vulgaris]	ath-MIR159a-p5_2ss18TA19CT	molecular_function	ATP binding	1.67098e-10
GO:0005524	EL10Ac5g10693.1	EL10Ac5g10693	PREDICTED: probable LRR receptor-like serine/threonine-protein kinase At4g26540 [Beta vulgaris subsp. vulgaris]	ath-MIR159a-p5_2ss18TA19CT	molecular_function	ATP binding	1.67098e-10
GO:0005524	EL10Ac1g02304.1	EL10Ac1g02304	PREDICTED: receptor-like protein kinase HAIKU2 [Beta vulgaris subsp. vulgaris]	ath-MIR159a-p5_2ss18TA19CT	molecular_function	ATP binding	1.67098e-10
GO:0005524	EL10Ac1g01363.1	EL10Ac1g01363	hypothetical protein BVRB_2g034830 [Beta vulgaris subsp. vulgaris]	ath-MIR159a-p5_2ss18TA19CT	molecular_function	ATP binding	1.67098e-10
GO:0005524	EL10Ac8g18530.1	EL10Ac8g18530	PREDICTED: fe-S cluster assembly factor HCF101, chloroplastic [Beta vulgaris subsp. vulgaris]	ath-MIR159a-p5_2ss18TA19CT	molecular_function	ATP binding	1.67098e-10
GO:0005524	EL10Ac3g05137.1	EL10Ac3g05137	PREDICTED: probable disease resistance RPP8-like protein 2 [Beta vulgaris subsp. vulgaris]	ath-MIR159a-p5_2ss18TA19CT	molecular_function	ATP binding	1.67098e-10
GO:0005524	EL10Ac9g21537.1	EL10Ac9g21537	PREDICTED: homoserine kinase [Beta vulgaris subsp. vulgaris]	ath-MIR159a-p5_2ss18TA19CT	molecular_function	ATP binding	1.67098e-10
GO:0005524	EL10Ac3g07153.1	EL10Ac3g07153	PREDICTED: DNA repair protein recA homolog 2, mitochondrial [Beta vulgaris subsp. vulgaris]	ath-MIR159a-p5_2ss18TA19CT	molecular_function	ATP binding	1.67098e-10
GO:0005524	EL10Ac1g01902.1	EL10Ac1g01902	PREDICTED: serine/threonine-protein kinase/endoribonuclease IRE1a [Beta vulgaris subsp. vulgaris]	ath-MIR159a-p5_2ss18TA19CT	molecular_function	ATP binding	1.67098e-10
GO:0005524	EL10Ac6g13289.1	EL10Ac6g13289	PREDICTED: leucine-rich repeat receptor-like serine/threonine-protein kinase BAM1 [Beta vulgaris subsp. vulgaris]	ath-MIR159a-p5_2ss18TA19CT	molecular_function	ATP binding	1.67098e-10
GO:0005524	EL10Ac2g02545.1	EL10Ac2g02545	PREDICTED: DExH-box ATP-dependent RNA helicase DExH12-like [Beta vulgaris subsp. vulgaris]	ath-MIR159a-p5_2ss18TA19CT	molecular_function	ATP binding	1.67098e-10
GO:0005524	EL10Ac9g22651.1	EL10Ac9g22651	PREDICTED: ribose-phosphate pyrophosphokinase 4 [Beta vulgaris subsp. vulgaris]	ath-MIR159a-p5_2ss18TA19CT	molecular_function	ATP binding	1.67098e-10
GO:0005524	EL10Ac5g12880.1	EL10Ac5g12880	PREDICTED: protein SPA1-RELATED 2 isoform X1 [Beta vulgaris subsp. vulgaris]	ath-MIR159a-p5_2ss18TA19CT	molecular_function	ATP binding	1.67098e-10
GO:0005524	EL10Ac2g04470.1	EL10Ac2g04470	PREDICTED: serine/threonine-protein kinase CDL1 [Beta vulgaris subsp. vulgaris]	ath-MIR159a-p5_2ss18TA19CT	molecular_function	ATP binding	1.67098e-10
GO:0005524	EL10Ac2g04458.1	EL10Ac2g04458	PREDICTED: putative receptor-like protein kinase At5g39000 [Beta vulgaris subsp. vulgaris]	ath-MIR159a-p5_2ss18TA19CT	molecular_function	ATP binding	1.67098e-10
GO:0005524	EL10As2g23190.1	EL10As2g23190	PREDICTED: actin-related protein 3 [Beta vulgaris subsp. vulgaris]	ath-MIR159a-p5_2ss18TA19CT	molecular_function	ATP binding	1.67098e-10
GO:0005524	EL10Ac6g13095.1	EL10Ac6g13095	PREDICTED: DExH-box ATP-dependent RNA helicase DExH15 chloroplastic [Beta vulgaris subsp. vulgaris]	ath-MIR159a-p5_2ss18TA19CT	molecular_function	ATP binding	1.67098e-10
GO:0005524	EL10Ac2g04837.1	EL10Ac2g04837	PREDICTED: dual specificity tyrosine-phosphorylation-regulated kinase 3 [Beta vulgaris subsp. vulgaris]	ath-MIR159a-p5_2ss18TA19CT	molecular_function	ATP binding	1.67098e-10
GO:0005524	EL10Ac3g05743.1	EL10Ac3g05743	PREDICTED: probable fructokinase-7 [Beta vulgaris subsp. vulgaris]	ath-MIR159a-p5_2ss18TA19CT	molecular_function	ATP binding	1.67098e-10
GO:0005524	EL10Ac9g21999.1	EL10Ac9g21999	PREDICTED: heat shock 70 kDa protein 15 [Beta vulgaris subsp. vulgaris]	ath-MIR159a-p5_2ss18TA19CT	molecular_function	ATP binding	1.67098e-10
GO:0005524	EL10Ac2g04824.1	EL10Ac2g04824	PREDICTED: DExH-box ATP-dependent RNA helicase DExH17 [Beta vulgaris subsp. vulgaris]	ath-MIR159a-p5_2ss18TA19CT	molecular_function	ATP binding	1.67098e-10
GO:0005524	EL10Ac2g03399.1	EL10Ac2g03399	hypothetical protein BVRB_2g037660 isoform B [Beta vulgaris subsp. vulgaris]	ath-MIR159a-p5_2ss18TA19CT	molecular_function	ATP binding	1.67098e-10
GO:0005524	EL10Ac8g19061.1	EL10Ac8g19061	PREDICTED: tubulin--tyrosine ligase-like protein 12 isoform X1 [Beta vulgaris subsp. vulgaris]	ath-MIR159a-p5_2ss18TA19CT	molecular_function	ATP binding	1.67098e-10
GO:0005524	EL10Ac1g00150.1	EL10Ac1g00150	PREDICTED: adenylate kinase, chloroplastic isoform X1 [Beta vulgaris subsp. vulgaris]	ath-MIR159a-p5_2ss18TA19CT	molecular_function	ATP binding	1.67098e-10
GO:0005524	EL10Ac5g10479.1	EL10Ac5g10479	PREDICTED: pyruvate kinase isozyme A, chloroplastic [Beta vulgaris subsp. vulgaris]	ath-MIR159a-p5_2ss18TA19CT	molecular_function	ATP binding	1.67098e-10
GO:0005524	EL10Ac7g18190.1	EL10Ac7g18190	PREDICTED: disease resistance protein RPS2-like [Beta vulgaris subsp. vulgaris]	ath-MIR159a-p5_2ss18TA19CT	molecular_function	ATP binding	1.67098e-10
GO:0005524	EL10Ac1g01442.1	EL10Ac1g01442	PREDICTED: probable LRR receptor-like serine/threonine-protein kinase At3g47570 [Beta vulgaris subsp. vulgaris]	ath-MIR159a-p5_2ss18TA19CT	molecular_function	ATP binding	1.67098e-10
GO:0005524	EL10Ac6g15734.1	EL10Ac6g15734	PREDICTED: mitogen-activated protein kinase kinase kinase A [Beta vulgaris subsp. vulgaris]	cas-miR11592_L+3R+2_1ss22AC_2	molecular_function	ATP binding	1.67098e-10
GO:0005524	EL10Ac6g15112.1	EL10Ac6g15112	PREDICTED: cyclin-dependent kinase C-1 isoform X1 [Beta vulgaris subsp. vulgaris]	PC-5p-752943_71	molecular_function	ATP binding	1.67098e-10
GO:0005524	EL10Ac9g21953.1	EL10Ac9g21953	hypothetical protein TSUD_256990 [Trifolium subterraneum]	PC-3p-522568_127	molecular_function	ATP binding	1.67098e-10
GO:0005524	EL10Ac9g21953.1	EL10Ac9g21953	hypothetical protein TSUD_256990 [Trifolium subterraneum]	PC-3p-522568_127	molecular_function	ATP binding	1.67098e-10
GO:0005524	EL10Ac3g07414.1	EL10Ac3g07414	PREDICTED: protein PHOTOPERIOD-INDEPENDENT EARLY FLOWERING 1 isoform X2 [Beta vulgaris subsp. vulgaris]	PC-3p-522568_127	molecular_function	ATP binding	1.67098e-10
GO:0005524	EL10Ac2g04901.1	EL10Ac2g04901	PREDICTED: SNF2 domain-containing protein CLASSY 1 [Beta vulgaris subsp. vulgaris]	PC-3p-522568_127	molecular_function	ATP binding	1.67098e-10
GO:0005524	EL10Ac7g18213.1	EL10Ac7g18213	PREDICTED: probable disease resistance protein At5g63020 isoform X1 [Beta vulgaris subsp. vulgaris]	PC-3p-354695_216	molecular_function	ATP binding	1.67098e-10
GO:0005524	EL10Ac7g18213.1	EL10Ac7g18213	PREDICTED: probable disease resistance protein At5g63020 isoform X1 [Beta vulgaris subsp. vulgaris]	PC-3p-354695_216	molecular_function	ATP binding	1.67098e-10
GO:0005524	EL10Ac6g13892.1	EL10Ac6g13892	PREDICTED: chaperonin 60 subunit alpha 2, chloroplastic isoform X2 [Beta vulgaris subsp. vulgaris]	ath-miR169a-3p_L+1_1ss6AG	molecular_function	ATP binding	1.67098e-10
GO:0005524	EL10Ac6g13892.1	EL10Ac6g13892	PREDICTED: chaperonin 60 subunit alpha 2, chloroplastic isoform X2 [Beta vulgaris subsp. vulgaris]	ath-miR169a-3p_L+1_1ss6AG	molecular_function	ATP binding	1.67098e-10
GO:0005524	EL10Ac7g17118.1	EL10Ac7g17118	PREDICTED: acetyl-coenzyme A carboxylase carboxyl transferase subunit alpha, chloroplastic [Beta vulgaris subsp. vulgaris]	ath-miR169a-3p_L+1_1ss6AG	molecular_function	ATP binding	1.67098e-10
GO:0005524	EL10Ac7g17914.1	EL10Ac7g17914	PREDICTED: probable fructokinase-5 [Beta vulgaris subsp. vulgaris]	ath-miR169a-3p_L+1_1ss6AG	molecular_function	ATP binding	1.67098e-10
GO:0005524	EL10Ac7g15885.1	EL10Ac7g15885	PREDICTED: probable trans-2-enoyl-CoA reductase, mitochondrial [Beta vulgaris subsp. vulgaris]	ath-miR169a-3p_L+1_1ss6AG	molecular_function	ATP binding	1.67098e-10
GO:0005524	EL10Ac7g16491.1	EL10Ac7g16491	PREDICTED: 1-phosphatidylinositol-3-phosphate 5-kinase FAB1B [Beta vulgaris subsp. vulgaris]	ath-miR169a-3p_L+1_1ss6AG	molecular_function	ATP binding	1.67098e-10
GO:0005524	EL10Ac1g01931.1	EL10Ac1g01931	PREDICTED: serine/threonine-protein kinase PBS1-like [Beta vulgaris subsp. vulgaris]	ath-miR169a-3p_L+1_1ss6AG	molecular_function	ATP binding	1.67098e-10
GO:0005524	EL10Ac4g08962.1	EL10Ac4g08962	PREDICTED: phosphatidylinositol 4-phosphate 5-kinase 1 [Beta vulgaris subsp. vulgaris]	ath-miR169a-3p_L+1_1ss6AG	molecular_function	ATP binding	1.67098e-10
GO:0005524	EL10Ac2g04775.1	EL10Ac2g04775	PREDICTED: probable leucine-rich repeat receptor-like protein kinase At5g49770 isoform X5 [Beta vulgaris subsp. vulgaris]	ath-miR169a-3p_L+1_1ss6AG	molecular_function	ATP binding	1.67098e-10
GO:0005524	EL10Ac1g00439.1	EL10Ac1g00439	PREDICTED: probable LRR receptor-like serine/threonine-protein kinase At4g36180 [Beta vulgaris subsp. vulgaris]	ath-miR169a-3p_L+1_1ss6AG	molecular_function	ATP binding	1.67098e-10
GO:0005524	EL10Ac1g00020.1	EL10Ac1g00020	PREDICTED: probable serine/threonine-protein kinase mps1 isoform X1 [Beta vulgaris subsp. vulgaris]	ath-miR169a-3p_L+1_1ss6AG	molecular_function	ATP binding	1.67098e-10
GO:0005524	EL10Ac1g01320.1	EL10Ac1g01320	PREDICTED: heat shock 70 kDa protein 18-like [Beta vulgaris subsp. vulgaris]	lja-MIR1120-p3_2ss19TC20AT	molecular_function	ATP binding	1.67098e-10
GO:0005524	EL10Ac6g15196.1	EL10Ac6g15196	PREDICTED: putative U-box domain-containing protein 50 [Beta vulgaris subsp. vulgaris]	lja-MIR1120-p3_2ss19TC20AT	molecular_function	ATP binding	1.67098e-10
GO:0005524	EL10Ac2g03766.1	EL10Ac2g03766	PREDICTED: LRR receptor-like serine/threonine-protein kinase ERECTA isoform X2 [Beta vulgaris subsp. vulgaris]	lja-MIR1120-p3_2ss19TC20AT	molecular_function	ATP binding	1.67098e-10
GO:0005524	EL10Ac6g15627.1	EL10Ac6g15627	PREDICTED: calcium-transporting ATPase 2, plasma membrane-type [Beta vulgaris subsp. vulgaris]	lja-MIR1120-p3_2ss19TC20AT	molecular_function	ATP binding	1.67098e-10
GO:0005524	EL10Ac6g14363.1	EL10Ac6g14363	PREDICTED: protein LYK5 [Beta vulgaris subsp. vulgaris]	lja-MIR1120-p3_2ss19TC20AT	molecular_function	ATP binding	1.67098e-10
GO:0005524	EL10Ac8g18886.1	EL10Ac8g18886	PREDICTED: lactation elevated protein 1 isoform X1 [Beta vulgaris subsp. vulgaris]	lja-MIR1120-p3_2ss19TC20AT	molecular_function	ATP binding	1.67098e-10
GO:0005524	EL10Ac6g14175.1	EL10Ac6g14175	PREDICTED: cell division control protein 48 homolog C [Beta vulgaris subsp. vulgaris]	lja-MIR1120-p3_2ss19TC20AT	molecular_function	ATP binding	1.67098e-10
GO:0005524	EL10Ac4g07658.1	EL10Ac4g07658	PREDICTED: disease resistance protein RGA2-like [Beta vulgaris subsp. vulgaris]	lja-MIR1120-p3_2ss19TC20AT	molecular_function	ATP binding	1.67098e-10
GO:0005524	EL10As3g23349.1	EL10As3g23349	PREDICTED: glucose-1-phosphate adenylyltransferase large subunit 3, chloroplastic/amyloplastic isoform X2 [Beta vulgaris subsp. vulgaris]	lja-MIR1120-p3_2ss19TC20AT	molecular_function	ATP binding	1.67098e-10
GO:0005524	EL10Ac2g04351.1	EL10Ac2g04351	hypothetical protein BVRB_2g029130 [Beta vulgaris subsp. vulgaris]	lja-MIR1120-p3_2ss19TC20AT	molecular_function	ATP binding	1.67098e-10
GO:0005524	EL10Ac2g04005.1	EL10Ac2g04005	PREDICTED: probable phosphoribosylformylglycinamidine synthase, chloroplastic/mitochondrial [Beta vulgaris subsp. vulgaris]	ath-miR162a-3p	molecular_function	ATP binding	1.67098e-10
GO:0005524	EL10Ac1g02371.1	EL10Ac1g02371	PREDICTED: disease resistance protein RGA2-like [Beta vulgaris subsp. vulgaris]	ath-miR162a-3p	molecular_function	ATP binding	1.67098e-10
GO:0005524	EL10Ac8g20011.1	EL10Ac8g20011	PREDICTED: probable disease resistance protein At4g27220 isoform X1 [Beta vulgaris subsp. vulgaris]	ath-miR162a-3p	molecular_function	ATP binding	1.67098e-10
GO:0005524	EL10Ac2g04391.1	EL10Ac2g04391	PREDICTED: uncharacterized protein LOC104883997 [Beta vulgaris subsp. vulgaris]	ath-miR162a-3p	molecular_function	ATP binding	1.67098e-10
GO:0005524	EL10Ac2g04391.1	EL10Ac2g04391	PREDICTED: uncharacterized protein LOC104883997 [Beta vulgaris subsp. vulgaris]	ath-miR162a-3p	molecular_function	ATP binding	1.67098e-10
GO:0005524	EL10Ac7g17325.1	EL10Ac7g17325	PREDICTED: pentatricopeptide repeat-containing protein At5g02830, chloroplastic isoform X2 [Beta vulgaris subsp. vulgaris]	ath-miR162a-3p	molecular_function	ATP binding	1.67098e-10
GO:0005524	EL10Ac2g03987.1	EL10Ac2g03987	PREDICTED: receptor protein kinase TMK1 [Beta vulgaris subsp. vulgaris]	ath-miR162a-3p	molecular_function	ATP binding	1.67098e-10
GO:0005524	EL10Ac5g12125.1	EL10Ac5g12125	hypothetical protein BVRB_5g105990 [Beta vulgaris subsp. vulgaris]	ath-miR162a-3p	molecular_function	ATP binding	1.67098e-10
GO:0005524	EL10Ac2g04879.1	EL10Ac2g04879	PREDICTED: probable inactive receptor-like protein kinase At3g56050 [Beta vulgaris subsp. vulgaris]	PC-3p-166977_496	molecular_function	ATP binding	1.67098e-10
GO:0005524	EL10Ac3g06989.1	EL10Ac3g06989	PREDICTED: probably inactive leucine-rich repeat receptor-like protein kinase At5g06940 [Beta vulgaris subsp. vulgaris]	PC-3p-166977_496	molecular_function	ATP binding	1.67098e-10
GO:0005524	EL10Ac4g07591.1	EL10Ac4g07591	PREDICTED: receptor like protein 30-like [Beta vulgaris subsp. vulgaris]	ath-miR172c_L-3	molecular_function	ATP binding	1.67098e-10
GO:0005524	EL10Ac3g06604.1	EL10Ac3g06604	PREDICTED: ABC transporter C family member 14-like [Beta vulgaris subsp. vulgaris]	ath-miR172c_L-3	molecular_function	ATP binding	1.67098e-10
GO:0005524	EL10Ac7g16251.1	EL10Ac7g16251	PREDICTED: structural maintenance of chromosomes protein 3 isoform X1 [Beta vulgaris subsp. vulgaris]	ath-miR172c_L-3	molecular_function	ATP binding	1.67098e-10
GO:0005524	EL10Ac7g18234.1	EL10Ac7g18234	PREDICTED: tyrosine-sulfated glycopeptide receptor 1 [Beta vulgaris subsp. vulgaris]	ath-miR172c_L-3	molecular_function	ATP binding	1.67098e-10
GO:0005524	EL10Ac3g05510.1	EL10Ac3g05510	PREDICTED: kinase suppressor of Ras 1 [Beta vulgaris subsp. vulgaris]	ath-miR172c_L-3	molecular_function	ATP binding	1.67098e-10
GO:0005524	EL10Ac3g06772.1	EL10Ac3g06772	hypothetical protein BVRB_002290 isoform A [Beta vulgaris subsp. vulgaris]	ath-miR172c_L-3	molecular_function	ATP binding	1.67098e-10
GO:0005524	EL10Ac9g21523.1	EL10Ac9g21523	PREDICTED: putative disease resistance protein RGA3 [Beta vulgaris subsp. vulgaris]	ath-miR172c_L-3	molecular_function	ATP binding	1.67098e-10
GO:0005524	EL10Ac1g00020.1	EL10Ac1g00020	PREDICTED: probable serine/threonine-protein kinase mps1 isoform X1 [Beta vulgaris subsp. vulgaris]	ath-miR172c_L-3	molecular_function	ATP binding	1.67098e-10
GO:0005524	EL10Ac9g22352.1	EL10Ac9g22352	PREDICTED: glucose-1-phosphate adenylyltransferase small subunit, chloroplastic/amyloplastic [Beta vulgaris subsp. vulgaris]	ath-miR172c_L-3	molecular_function	ATP binding	1.67098e-10
GO:0005524	EL10Ac9g21473.1	EL10Ac9g21473	PREDICTED: MDIS1-interacting receptor like kinase 2-like [Beta vulgaris subsp. vulgaris]	ath-miR172c_L-3	molecular_function	ATP binding	1.67098e-10
GO:0005524	EL10Ac2g02730.1	EL10Ac2g02730	PREDICTED: putative disease resistance RPP13-like protein 1 isoform X1 [Beta vulgaris subsp. vulgaris]	ath-miR172c_L-3	molecular_function	ATP binding	1.67098e-10
GO:0005524	EL10Ac5g10894.1	EL10Ac5g10894	PREDICTED: uncharacterized protein LOC104894151 [Beta vulgaris subsp. vulgaris]	ath-miR172c_L-3	molecular_function	ATP binding	1.67098e-10
GO:0005524	EL10Ac7g17461.1	EL10Ac7g17461	PREDICTED: ABC transporter C family member 14 [Beta vulgaris subsp. vulgaris]	ath-miR172c_L-3	molecular_function	ATP binding	1.67098e-10
GO:0005524	EL10Ac7g15992.1	EL10Ac7g15992	PREDICTED: heat shock cognate 70 kDa protein 2 [Beta vulgaris subsp. vulgaris]	ath-miR172c_L-3	molecular_function	ATP binding	1.67098e-10
GO:0005524	EL10Ac2g04351.1	EL10Ac2g04351	hypothetical protein BVRB_2g029130 [Beta vulgaris subsp. vulgaris]	ath-miR172c_L-3	molecular_function	ATP binding	1.67098e-10
GO:0005524	EL10Ac1g01690.1	EL10Ac1g01690	PREDICTED: uncharacterized aarF domain-containing protein kinase At1g79600, chloroplastic [Beta vulgaris subsp. vulgaris]	ath-miR172c_L-3	molecular_function	ATP binding	1.67098e-10
GO:0005524	EL10Ac1g00397.1	EL10Ac1g00397	PREDICTED: ATP-dependent helicase BRM [Beta vulgaris subsp. vulgaris]	ath-miR172c_L-3	molecular_function	ATP binding	1.67098e-10
GO:0005524	EL10Ac1g01317.1	EL10Ac1g01317	PREDICTED: heat shock 70 kDa protein 18-like [Beta vulgaris subsp. vulgaris]	ath-miR172c_L-3	molecular_function	ATP binding	1.67098e-10
GO:0005524	EL10Ac8g18920.1	EL10Ac8g18920	PREDICTED: LOW QUALITY PROTEIN: putative leucine-rich repeat receptor-like serine/threonine-protein kinase At2g24130 [Beta vulgaris subsp. vulgaris]	ath-miR172c_L-3	molecular_function	ATP binding	1.67098e-10
GO:0005524	EL10Ac5g10582.1	EL10Ac5g10582	PREDICTED: probably inactive leucine-rich repeat receptor-like protein kinase At5g48380 [Beta vulgaris subsp. vulgaris]	ath-miR172c_L-3	molecular_function	ATP binding	1.67098e-10
GO:0005524	EL10Ac1g02325.1	EL10Ac1g02325	PREDICTED: inositol-tetrakisphosphate 1-kinase 3 [Beta vulgaris subsp. vulgaris]	ath-miR172c_L-3	molecular_function	ATP binding	1.67098e-10
GO:0005524	EL10Ac7g17006.1	EL10Ac7g17006	PREDICTED: uncharacterized protein LOC104898502 [Beta vulgaris subsp. vulgaris]	ath-miR172c_L-3	molecular_function	ATP binding	1.67098e-10
GO:0005524	EL10Ac3g06528.1	EL10Ac3g06528	PREDICTED: uncharacterized protein LOC104883498 [Beta vulgaris subsp. vulgaris]	ath-miR172c_L-3	molecular_function	ATP binding	1.67098e-10
GO:0005524	EL10Ac7g17206.1	EL10Ac7g17206	hypothetical protein BVRB_7g162860 [Beta vulgaris subsp. vulgaris]	ath-miR172c_L-3	molecular_function	ATP binding	1.67098e-10
GO:0005524	EL10Ac3g05010.1	EL10Ac3g05010	PREDICTED: cryptochrome-1 [Beta vulgaris subsp. vulgaris]	ath-miR172c_L-3	molecular_function	ATP binding	1.67098e-10
GO:0005524	EL10Ac7g17312.1	EL10Ac7g17312	PREDICTED: ABC transporter C family member 10 [Beta vulgaris subsp. vulgaris]	ath-miR172c_L-3	molecular_function	ATP binding	1.67098e-10
GO:0005524	EL10Ac3g05363.1	EL10Ac3g05363	PREDICTED: ABC transporter C family member 10 [Beta vulgaris subsp. vulgaris]	ath-miR172c_L-3	molecular_function	ATP binding	1.67098e-10
GO:0005524	EL10Ac6g13726.1	EL10Ac6g13726	PREDICTED: alpha-glucan water dikinase, chloroplastic isoform X1 [Beta vulgaris subsp. vulgaris]	ath-miR172c_L-3	molecular_function	ATP binding	1.67098e-10
GO:0005524	EL10Ac5g11805.1	EL10Ac5g11805	PREDICTED: calcium-dependent protein kinase 20 [Beta vulgaris subsp. vulgaris]	ath-miR172c_L-3	molecular_function	ATP binding	1.67098e-10
GO:0005524	EL10Ac7g17795.1	EL10Ac7g17795	PREDICTED: uncharacterized protein LOC104899446 [Beta vulgaris subsp. vulgaris]	ath-miR172c_L-3	molecular_function	ATP binding	1.67098e-10
GO:0005524	EL10Ac9g22787.1	EL10Ac9g22787	PREDICTED: putative disease resistance protein RGA1 [Beta vulgaris subsp. vulgaris]	ath-miR172c_L-3	molecular_function	ATP binding	1.67098e-10
GO:0005524	EL10Ac9g22802.1	EL10Ac9g22802	PREDICTED: putative disease resistance protein RGA1 [Beta vulgaris subsp. vulgaris]	ath-miR172c_L-3	molecular_function	ATP binding	1.67098e-10
GO:0005524	EL10Ac9g22795.1	EL10Ac9g22795	PREDICTED: putative disease resistance protein RGA1 [Beta vulgaris subsp. vulgaris]	ath-miR172c_L-3	molecular_function	ATP binding	1.67098e-10
GO:0005524	EL10Ac9g22804.1	EL10Ac9g22804	PREDICTED: putative disease resistance protein RGA1 [Beta vulgaris subsp. vulgaris]	ath-miR172c_L-3	molecular_function	ATP binding	1.67098e-10
GO:0005524	EL10Ac9g22797.1	EL10Ac9g22797	PREDICTED: putative disease resistance protein RGA1 [Beta vulgaris subsp. vulgaris]	ath-miR172c_L-3	molecular_function	ATP binding	1.67098e-10
GO:0005524	EL10Ac9g22791.1	EL10Ac9g22791	PREDICTED: putative disease resistance protein RGA1 [Beta vulgaris subsp. vulgaris]	ath-miR172c_L-3	molecular_function	ATP binding	1.67098e-10
GO:0005524	EL10Ac1g00503.1	EL10Ac1g00503	PREDICTED: serine/threonine-protein kinase CTR1 isoform X1 [Beta vulgaris subsp. vulgaris]	ath-miR172c_L-3	molecular_function	ATP binding	1.67098e-10
GO:0005524	EL10Ac2g02724.1	EL10Ac2g02724	PREDICTED: putative disease resistance RPP13-like protein 1 [Beta vulgaris subsp. vulgaris]	ath-miR172c_L-3	molecular_function	ATP binding	1.67098e-10
GO:0005524	EL10Ac1g01331.1	EL10Ac1g01331	hypothetical protein BVRB_1g010020 [Beta vulgaris subsp. vulgaris]	ath-miR172c_L-3	molecular_function	ATP binding	1.67098e-10
GO:0005524	EL10Ac9g22574.1	EL10Ac9g22574	PREDICTED: ABC transporter F family member 1 [Beta vulgaris subsp. vulgaris]	ath-miR172c_L-3	molecular_function	ATP binding	1.67098e-10
GO:0005524	EL10Ac3g07325.1	EL10Ac3g07325	PREDICTED: putative disease resistance protein RGA3 [Beta vulgaris subsp. vulgaris]	ath-miR172c_L-3	molecular_function	ATP binding	1.67098e-10
GO:0005524	EL10Ac4g08213.1	EL10Ac4g08213	PREDICTED: phytosulfokine receptor 2-like [Beta vulgaris subsp. vulgaris]	ath-miR172c_L-3	molecular_function	ATP binding	1.67098e-10
GO:0005524	EL10Ac1g00807.1	EL10Ac1g00807	PREDICTED: probable helicase CHR10 [Beta vulgaris subsp. vulgaris]	ath-miR172c_L-3	molecular_function	ATP binding	1.67098e-10
GO:0005524	EL10Ac7g18204.1	EL10Ac7g18204	PREDICTED: disease resistance protein At4g27190 isoform X1 [Beta vulgaris subsp. vulgaris]	ath-miR172c_L-3	molecular_function	ATP binding	1.67098e-10
GO:0005524	EL10Ac1g01336.1	EL10Ac1g01336	PREDICTED: probable mediator of RNA polymerase II transcription subunit 37c [Populus euphratica]	ath-miR172c_L-3	molecular_function	ATP binding	1.67098e-10
GO:0005524	EL10Ac6g13426.1	EL10Ac6g13426	PREDICTED: putative ABC transporter C family member 15 [Beta vulgaris subsp. vulgaris]	ath-miR172c_L-3	molecular_function	ATP binding	1.67098e-10
GO:0005524	EL10Ac1g00623.1	EL10Ac1g00623	hypothetical protein BVRB_1g006950 [Beta vulgaris subsp. vulgaris]	ath-miR172c_L-3	molecular_function	ATP binding	1.67098e-10
GO:0005524	EL10Ac1g02371.1	EL10Ac1g02371	PREDICTED: disease resistance protein RGA2-like [Beta vulgaris subsp. vulgaris]	ath-miR172c_L-3	molecular_function	ATP binding	1.67098e-10
GO:0005524	EL10Ac8g20517.1	EL10Ac8g20517	PREDICTED: RNA cytidine acetyltransferase 2 isoform X1 [Beta vulgaris subsp. vulgaris]	ath-miR172c_L-3	molecular_function	ATP binding	1.67098e-10
GO:0005524	EL10Ac6g15627.1	EL10Ac6g15627	PREDICTED: calcium-transporting ATPase 2, plasma membrane-type [Beta vulgaris subsp. vulgaris]	ath-miR172c_L-3	molecular_function	ATP binding	1.67098e-10
GO:0005524	EL10Ac8g20519.1	EL10Ac8g20519	PREDICTED: RNA cytidine acetyltransferase 2 isoform X1 [Beta vulgaris subsp. vulgaris]	ath-miR172c_L-3	molecular_function	ATP binding	1.67098e-10
GO:0005524	EL10Ac3g06457.1	EL10Ac3g06457	Chaperone protein htpG family protein isoform 2 [Theobroma cacao]	ath-miR172c_L-3	molecular_function	ATP binding	1.67098e-10
GO:0005524	EL10Ac1g01363.1	EL10Ac1g01363	hypothetical protein BVRB_2g034830 [Beta vulgaris subsp. vulgaris]	ath-miR172c_L-3	molecular_function	ATP binding	1.67098e-10
GO:0005524	EL10Ac1g00413.1	EL10Ac1g00413	hypothetical protein SOVF_061300 isoform A [Spinacia oleracea]	ath-miR172c_L-3	molecular_function	ATP binding	1.67098e-10
GO:0005524	EL10Ac2g03726.1	EL10Ac2g03726	hypothetical protein BVRB_2g034830 [Beta vulgaris subsp. vulgaris]	ath-miR172c_L-3	molecular_function	ATP binding	1.67098e-10
GO:0005524	EL10Ac7g17953.1	EL10Ac7g17953	PREDICTED: receptor-like kinase TMK4 [Beta vulgaris subsp. vulgaris]	ath-miR172c_L-3	molecular_function	ATP binding	1.67098e-10
GO:0005524	EL10Ac1g00149.1	EL10Ac1g00149	PREDICTED: serine/threonine-protein kinase-like protein CCR4 [Beta vulgaris subsp. vulgaris]	PC-5p-956630_46	molecular_function	ATP binding	1.67098e-10
GO:0005524	EL10Ac7g18220.1	EL10Ac7g18220	PREDICTED: disease resistance protein At4g27190-like [Beta vulgaris subsp. vulgaris]	PC-5p-956630_46	molecular_function	ATP binding	1.67098e-10
GO:0005524	EL10Ac5g11805.1	EL10Ac5g11805	PREDICTED: calcium-dependent protein kinase 20 [Beta vulgaris subsp. vulgaris]	PC-3p-63465_1134	molecular_function	ATP binding	1.67098e-10
GO:0005524	EL10Ac6g14225.1	EL10Ac6g14225	PREDICTED: putative 1-phosphatidylinositol-3-phosphate 5-kinase FAB1C [Beta vulgaris subsp. vulgaris]	ath-miR156a-5p_L+1	molecular_function	ATP binding	1.67098e-10
GO:0005524	EL10Ac1g01916.1	EL10Ac1g01916	PREDICTED: uncharacterized protein LOC104905930 [Beta vulgaris subsp. vulgaris]	ath-miR156a-5p_L+1	molecular_function	ATP binding	1.67098e-10
GO:0005524	EL10Ac6g14940.1	EL10Ac6g14940	PREDICTED: ATP-dependent DNA helicase DDM1 [Beta vulgaris subsp. vulgaris]	ath-miR156a-5p_L+1	molecular_function	ATP binding	1.67098e-10
GO:0005524	EL10Ac9g22981.1	EL10Ac9g22981	PREDICTED: FAD synthetase 1, chloroplastic [Beta vulgaris subsp. vulgaris]	ath-miR156a-5p_L+1	molecular_function	ATP binding	1.67098e-10
GO:0005524	EL10Ac3g05809.1	EL10Ac3g05809	PREDICTED: disease resistance protein RGA2-like [Beta vulgaris subsp. vulgaris]	ath-miR156a-5p_L+1	molecular_function	ATP binding	1.67098e-10
GO:0005524	EL10Ac6g15596.1	EL10Ac6g15596	PREDICTED: growth-regulating factor 2 [Beta vulgaris subsp. vulgaris]	PC-3p-234338_351	molecular_function	ATP binding	1.67098e-10
GO:0005524	EL10As8g23907.1	EL10As8g23907	PREDICTED: AAA-ATPase At3g50940 [Beta vulgaris subsp. vulgaris]	ath-MIR166g-p3_2ss10TG19GA	molecular_function	ATP binding	1.67098e-10
GO:0005524	EL10Ac3g05630.1	EL10Ac3g05630	PREDICTED: oxalate--CoA ligase [Beta vulgaris subsp. vulgaris]	ath-MIR166g-p3_2ss10TG19GA	molecular_function	ATP binding	1.67098e-10
GO:0005524	EL10Ac5g12657.1	EL10Ac5g12657	PREDICTED: probable LRR receptor-like serine/threonine-protein kinase At1g12460 [Beta vulgaris subsp. vulgaris]	ath-MIR166g-p3_2ss10TG19GA	molecular_function	ATP binding	1.67098e-10
GO:0005524	EL10Ac4g07801.1	EL10Ac4g07801	PREDICTED: putative aconitate hydratase, cytoplasmic [Beta vulgaris subsp. vulgaris]	ath-MIR166g-p3_2ss10TG19GA	molecular_function	ATP binding	1.67098e-10
GO:0005524	EL10Ac3g07034.1	EL10Ac3g07034	PREDICTED: guanylate kinase 1 [Beta vulgaris subsp. vulgaris]	ath-MIR166g-p3_2ss10TG19GA	molecular_function	ATP binding	1.67098e-10
GO:0005524	EL10Ac3g05293.1	EL10Ac3g05293	PREDICTED: serine/threonine-protein kinase TIO [Beta vulgaris subsp. vulgaris]	ath-MIR166g-p3_2ss10TG19GA	molecular_function	ATP binding	1.67098e-10
GO:0005524	EL10Ac3g07290.1	EL10Ac3g07290	PREDICTED: protein kinase and PP2C-like domain-containing protein isoform X1 [Beta vulgaris subsp. vulgaris]	ath-MIR166g-p3_2ss10TG19GA	molecular_function	ATP binding	1.67098e-10
GO:0005524	EL10Ac8g20124.1	EL10Ac8g20124	PREDICTED: protein STRUBBELIG-RECEPTOR FAMILY 8 [Beta vulgaris subsp. vulgaris]	PC-5p-13333_3644	molecular_function	ATP binding	1.67098e-10
GO:0005524	EL10Ac1g02253.1	EL10Ac1g02253	PREDICTED: BRASSINOSTEROID INSENSITIVE 1-associated receptor kinase 1-like [Beta vulgaris subsp. vulgaris]	ath-miR394a	molecular_function	ATP binding	1.67098e-10
GO:0005524	EL10Ac9g21771.1	EL10Ac9g21771	PREDICTED: uncharacterized protein LOC104905013 [Beta vulgaris subsp. vulgaris]	ath-miR394a	molecular_function	ATP binding	1.67098e-10
GO:0005524	EL10Ac4g09740.1	EL10Ac4g09740	PREDICTED: putative disease resistance protein RGA3 isoform X1 [Beta vulgaris subsp. vulgaris]	ath-miR394a	molecular_function	ATP binding	1.67098e-10
GO:0005524	EL10Ac1g01316.1	EL10Ac1g01316	heat shock cognate 70 kDa protein-like [Chenopodium quinoa]	ath-miR394a	molecular_function	ATP binding	1.67098e-10
GO:0005524	EL10Ac9g20948.1	EL10Ac9g20948	PREDICTED: serine/threonine-protein kinase EDR1 isoform X3 [Beta vulgaris subsp. vulgaris]	ath-miR394a	molecular_function	ATP binding	1.67098e-10
GO:0005524	EL10Ac9g22203.1	EL10Ac9g22203	PREDICTED: ABC transporter C family member 13 isoform X1 [Beta vulgaris subsp. vulgaris]	ath-miR394a	molecular_function	ATP binding	1.67098e-10
GO:0005524	EL10Ac1g00023.1	EL10Ac1g00023	PREDICTED: biotin--protein ligase 2-like [Beta vulgaris subsp. vulgaris]	ath-miR394a	molecular_function	ATP binding	1.67098e-10
GO:0005524	EL10Ac1g00073.1	EL10Ac1g00073	PREDICTED: leucine-rich repeat receptor-like tyrosine-protein kinase PXC3 [Beta vulgaris subsp. vulgaris]	ath-miR394a	molecular_function	ATP binding	1.67098e-10
GO:0005524	EL10Ac5g11095.1	EL10Ac5g11095	PREDICTED: disease resistance protein RGA2 [Beta vulgaris subsp. vulgaris]	ath-miR394a	molecular_function	ATP binding	1.67098e-10
GO:0005524	EL10Ac7g16279.1	EL10Ac7g16279	PREDICTED: dnaJ protein homolog ANJ1 [Beta vulgaris subsp. vulgaris]	ath-miR394a	molecular_function	ATP binding	1.67098e-10
GO:0005524	EL10Ac1g01671.1	EL10Ac1g01671	PREDICTED: acetyl-CoA carboxylase 1 isoform X1 [Beta vulgaris subsp. vulgaris]	ath-miR394a	molecular_function	ATP binding	1.67098e-10
GO:0005524	EL10Ac6g13444.1	EL10Ac6g13444	PREDICTED: cyclin-dependent kinase G-2 isoform X1 [Beta vulgaris subsp. vulgaris]	ath-miR394a	molecular_function	ATP binding	1.67098e-10
GO:0005524	EL10Ac1g02252.1	EL10Ac1g02252	PREDICTED: BRASSINOSTEROID INSENSITIVE 1-associated receptor kinase 1 [Beta vulgaris subsp. vulgaris]	ath-miR394a	molecular_function	ATP binding	1.67098e-10
GO:0005524	EL10Ac1g02251.1	EL10Ac1g02251	PREDICTED: BRASSINOSTEROID INSENSITIVE 1-associated receptor kinase 1 [Beta vulgaris subsp. vulgaris]	ath-miR394a	molecular_function	ATP binding	1.67098e-10
GO:0005524	EL10Ac1g01015.1	EL10Ac1g01015	PREDICTED: putative disease resistance protein RGA3 [Beta vulgaris subsp. vulgaris]	ath-miR394a	molecular_function	ATP binding	1.67098e-10
GO:0005524	EL10Ac4g07801.1	EL10Ac4g07801	PREDICTED: putative aconitate hydratase, cytoplasmic [Beta vulgaris subsp. vulgaris]	ath-miR394a	molecular_function	ATP binding	1.67098e-10
GO:0005524	EL10Ac7g18116.1	EL10Ac7g18116	PREDICTED: protein STRUBBELIG-RECEPTOR FAMILY 5 isoform X1 [Beta vulgaris subsp. vulgaris]	ath-miR394a	molecular_function	ATP binding	1.67098e-10
GO:0005524	EL10Ac3g06475.1	EL10Ac3g06475	PREDICTED: serine/threonine-protein kinase STY8 isoform X2 [Beta vulgaris subsp. vulgaris]	ath-miR394a	molecular_function	ATP binding	1.67098e-10
GO:0005524	EL10Ac5g10723.1	EL10Ac5g10723	PREDICTED: protein MICRORCHIDIA 6 [Beta vulgaris subsp. vulgaris]	ath-miR394a	molecular_function	ATP binding	1.67098e-10
GO:0005524	EL10Ac7g17129.1	EL10Ac7g17129	PREDICTED: probable inactive receptor kinase At5g58300 isoform X2 [Beta vulgaris subsp. vulgaris]	ath-miR394a	molecular_function	ATP binding	1.67098e-10
GO:0005524	EL10Ac2g03974.1	EL10Ac2g03974	PREDICTED: uncharacterized protein LOC104885827 [Beta vulgaris subsp. vulgaris]	cst-MIR11334-p5_2ss9TG18TC_1	molecular_function	ATP binding	1.67098e-10
GO:0005524	EL10Ac2g03974.1	EL10Ac2g03974	PREDICTED: uncharacterized protein LOC104885827 [Beta vulgaris subsp. vulgaris]	cst-MIR11334-p5_2ss9TG18TC_1	molecular_function	ATP binding	1.67098e-10
GO:0005524	EL10Ac3g07290.1	EL10Ac3g07290	PREDICTED: protein kinase and PP2C-like domain-containing protein isoform X1 [Beta vulgaris subsp. vulgaris]	cst-MIR11334-p5_2ss9TG18TC_1	molecular_function	ATP binding	1.67098e-10
GO:0005524	EL10Ac2g02636.1	EL10Ac2g02636	PREDICTED: putative disease resistance RPP13-like protein 1 isoform X1 [Beta vulgaris subsp. vulgaris]	cst-MIR11334-p5_2ss9TG18TC_1	molecular_function	ATP binding	1.67098e-10
GO:0005524	EL10Ac2g02632.1	EL10Ac2g02632	PREDICTED: putative disease resistance RPP13-like protein 1 [Beta vulgaris subsp. vulgaris]	cst-MIR11334-p5_2ss9TG18TC_1	molecular_function	ATP binding	1.67098e-10
GO:0005524	EL10Ac6g13289.1	EL10Ac6g13289	PREDICTED: leucine-rich repeat receptor-like serine/threonine-protein kinase BAM1 [Beta vulgaris subsp. vulgaris]	cst-MIR11334-p5_2ss9TG18TC_1	molecular_function	ATP binding	1.67098e-10
GO:0005524	EL10Ac6g15042.1	EL10Ac6g15042	PREDICTED: serine/threonine-protein kinase/endoribonuclease IRE1a [Beta vulgaris subsp. vulgaris]	cst-MIR11334-p5_2ss9TG18TC_1	molecular_function	ATP binding	1.67098e-10
GO:0005524	EL10Ac6g13561.1	EL10Ac6g13561	PREDICTED: serine/threonine-protein kinase PBS1 [Beta vulgaris subsp. vulgaris]	cst-MIR11334-p5_2ss9TG18TC_1	molecular_function	ATP binding	1.67098e-10
GO:0005524	EL10Ac8g19600.1	EL10Ac8g19600	PREDICTED: ABC transporter C family member 2 [Beta vulgaris subsp. vulgaris]	cst-MIR11334-p5_2ss9TG18TC_1	molecular_function	ATP binding	1.67098e-10
GO:0005524	EL10Ac3g07273.1	EL10Ac3g07273	PREDICTED: calmodulin-interacting protein 111 isoform X1 [Beta vulgaris subsp. vulgaris]	cst-MIR11334-p5_2ss9TG18TC_1	molecular_function	ATP binding	1.67098e-10
GO:0005524	EL10Ac3g07089.1	EL10Ac3g07089	PREDICTED: magnesium-chelatase subunit ChlH, chloroplastic [Beta vulgaris subsp. vulgaris]	cst-MIR11334-p5_2ss9TG18TC_1	molecular_function	ATP binding	1.67098e-10
GO:0005524	EL10Ac9g22848.1	EL10Ac9g22848	PREDICTED: probable receptor-like protein kinase At2g42960 [Beta vulgaris subsp. vulgaris]	cst-MIR11334-p5_2ss9TG18TC_1	molecular_function	ATP binding	1.67098e-10
GO:0005524	EL10Ac7g17985.1	EL10Ac7g17985	PREDICTED: asparagine--tRNA ligase, cytoplasmic 2 isoform X1 [Beta vulgaris subsp. vulgaris]	cst-MIR11334-p5_2ss9TG18TC_1	molecular_function	ATP binding	1.67098e-10
GO:0005524	EL10Ac2g02631.1	EL10Ac2g02631	PREDICTED: putative disease resistance RPP13-like protein 1 [Beta vulgaris subsp. vulgaris]	cst-MIR11334-p5_2ss9TG18TC_1	molecular_function	ATP binding	1.67098e-10
GO:0005524	EL10Ac1g01888.1	EL10Ac1g01888	hypothetical protein BVRB_1g014100 [Beta vulgaris subsp. vulgaris]	cst-MIR11334-p5_2ss9TG18TC_1	molecular_function	ATP binding	1.67098e-10
GO:0005524	EL10Ac6g15400.1	EL10Ac6g15400	PREDICTED: protein CHROMATIN REMODELING 19 [Beta vulgaris subsp. vulgaris]	cst-MIR11334-p5_2ss9TG18TC_1	molecular_function	ATP binding	1.67098e-10
GO:0005524	EL10Ac4g09340.1	EL10Ac4g09340	PREDICTED: mevalonate kinase isoform X1 [Beta vulgaris subsp. vulgaris]	cst-MIR11334-p5_2ss9TG18TC_1	molecular_function	ATP binding	1.67098e-10
GO:0005524	EL10Ac1g00534.1	EL10Ac1g00534	PREDICTED: acetyl-coenzyme A carboxylase carboxyl transferase subunit alpha, chloroplastic isoform X1 [Beta vulgaris subsp. vulgaris]	cst-MIR11334-p5_2ss9TG18TC_1	molecular_function	ATP binding	1.67098e-10
GO:0005524	EL10Ac1g00998.1	EL10Ac1g00998	PREDICTED: serine/threonine-protein kinase TIO isoform X2 [Beta vulgaris subsp. vulgaris]	cst-MIR11334-p5_2ss9TG18TC_1	molecular_function	ATP binding	1.67098e-10
GO:0005524	EL10Ac2g03614.1	EL10Ac2g03614	PREDICTED: serine/threonine-protein kinase HT1 [Beta vulgaris subsp. vulgaris]	cst-MIR11334-p5_2ss9TG18TC_1	molecular_function	ATP binding	1.67098e-10
GO:0005524	EL10Ac3g07339.1	EL10Ac3g07339	PREDICTED: putative disease resistance protein RGA3 [Beta vulgaris subsp. vulgaris]	cst-MIR11334-p5_2ss9TG18TC_1	molecular_function	ATP binding	1.67098e-10
GO:0005524	EL10Ac2g04901.1	EL10Ac2g04901	PREDICTED: SNF2 domain-containing protein CLASSY 1 [Beta vulgaris subsp. vulgaris]	cst-MIR11334-p5_2ss9TG18TC_1	molecular_function	ATP binding	1.67098e-10
GO:0005524	EL10Ac1g01326.1	EL10Ac1g01326	PREDICTED: heat shock 70 kDa protein 18-like [Beta vulgaris subsp. vulgaris]	cst-MIR11334-p5_2ss9TG18TC_1	molecular_function	ATP binding	1.67098e-10
GO:0005524	EL10Ac4g07753.1	EL10Ac4g07753	PREDICTED: receptor-like protein kinase HAIKU2 [Beta vulgaris subsp. vulgaris]	cst-MIR11334-p5_2ss9TG18TC_1	molecular_function	ATP binding	1.67098e-10
GO:0005524	EL10Ac1g01320.1	EL10Ac1g01320	PREDICTED: heat shock 70 kDa protein 18-like [Beta vulgaris subsp. vulgaris]	cst-MIR11334-p5_2ss9TG18TC_1	molecular_function	ATP binding	1.67098e-10
GO:0005524	EL10Ac2g03639.1	EL10Ac2g03639	PREDICTED: DExH-box ATP-dependent RNA helicase DExH10 [Beta vulgaris subsp. vulgaris]	cst-MIR11334-p5_2ss9TG18TC_1	molecular_function	ATP binding	1.67098e-10
GO:0005524	EL10Ac1g02304.1	EL10Ac1g02304	PREDICTED: receptor-like protein kinase HAIKU2 [Beta vulgaris subsp. vulgaris]	cst-MIR11334-p5_2ss9TG18TC_1	molecular_function	ATP binding	1.67098e-10
GO:0005524	EL10Ac6g14589.1	EL10Ac6g14589	PREDICTED: protein NSP-INTERACTING KINASE 1-like [Beta vulgaris subsp. vulgaris]	cst-MIR11334-p5_2ss9TG18TC_1	molecular_function	ATP binding	1.67098e-10
GO:0005524	EL10Ac7g17006.1	EL10Ac7g17006	PREDICTED: uncharacterized protein LOC104898502 [Beta vulgaris subsp. vulgaris]	PC-3p-88011_873	molecular_function	ATP binding	1.67098e-10
GO:0005524	EL10Ac3g07340.1	EL10Ac3g07340	PREDICTED: putative disease resistance protein RGA3 [Beta vulgaris subsp. vulgaris]	ath-miR8175_L+2	molecular_function	ATP binding	1.67098e-10
GO:0005524	EL10Ac3g07089.1	EL10Ac3g07089	PREDICTED: magnesium-chelatase subunit ChlH, chloroplastic [Beta vulgaris subsp. vulgaris]	PC-5p-257017_317	molecular_function	ATP binding	1.67098e-10
GO:0005524	EL10Ac3g05000.1	EL10Ac3g05000	PREDICTED: galactokinase [Beta vulgaris subsp. vulgaris]	PC-3p-248645_329	molecular_function	ATP binding	1.67098e-10
GO:0005524	EL10Ac1g00503.1	EL10Ac1g00503	PREDICTED: serine/threonine-protein kinase CTR1 isoform X1 [Beta vulgaris subsp. vulgaris]	PC-3p-248645_329	molecular_function	ATP binding	1.67098e-10
GO:0005524	EL10Ac6g15596.1	EL10Ac6g15596	PREDICTED: growth-regulating factor 2 [Beta vulgaris subsp. vulgaris]	PC-3p-248645_329	molecular_function	ATP binding	1.67098e-10
GO:0005524	EL10Ac9g22391.1	EL10Ac9g22391	PREDICTED: 6-phosphofructo-2-kinase/fructose-2,6-bisphosphatase [Beta vulgaris subsp. vulgaris]	gma-MIR4360-p5_2ss3AC17TC	molecular_function	ATP binding	1.67098e-10
GO:0005524	EL10Ac4g09053.1	EL10Ac4g09053	PREDICTED: protein EIN4 [Beta vulgaris subsp. vulgaris]	gma-MIR4360-p5_2ss3AC17TC	molecular_function	ATP binding	1.67098e-10
GO:0005524	EL10Ac8g18269.1	EL10Ac8g18269	PREDICTED: uncharacterized protein LOC104902423 [Beta vulgaris subsp. vulgaris]	gma-MIR4360-p5_2ss3AC17TC	molecular_function	ATP binding	1.67098e-10
GO:0005524	EL10Ac8g19404.1	EL10Ac8g19404	PREDICTED: DExH-box ATP-dependent RNA helicase DExH10 isoform X1 [Beta vulgaris subsp. vulgaris]	gma-MIR4360-p5_2ss3AC17TC	molecular_function	ATP binding	1.67098e-10
GO:0005524	EL10Ac2g02520.1	EL10Ac2g02520	PREDICTED: putative disease resistance protein RGA1 [Beta vulgaris subsp. vulgaris]	gma-MIR4360-p5_2ss3AC17TC	molecular_function	ATP binding	1.67098e-10
GO:0005524	EL10Ac3g07034.1	EL10Ac3g07034	PREDICTED: guanylate kinase 1 [Beta vulgaris subsp. vulgaris]	gma-MIR4360-p5_2ss3AC17TC	molecular_function	ATP binding	1.67098e-10
GO:0005524	EL10Ac1g01328.1	EL10Ac1g01328	PREDICTED: heat shock cognate 70 kDa protein-like [Beta vulgaris subsp. vulgaris]	gma-MIR4360-p5_2ss3AC17TC	molecular_function	ATP binding	1.67098e-10
GO:0005524	EL10Ac6g15550.1	EL10Ac6g15550	PREDICTED: ATPase family AAA domain-containing protein 3 [Beta vulgaris subsp. vulgaris]	gma-MIR4360-p5_2ss3AC17TC	molecular_function	ATP binding	1.67098e-10
GO:0005524	EL10Ac5g12741.1	EL10Ac5g12741	PREDICTED: dual specificity protein kinase shkE isoform X1 [Beta vulgaris subsp. vulgaris]	gma-MIR4360-p5_2ss3AC17TC	molecular_function	ATP binding	1.67098e-10
GO:0005524	EL10As5g23528.1	EL10As5g23528	PREDICTED: DNA replication licensing factor MCM7 [Beta vulgaris subsp. vulgaris]	gma-MIR4360-p5_2ss3AC17TC	molecular_function	ATP binding	1.67098e-10
GO:0005524	EL10Ac4g08111.1	EL10Ac4g08111	PREDICTED: probable disease resistance protein At1g12280 [Beta vulgaris subsp. vulgaris]	gma-MIR4360-p5_2ss3AC17TC	molecular_function	ATP binding	1.67098e-10
GO:0005524	EL10Ac4g08114.1	EL10Ac4g08114	PREDICTED: probable disease resistance protein At1g12280 [Beta vulgaris subsp. vulgaris]	gma-MIR4360-p5_2ss3AC17TC	molecular_function	ATP binding	1.67098e-10
GO:0005524	EL10Ac4g08112.1	EL10Ac4g08112	PREDICTED: probable disease resistance protein At1g12280 [Beta vulgaris subsp. vulgaris]	gma-MIR4360-p5_2ss3AC17TC	molecular_function	ATP binding	1.67098e-10
GO:0005524	EL10Ac9g20730.1	EL10Ac9g20730	PREDICTED: diacylglycerol kinase 5 isoform X1 [Beta vulgaris subsp. vulgaris]	gma-MIR4360-p5_2ss3AC17TC	molecular_function	ATP binding	1.67098e-10
GO:0005524	EL10Ac3g07414.1	EL10Ac3g07414	PREDICTED: protein PHOTOPERIOD-INDEPENDENT EARLY FLOWERING 1 isoform X2 [Beta vulgaris subsp. vulgaris]	gma-MIR4360-p5_2ss3AC17TC	molecular_function	ATP binding	1.67098e-10
GO:0005524	EL10Ac1g01316.1	EL10Ac1g01316	heat shock cognate 70 kDa protein-like [Chenopodium quinoa]	gma-MIR4360-p5_2ss3AC17TC	molecular_function	ATP binding	1.67098e-10
GO:0005524	EL10Ac6g15627.1	EL10Ac6g15627	PREDICTED: calcium-transporting ATPase 2, plasma membrane-type [Beta vulgaris subsp. vulgaris]	gma-MIR4360-p5_2ss3AC17TC	molecular_function	ATP binding	1.67098e-10
GO:0005524	EL10Ac3g06946.1	EL10Ac3g06946	PREDICTED: uncharacterized protein LOC104883997 [Beta vulgaris subsp. vulgaris]	gma-MIR4360-p5_2ss3AC17TC	molecular_function	ATP binding	1.67098e-10
GO:0005524	EL10Ac8g20038.1	EL10Ac8g20038	PREDICTED: heat shock 70 kDa protein 16 [Beta vulgaris subsp. vulgaris]	gma-MIR4360-p5_2ss3AC17TC	molecular_function	ATP binding	1.67098e-10
GO:0005524	EL10Ac6g15596.1	EL10Ac6g15596	PREDICTED: growth-regulating factor 2 [Beta vulgaris subsp. vulgaris]	nta-miR396b_R+3	molecular_function	ATP binding	1.67098e-10
GO:0005524	EL10Ac5g12052.1	EL10Ac5g12052	PREDICTED: growth-regulating factor 2 [Beta vulgaris subsp. vulgaris]	nta-miR396b_R+3	molecular_function	ATP binding	1.67098e-10
GO:0005524	EL10Ac1g00933.1	EL10Ac1g00933	PREDICTED: growth-regulating factor 9 [Beta vulgaris subsp. vulgaris]	nta-miR396b_R+3	molecular_function	ATP binding	1.67098e-10
GO:0005524	EL10Ac8g18778.1	EL10Ac8g18778	hypothetical protein BVRB_8g193070 [Beta vulgaris subsp. vulgaris]	nta-miR396b_R+3	molecular_function	ATP binding	1.67098e-10
GO:0005524	EL10Ac8g18778.1	EL10Ac8g18778	hypothetical protein BVRB_8g193070 [Beta vulgaris subsp. vulgaris]	nta-miR396b_R+3	molecular_function	ATP binding	1.67098e-10
GO:0005524	EL10Ac8g18778.1	EL10Ac8g18778	hypothetical protein BVRB_8g193070 [Beta vulgaris subsp. vulgaris]	nta-miR396b_R+3	molecular_function	ATP binding	1.67098e-10
GO:0005524	EL10Ac3g05196.1	EL10Ac3g05196	PREDICTED: growth-regulating factor 7 [Beta vulgaris subsp. vulgaris]	nta-miR396b_R+3	molecular_function	ATP binding	1.67098e-10
GO:0005524	EL10Ac7g16969.1	EL10Ac7g16969	PREDICTED: growth-regulating factor 3 isoform X2 [Beta vulgaris subsp. vulgaris]	nta-miR396b_R+3	molecular_function	ATP binding	1.67098e-10
GO:0005524	EL10Ac5g11116.1	EL10Ac5g11116	PREDICTED: chaperone protein ClpB1 isoform X1 [Beta vulgaris subsp. vulgaris]	nta-miR396b_R+3	molecular_function	ATP binding	1.67098e-10
GO:0005524	EL10Ac9g22660.1	EL10Ac9g22660	PREDICTED: long chain acyl-CoA synthetase 8 [Beta vulgaris subsp. vulgaris]	nta-miR396b_R+3	molecular_function	ATP binding	1.67098e-10
GO:0005524	EL10Ac3g05538.1	EL10Ac3g05538	PREDICTED: receptor protein kinase CLAVATA1 [Beta vulgaris subsp. vulgaris]	nta-miR396b_R+3	molecular_function	ATP binding	1.67098e-10
GO:0005524	EL10Ac7g16011.1	EL10Ac7g16011	PREDICTED: U-box domain-containing protein 33 [Beta vulgaris subsp. vulgaris]	nta-miR396b_R+3	molecular_function	ATP binding	1.67098e-10
GO:0005524	EL10Ac7g17247.1	EL10Ac7g17247	PREDICTED: protein CHROMATIN REMODELING 4 isoform X2 [Beta vulgaris subsp. vulgaris]	nta-miR396b_R+3	molecular_function	ATP binding	1.67098e-10
GO:0005524	EL10Ac7g17689.1	EL10Ac7g17689	PREDICTED: MDIS1-interacting receptor like kinase 1 [Beta vulgaris subsp. vulgaris]	nta-miR396b_R+3	molecular_function	ATP binding	1.67098e-10
GO:0005524	EL10Ac4g10182.1	EL10Ac4g10182	PREDICTED: magnesium-chelatase subunit ChlD, chloroplastic [Beta vulgaris subsp. vulgaris]	nta-miR396b_R+3	molecular_function	ATP binding	1.67098e-10
GO:0005524	EL10Ac6g14928.1	EL10Ac6g14928	PREDICTED: uncharacterized protein LOC104895871 [Beta vulgaris subsp. vulgaris]	nta-miR396b_R+3	molecular_function	ATP binding	1.67098e-10
GO:0005524	EL10Ac1g00370.1	EL10Ac1g00370	PREDICTED: probable serine/threonine-protein kinase At1g01540 [Beta vulgaris subsp. vulgaris]	nta-miR396b_R+3	molecular_function	ATP binding	1.67098e-10
GO:0005524	EL10Ac6g15524.1	EL10Ac6g15524	PREDICTED: cell cycle checkpoint protein RAD17 isoform X1 [Beta vulgaris subsp. vulgaris]	nta-miR396b_R+3	molecular_function	ATP binding	1.67098e-10
GO:0005524	EL10As1g23115.1	EL10As1g23115	PREDICTED: L-type lectin-domain containing receptor kinase S.4-like [Beta vulgaris subsp. vulgaris]	nta-miR396b_R+3	molecular_function	ATP binding	1.67098e-10
GO:0005524	EL10Ac5g10740.1	EL10Ac5g10740	PREDICTED: pantothenate kinase 2 [Beta vulgaris subsp. vulgaris]	nta-miR396b_R+3	molecular_function	ATP binding	1.67098e-10
GO:0005524	EL10Ac2g04713.1	EL10Ac2g04713	PREDICTED: uncharacterized protein LOC104904473 isoform X2 [Beta vulgaris subsp. vulgaris]	nta-miR396b_R+3	molecular_function	ATP binding	1.67098e-10
GO:0005524	EL10Ac6g15329.1	EL10Ac6g15329	PREDICTED: ATPase WRNIP1 [Beta vulgaris subsp. vulgaris]	nta-miR396b_R+3	molecular_function	ATP binding	1.67098e-10
GO:0005524	EL10Ac7g16595.1	EL10Ac7g16595	PREDICTED: uncharacterized protein LOC104898675 isoform X1 [Beta vulgaris subsp. vulgaris]	nta-miR396b_R+3	molecular_function	ATP binding	1.67098e-10
GO:0005524	EL10Ac1g02103.1	EL10Ac1g02103	hypothetical protein BVRB_1g022310 isoform B [Beta vulgaris subsp. vulgaris]	ath-miR2111a-5p_2ss18TC20TC	molecular_function	ATP binding	1.67098e-10
GO:0005524	EL10Ac6g14551.1	EL10Ac6g14551	PREDICTED: proline-rich receptor-like protein kinase PERK9 [Beta vulgaris subsp. vulgaris]	ath-miR2111a-5p_2ss18TC20TC	molecular_function	ATP binding	1.67098e-10
GO:0005524	EL10Ac5g10535.1	EL10Ac5g10535	PREDICTED: ABC transporter F family member 4 [Beta vulgaris subsp. vulgaris]	ath-miR2111a-5p_2ss18TC20TC	molecular_function	ATP binding	1.67098e-10
GO:0005524	EL10Ac2g02749.1	EL10Ac2g02749	PREDICTED: probable choline kinase 2 isoform X1 [Beta vulgaris subsp. vulgaris]	ath-miR2111a-5p_2ss18TC20TC	molecular_function	ATP binding	1.67098e-10
GO:0005524	EL10Ac1g01820.1	EL10Ac1g01820	PREDICTED: pyruvate, phosphate dikinase, chloroplastic isoform X2 [Beta vulgaris subsp. vulgaris]	ath-miR2111a-5p_2ss18TC20TC	molecular_function	ATP binding	1.67098e-10
GO:0005524	EL10Ac5g11592.1	EL10Ac5g11592	PREDICTED: probable serine/threonine-protein kinase NAK isoform X2 [Beta vulgaris subsp. vulgaris]	ath-miR2111a-5p_2ss18TC20TC	molecular_function	ATP binding	1.67098e-10
GO:0005524	EL10Ac6g13599.1	EL10Ac6g13599	PREDICTED: inactive leucine-rich repeat receptor-like protein kinase CORYNE [Beta vulgaris subsp. vulgaris]	ath-miR2111a-5p_2ss18TC20TC	molecular_function	ATP binding	1.67098e-10
GO:0005524	EL10Ac2g04358.1	EL10Ac2g04358	PREDICTED: putative disease resistance protein RGA3 isoform X2 [Beta vulgaris subsp. vulgaris]	ath-miR2111a-5p_2ss18TC20TC	molecular_function	ATP binding	1.67098e-10
GO:0005524	EL10Ac2g03271.1	EL10Ac2g03271	PREDICTED: phosphoglycerate kinase 3, cytosolic [Beta vulgaris subsp. vulgaris]	ath-miR2111a-5p_2ss18TC20TC	molecular_function	ATP binding	1.67098e-10
GO:0005524	EL10Ac7g16618.1	EL10Ac7g16618	PREDICTED: cell division cycle protein 48 homolog [Beta vulgaris subsp. vulgaris]	ath-miR2111a-5p_2ss18TC20TC	molecular_function	ATP binding	1.67098e-10
GO:0005524	EL10Ac1g00310.1	EL10Ac1g00310	PREDICTED: protein SUPPRESSOR OF PHYA-105 1 isoform X1 [Beta vulgaris subsp. vulgaris]	ath-miR2111a-5p_2ss18TC20TC	molecular_function	ATP binding	1.67098e-10
GO:0005524	EL10Ac2g04478.1	EL10Ac2g04478	PREDICTED: putative disease resistance protein RGA3 [Beta vulgaris subsp. vulgaris]	mes-MIR482c-p3_2ss12TC18AG	molecular_function	ATP binding	1.67098e-10
GO:0005524	EL10Ac7g16882.1	EL10Ac7g16882	PREDICTED: disease resistance protein RPM1 isoform X1 [Beta vulgaris subsp. vulgaris]	mes-MIR482c-p3_2ss12TC18AG	molecular_function	ATP binding	1.67098e-10
GO:0005524	EL10Ac4g08115.1	EL10Ac4g08115	PREDICTED: probable disease resistance protein At1g12280 [Beta vulgaris subsp. vulgaris]	mes-MIR482c-p3_2ss12TC18AG	molecular_function	ATP binding	1.67098e-10
GO:0005524	EL10Ac6g15572.1	EL10Ac6g15572	PREDICTED: succinate dehydrogenase [ubiquinone] flavoprotein subunit, mitochondrial [Beta vulgaris subsp. vulgaris]	mes-MIR482c-p3_2ss12TC18AG	molecular_function	ATP binding	1.67098e-10
GO:0005524	EL10Ac4g07521.1	EL10Ac4g07521	PREDICTED: disease resistance protein RPM1 isoform X1 [Beta vulgaris subsp. vulgaris]	mes-MIR482c-p3_2ss12TC18AG	molecular_function	ATP binding	1.67098e-10
GO:0005524	EL10Ac4g08114.1	EL10Ac4g08114	PREDICTED: probable disease resistance protein At1g12280 [Beta vulgaris subsp. vulgaris]	mes-MIR482c-p3_2ss12TC18AG	molecular_function	ATP binding	1.67098e-10
GO:0005524	EL10Ac4g08114.1	EL10Ac4g08114	PREDICTED: probable disease resistance protein At1g12280 [Beta vulgaris subsp. vulgaris]	mes-MIR482c-p3_2ss12TC18AG	molecular_function	ATP binding	1.67098e-10
GO:0005524	EL10Ac5g12125.1	EL10Ac5g12125	hypothetical protein BVRB_5g105990 [Beta vulgaris subsp. vulgaris]	mes-MIR482c-p3_2ss12TC18AG	molecular_function	ATP binding	1.67098e-10
GO:0005524	EL10Ac2g02437.1	EL10Ac2g02437	PREDICTED: uncharacterized protein LOC104905999 isoform X1 [Beta vulgaris subsp. vulgaris]	mes-MIR482c-p3_2ss12TC18AG	molecular_function	ATP binding	1.67098e-10
GO:0005524	EL10Ac6g13763.1	EL10Ac6g13763	hypothetical protein SOVF_050770 [Spinacia oleracea]	mes-MIR482c-p3_2ss12TC18AG	molecular_function	ATP binding	1.67098e-10
GO:0005524	EL10Ac2g03875.1	EL10Ac2g03875	PREDICTED: putative disease resistance RPP13-like protein 3 [Beta vulgaris subsp. vulgaris]	mes-MIR482c-p3_2ss12TC18AG	molecular_function	ATP binding	1.67098e-10
GO:0005524	EL10Ac1g00391.1	EL10Ac1g00391	PREDICTED: calmodulin-binding receptor-like cytoplasmic kinase 2 [Beta vulgaris subsp. vulgaris]	mes-MIR482c-p3_2ss12TC18AG	molecular_function	ATP binding	1.67098e-10
GO:0005524	EL10Ac2g04097.1	EL10Ac2g04097	PREDICTED: disease resistance protein RGA2-like [Beta vulgaris subsp. vulgaris]	mes-MIR482c-p3_2ss12TC18AG	molecular_function	ATP binding	1.67098e-10
GO:0005524	EL10Ac2g04099.1	EL10Ac2g04099	PREDICTED: putative disease resistance protein RGA3 [Beta vulgaris subsp. vulgaris]	mes-MIR482c-p3_2ss12TC18AG	molecular_function	ATP binding	1.67098e-10
GO:0005524	EL10Ac2g04101.1	EL10Ac2g04101	PREDICTED: putative disease resistance protein RGA3 [Beta vulgaris subsp. vulgaris]	mes-MIR482c-p3_2ss12TC18AG	molecular_function	ATP binding	1.67098e-10
GO:0005524	EL10Ac2g04106.1	EL10Ac2g04106	PREDICTED: putative disease resistance protein RGA3 [Beta vulgaris subsp. vulgaris]	mes-MIR482c-p3_2ss12TC18AG	molecular_function	ATP binding	1.67098e-10
GO:0005524	EL10Ac9g21771.1	EL10Ac9g21771	PREDICTED: uncharacterized protein LOC104905013 [Beta vulgaris subsp. vulgaris]	mes-MIR482c-p3_2ss12TC18AG	molecular_function	ATP binding	1.67098e-10
GO:0005524	EL10Ac5g12149.1	EL10Ac5g12149	PREDICTED: uncharacterized protein LOC104892985 [Beta vulgaris subsp. vulgaris]	gma-MIR6300-p5_3	molecular_function	ATP binding	1.67098e-10
GO:0005524	EL10Ac2g02502.1	EL10Ac2g02502	PREDICTED: putative disease resistance protein RGA3 [Beta vulgaris subsp. vulgaris]	gma-MIR6300-p5_3	molecular_function	ATP binding	1.67098e-10
GO:0005524	EL10Ac5g10860.1	EL10Ac5g10860	PREDICTED: ABC transporter C family member 3-like [Beta vulgaris subsp. vulgaris]	gma-MIR6300-p5_3	molecular_function	ATP binding	1.67098e-10
GO:0005524	EL10Ac1g01006.1	EL10Ac1g01006	PREDICTED: long chain acyl-CoA synthetase 9, chloroplastic [Beta vulgaris subsp. vulgaris]	gma-MIR6300-p5_3	molecular_function	ATP binding	1.67098e-10
GO:0005524	EL10Ac3g05357.1	EL10Ac3g05357	PREDICTED: probable inactive receptor kinase At4g23740 [Beta vulgaris subsp. vulgaris]	gma-MIR6300-p5_3	molecular_function	ATP binding	1.67098e-10
GO:0005524	EL10Ac1g02325.1	EL10Ac1g02325	PREDICTED: inositol-tetrakisphosphate 1-kinase 3 [Beta vulgaris subsp. vulgaris]	gma-MIR6300-p5_3	molecular_function	ATP binding	1.67098e-10
GO:0005524	EL10Ac8g18836.1	EL10Ac8g18836	PREDICTED: LOW QUALITY PROTEIN: DNA replication licensing factor MCM5 [Beta vulgaris subsp. vulgaris]	gma-MIR6300-p5_3	molecular_function	ATP binding	1.67098e-10
GO:0005524	EL10Ac3g06604.1	EL10Ac3g06604	PREDICTED: ABC transporter C family member 14-like [Beta vulgaris subsp. vulgaris]	gma-MIR6300-p5_3	molecular_function	ATP binding	1.67098e-10
GO:0005524	EL10Ac6g13946.1	EL10Ac6g13946	PREDICTED: probable leucine-rich repeat receptor-like protein kinase At5g49770 isoform X1 [Beta vulgaris subsp. vulgaris]	gma-MIR6300-p5_3	molecular_function	ATP binding	1.67098e-10
GO:0005524	EL10Ac8g20575.1	EL10Ac8g20575	PREDICTED: probable LRR receptor-like serine/threonine-protein kinase At5g45780 [Beta vulgaris subsp. vulgaris]	gma-MIR6300-p5_3	molecular_function	ATP binding	1.67098e-10
GO:0005524	EL10Ac2g02582.1	EL10Ac2g02582	PREDICTED: putative disease resistance RPP13-like protein 1 [Beta vulgaris subsp. vulgaris]	gma-MIR6300-p5_3	molecular_function	ATP binding	1.67098e-10
GO:0005524	EL10Ac2g02583.1	EL10Ac2g02583	PREDICTED: putative disease resistance RPP13-like protein 1 [Beta vulgaris subsp. vulgaris]	gma-MIR6300-p5_3	molecular_function	ATP binding	1.67098e-10
GO:0005524	EL10Ac6g14076.1	EL10Ac6g14076	PREDICTED: phosphatidylinositol 4-phosphate 5-kinase 8 isoform X2 [Beta vulgaris subsp. vulgaris]	gma-MIR6300-p5_3	molecular_function	ATP binding	1.67098e-10
GO:0005524	EL10Ac2g04907.1	EL10Ac2g04907	PREDICTED: probable leucine-rich repeat receptor-like protein kinase IMK3 [Beta vulgaris subsp. vulgaris]	gma-MIR6300-p5_3	molecular_function	ATP binding	1.67098e-10
GO:0005524	EL10Ac7g17341.1	EL10Ac7g17341	PREDICTED: probable LRR receptor-like serine/threonine-protein kinase At1g67720 [Beta vulgaris subsp. vulgaris]	gma-MIR6300-p5_3	molecular_function	ATP binding	1.67098e-10
GO:0005524	EL10Ac1g01016.1	EL10Ac1g01016	PREDICTED: putative disease resistance protein RGA3 [Beta vulgaris subsp. vulgaris]	gma-MIR6300-p5_3	molecular_function	ATP binding	1.67098e-10
GO:0005524	EL10Ac6g13569.1	EL10Ac6g13569	PREDICTED: L-type lectin-domain containing receptor kinase IV.2-like [Beta vulgaris subsp. vulgaris]	gma-MIR6300-p5_3	molecular_function	ATP binding	1.67098e-10
GO:0005524	EL10Ac1g01015.1	EL10Ac1g01015	PREDICTED: putative disease resistance protein RGA3 [Beta vulgaris subsp. vulgaris]	gma-MIR6300-p5_3	molecular_function	ATP binding	1.67098e-10
GO:0005524	EL10Ac6g13460.1	EL10Ac6g13460	PREDICTED: ankyrin-3 [Beta vulgaris subsp. vulgaris]	gma-MIR6300-p5_3	molecular_function	ATP binding	1.67098e-10
GO:0005524	EL10Ac5g11093.1	EL10Ac5g11093	PREDICTED: disease resistance protein RGA2 [Beta vulgaris subsp. vulgaris]	gma-MIR6300-p5_3	molecular_function	ATP binding	1.67098e-10
GO:0005524	EL10Ac5g11095.1	EL10Ac5g11095	PREDICTED: disease resistance protein RGA2 [Beta vulgaris subsp. vulgaris]	gma-MIR6300-p5_3	molecular_function	ATP binding	1.67098e-10
GO:0005524	EL10As1g23071.1	EL10As1g23071	PREDICTED: adenosine kinase 2 [Beta vulgaris subsp. vulgaris]	gma-MIR6300-p5_3	molecular_function	ATP binding	1.67098e-10
GO:0005524	EL10Ac4g08391.1	EL10Ac4g08391	PREDICTED: probable LRR receptor-like serine/threonine-protein kinase At1g06840 isoform X2 [Beta vulgaris subsp. vulgaris]	gma-MIR6300-p5_3	molecular_function	ATP binding	1.67098e-10
GO:0005524	EL10Ac5g12474.1	EL10Ac5g12474	PREDICTED: ABC transporter F family member 3 [Beta vulgaris subsp. vulgaris]	gma-MIR6300-p5_3	molecular_function	ATP binding	1.67098e-10
GO:0005524	EL10Ac9g22555.1	EL10Ac9g22555	PREDICTED: helicase protein MOM1 isoform X1 [Beta vulgaris subsp. vulgaris]	gma-MIR6300-p5_3	molecular_function	ATP binding	1.67098e-10
GO:0005524	EL10Ac1g00523.1	EL10Ac1g00523	PREDICTED: NAD-dependent malic enzyme 59 kDa isoform, mitochondrial [Beta vulgaris subsp. vulgaris]	gma-MIR6300-p5_3	molecular_function	ATP binding	1.67098e-10
GO:0005524	EL10Ac2g03875.1	EL10Ac2g03875	PREDICTED: putative disease resistance RPP13-like protein 3 [Beta vulgaris subsp. vulgaris]	gma-MIR6300-p5_3	molecular_function	ATP binding	1.67098e-10
GO:0005524	EL10Ac3g07325.1	EL10Ac3g07325	PREDICTED: putative disease resistance protein RGA3 [Beta vulgaris subsp. vulgaris]	gma-MIR6300-p5_3	molecular_function	ATP binding	1.67098e-10
GO:0005524	EL10Ac9g21733.1	EL10Ac9g21733	hypothetical protein BVRB_9g217590 [Beta vulgaris subsp. vulgaris]	mdm-MIR11004-p5	molecular_function	ATP binding	1.67098e-10
GO:0005524	EL10Ac4g09654.1	EL10Ac4g09654	PREDICTED: diacylglycerol kinase 2 [Beta vulgaris subsp. vulgaris]	mdm-MIR11004-p5	molecular_function	ATP binding	1.67098e-10
GO:0005524	EL10Ac1g01902.1	EL10Ac1g01902	PREDICTED: serine/threonine-protein kinase/endoribonuclease IRE1a [Beta vulgaris subsp. vulgaris]	mdm-MIR11004-p5	molecular_function	ATP binding	1.67098e-10
GO:0005524	EL10As4g23446.1	EL10As4g23446	PREDICTED: 4-coumarate--CoA ligase-like 9 [Beta vulgaris subsp. vulgaris]	mdm-MIR11004-p5	molecular_function	ATP binding	1.67098e-10
GO:0005524	EL10Ac3g05121.1	EL10Ac3g05121	hypothetical protein [Beta vulgaris]	mdm-MIR11004-p5	molecular_function	ATP binding	1.67098e-10
GO:0005524	EL10Ac7g16251.1	EL10Ac7g16251	PREDICTED: structural maintenance of chromosomes protein 3 isoform X1 [Beta vulgaris subsp. vulgaris]	bna-miR172a_R+3_1ss1AC	molecular_function	ATP binding	1.67098e-10
GO:0005524	EL10Ac2g02793.1	EL10Ac2g02793	putative disease resistance protein At3g14460 [Chenopodium quinoa]	bna-miR172a_R+3_1ss1AC	molecular_function	ATP binding	1.67098e-10
GO:0005524	EL10Ac9g21768.1	EL10Ac9g21768	PREDICTED: probable LRR receptor-like serine/threonine-protein kinase At3g47570 [Beta vulgaris subsp. vulgaris]	ath-miR398a-3p	molecular_function	ATP binding	1.67098e-10
GO:0005524	EL10Ac6g13983.1	EL10Ac6g13983	PREDICTED: CLP protease regulatory subunit CLPX1, mitochondrial [Beta vulgaris subsp. vulgaris]	ath-miR398a-3p	molecular_function	ATP binding	1.67098e-10
GO:0005524	EL10As2g23256.1	EL10As2g23256	hypothetical protein BVRB_9g211010 [Beta vulgaris subsp. vulgaris]	ath-miR398a-3p	molecular_function	ATP binding	1.67098e-10
GO:0005524	EL10Ac4g08419.1	EL10Ac4g08419	PREDICTED: T-complex protein 1 subunit eta [Beta vulgaris subsp. vulgaris]	ath-miR398a-3p	molecular_function	ATP binding	1.67098e-10
GO:0005524	EL10Ac1g00230.1	EL10Ac1g00230	PREDICTED: bifunctional fucokinase/fucose pyrophosphorylase isoform X1 [Beta vulgaris subsp. vulgaris]	ath-miR398a-3p	molecular_function	ATP binding	1.67098e-10
GO:0005524	EL10Ac1g00639.1	EL10Ac1g00639	PREDICTED: inositol-pentakisphosphate 2-kinase [Beta vulgaris subsp. vulgaris]	ath-miR398a-3p	molecular_function	ATP binding	1.67098e-10
GO:0005524	EL10Ac6g13948.1	EL10Ac6g13948	PREDICTED: guanylate kinase 3, chloroplastic [Beta vulgaris subsp. vulgaris]	ath-miR398a-3p	molecular_function	ATP binding	1.67098e-10
GO:0005524	EL10Ac8g18253.1	EL10Ac8g18253	PREDICTED: protein SUPPRESSOR OF MAX2 1 [Beta vulgaris subsp. vulgaris]	ath-miR398a-3p	molecular_function	ATP binding	1.67098e-10
GO:0005524	EL10Ac1g00170.1	EL10Ac1g00170	PREDICTED: serine/threonine-protein kinase ATG1a isoform X1 [Beta vulgaris subsp. vulgaris]	ath-miR398a-3p	molecular_function	ATP binding	1.67098e-10
GO:0005524	EL10Ac1g00310.1	EL10Ac1g00310	PREDICTED: protein SUPPRESSOR OF PHYA-105 1 isoform X1 [Beta vulgaris subsp. vulgaris]	ath-miR170-3p_1ss14TC	molecular_function	ATP binding	1.67098e-10
GO:0005524	EL10Ac9g22555.1	EL10Ac9g22555	PREDICTED: helicase protein MOM1 isoform X1 [Beta vulgaris subsp. vulgaris]	ath-miR170-3p_1ss14TC	molecular_function	ATP binding	1.67098e-10
GO:0005524	EL10Ac9g21521.1	EL10Ac9g21521	PREDICTED: probable DNA helicase MCM9 isoform X1 [Beta vulgaris subsp. vulgaris]	ath-miR170-3p_1ss14TC	molecular_function	ATP binding	1.67098e-10
GO:0005524	EL10Ac8g18630.1	EL10Ac8g18630	PREDICTED: probable ethanolamine kinase [Beta vulgaris subsp. vulgaris]	ath-miR170-3p_1ss14TC	molecular_function	ATP binding	1.67098e-10
GO:0005524	EL10Ac2g03766.1	EL10Ac2g03766	PREDICTED: LRR receptor-like serine/threonine-protein kinase ERECTA isoform X2 [Beta vulgaris subsp. vulgaris]	ath-miR170-3p_1ss14TC	molecular_function	ATP binding	1.67098e-10
GO:0005524	EL10Ac3g06170.1	EL10Ac3g06170	PREDICTED: inositol 1,3,4-trisphosphate 5/6-kinase 4 isoform X1 [Beta vulgaris subsp. vulgaris]	ath-miR170-3p_1ss14TC	molecular_function	ATP binding	1.67098e-10
GO:0005524	EL10Ac5g11215.1	EL10Ac5g11215	PREDICTED: probable disease resistance protein At1g61300 [Beta vulgaris subsp. vulgaris]	ath-miR170-3p_1ss14TC	molecular_function	ATP binding	1.67098e-10
GO:0005524	EL10Ac8g18828.1	EL10Ac8g18828	PREDICTED: adenylate kinase 5, chloroplastic isoform X1 [Beta vulgaris subsp. vulgaris]	ath-miR170-3p_1ss14TC	molecular_function	ATP binding	1.67098e-10
GO:0005524	EL10Ac9g22705.1	EL10Ac9g22705	PREDICTED: heat shock protein 90-6, mitochondrial [Beta vulgaris subsp. vulgaris]	ath-miR170-3p_1ss14TC	molecular_function	ATP binding	1.67098e-10
GO:0005524	EL10Ac8g18275.1	EL10Ac8g18275	PREDICTED: 4-coumarate--CoA ligase 1 [Beta vulgaris subsp. vulgaris]	cme-MIR160c-p5_2ss13AG17AG	molecular_function	ATP binding	1.67098e-10
GO:0005524	EL10Ac2g03772.1	EL10Ac2g03772	hypothetical protein BVRB_2g033790 isoform A [Beta vulgaris subsp. vulgaris]	cme-MIR160c-p5_2ss13AG17AG	molecular_function	ATP binding	1.67098e-10
GO:0005524	EL10Ac3g05136.1	EL10Ac3g05136	hypothetical protein BVRB_3g050580 [Beta vulgaris subsp. vulgaris]	cme-MIR160c-p5_2ss13AG17AG	molecular_function	ATP binding	1.67098e-10
GO:0005524	EL10Ac1g00147.1	EL10Ac1g00147	PREDICTED: receptor-like protein kinase HSL1 [Beta vulgaris subsp. vulgaris]	cme-MIR160c-p5_2ss13AG17AG	molecular_function	ATP binding	1.67098e-10
GO:0005524	EL10Ac7g18202.1	EL10Ac7g18202	PREDICTED: putative disease resistance protein At3g15700 [Beta vulgaris subsp. vulgaris]	cme-MIR160c-p5_2ss13AG17AG	molecular_function	ATP binding	1.67098e-10
GO:0005524	EL10Ac5g11856.1	EL10Ac5g11856	PREDICTED: chitin elicitor receptor kinase 1-like [Beta vulgaris subsp. vulgaris]	cme-MIR160c-p5_2ss13AG17AG	molecular_function	ATP binding	1.67098e-10
GO:0005524	EL10Ac8g18348.1	EL10Ac8g18348	PREDICTED: ATP-dependent 6-phosphofructokinase 6 [Beta vulgaris subsp. vulgaris]	cme-MIR160c-p5_2ss13AG17AG	molecular_function	ATP binding	1.67098e-10
GO:0005524	EL10Ac6g15572.1	EL10Ac6g15572	PREDICTED: succinate dehydrogenase [ubiquinone] flavoprotein subunit, mitochondrial [Beta vulgaris subsp. vulgaris]	cme-MIR160c-p5_2ss13AG17AG	molecular_function	ATP binding	1.67098e-10
GO:0005524	EL10Ac3g05231.1	EL10Ac3g05231	PREDICTED: disease resistance protein RGA2-like [Beta vulgaris subsp. vulgaris]	cme-MIR160c-p5_2ss13AG17AG	molecular_function	ATP binding	1.67098e-10
GO:0005524	EL10Ac1g01936.1	EL10Ac1g01936	PREDICTED: probable serine/threonine-protein kinase Cx32, chloroplastic [Beta vulgaris subsp. vulgaris]	cme-MIR160c-p5_2ss13AG17AG	molecular_function	ATP binding	1.67098e-10
GO:0005524	EL10Ac9g21184.1	EL10Ac9g21184	PREDICTED: ATP-dependent 6-phosphofructokinase 3 [Beta vulgaris subsp. vulgaris]	cme-MIR160c-p5_2ss13AG17AG	molecular_function	ATP binding	1.67098e-10
GO:0005524	EL10Ac8g18878.1	EL10Ac8g18878	PREDICTED: cyclin-dependent kinase C-2 [Beta vulgaris subsp. vulgaris]	cme-MIR160c-p5_2ss13AG17AG	molecular_function	ATP binding	1.67098e-10
GO:0005524	EL10Ac6g13710.1	EL10Ac6g13710	PREDICTED: protein NSP-INTERACTING KINASE 3 [Beta vulgaris subsp. vulgaris]	cme-MIR160c-p5_2ss13AG17AG	molecular_function	ATP binding	1.67098e-10
GO:0005524	EL10Ac7g17091.1	EL10Ac7g17091	PREDICTED: probable disease resistance protein At1g58602 isoform X1 [Beta vulgaris subsp. vulgaris]	cme-MIR160c-p5_2ss13AG17AG	molecular_function	ATP binding	1.67098e-10
GO:0005524	EL10Ac3g05907.1	EL10Ac3g05907	PREDICTED: ethylene receptor 2 [Beta vulgaris subsp. vulgaris]	cme-MIR160c-p5_2ss13AG17AG	molecular_function	ATP binding	1.67098e-10
GO:0005524	EL10Ac1g00697.1	EL10Ac1g00697	PREDICTED: aspartate--tRNA ligase, chloroplastic/mitochondrial [Beta vulgaris subsp. vulgaris]	cme-MIR160c-p5_2ss13AG17AG	molecular_function	ATP binding	1.67098e-10
GO:0005524	EL10As8g23904.1	EL10As8g23904	PREDICTED: AAA-ATPase At3g50940-like isoform X2 [Beta vulgaris subsp. vulgaris]	cme-MIR160c-p5_2ss13AG17AG	molecular_function	ATP binding	1.67098e-10
GO:0005524	EL10Ac1g02219.1	EL10Ac1g02219	PREDICTED: gibberellin-regulated protein 1 [Beta vulgaris subsp. vulgaris]	cme-MIR160c-p5_2ss13AG17AG	molecular_function	ATP binding	1.67098e-10
GO:0005524	EL10Ac1g02220.1	EL10Ac1g02220	hypothetical protein BVRB_1g016120 isoform A [Beta vulgaris subsp. vulgaris]	cme-MIR160c-p5_2ss13AG17AG	molecular_function	ATP binding	1.67098e-10
GO:0005524	EL10Ac4g10216.1	EL10Ac4g10216	PREDICTED: NAD(H) kinase 1 [Beta vulgaris subsp. vulgaris]	cme-MIR160c-p5_2ss13AG17AG	molecular_function	ATP binding	1.67098e-10
GO:0005524	EL10Ac4g10221.1	EL10Ac4g10221	PREDICTED: NAD(H) kinase 1 [Beta vulgaris subsp. vulgaris]	cme-MIR160c-p5_2ss13AG17AG	molecular_function	ATP binding	1.67098e-10
GO:0005524	EL10Ac9g21992.1	EL10Ac9g21992	PREDICTED: receptor like protein kinase S.2 [Beta vulgaris subsp. vulgaris]	cme-MIR160c-p5_2ss13AG17AG	molecular_function	ATP binding	1.67098e-10
GO:0005524	EL10Ac4g07801.1	EL10Ac4g07801	PREDICTED: putative aconitate hydratase, cytoplasmic [Beta vulgaris subsp. vulgaris]	cme-MIR160c-p5_2ss13AG17AG	molecular_function	ATP binding	1.67098e-10
GO:0005524	EL10Ac1g01793.1	EL10Ac1g01793	PREDICTED: inactive protein kinase SELMODRAFT_444075-like isoform X1 [Beta vulgaris subsp. vulgaris]	cme-MIR160c-p5_2ss13AG17AG	molecular_function	ATP binding	1.67098e-10
GO:0005524	EL10Ac9g20740.1	EL10Ac9g20740	PREDICTED: inactive protein kinase SELMODRAFT_444075-like isoform X1 [Beta vulgaris subsp. vulgaris]	cme-MIR160c-p5_2ss13AG17AG	molecular_function	ATP binding	1.67098e-10
GO:0005524	EL10Ac6g13999.1	EL10Ac6g13999	PREDICTED: DExH-box ATP-dependent RNA helicase DExH9 [Beta vulgaris subsp. vulgaris]	cme-MIR160c-p5_2ss13AG17AG	molecular_function	ATP binding	1.67098e-10
GO:0005524	EL10Ac6g13630.1	EL10Ac6g13630	PREDICTED: serine/threonine-protein kinase PBS1 [Beta vulgaris subsp. vulgaris]	cme-MIR160c-p5_2ss13AG17AG	molecular_function	ATP binding	1.67098e-10
GO:0005524	EL10Ac4g09789.1	EL10Ac4g09789	PREDICTED: probable leucine-rich repeat receptor-like protein kinase At5g63930 [Beta vulgaris subsp. vulgaris]	cme-MIR160c-p5_2ss13AG17AG	molecular_function	ATP binding	1.67098e-10
GO:0005524	EL10Ac9g22203.1	EL10Ac9g22203	PREDICTED: ABC transporter C family member 13 isoform X1 [Beta vulgaris subsp. vulgaris]	cme-MIR160c-p5_2ss13AG17AG	molecular_function	ATP binding	1.67098e-10
GO:0005524	EL10Ac1g01211.1	EL10Ac1g01211	PREDICTED: cryptochrome-1 isoform X1 [Beta vulgaris subsp. vulgaris]	cme-MIR160c-p5_2ss13AG17AG	molecular_function	ATP binding	1.67098e-10
GO:0005524	EL10Ac3g05121.1	EL10Ac3g05121	hypothetical protein [Beta vulgaris]	cme-MIR160c-p5_2ss13AG17AG	molecular_function	ATP binding	1.67098e-10
GO:0005524	EL10Ac5g10851.1	EL10Ac5g10851	PREDICTED: ABC transporter C family member 3 isoform X1 [Beta vulgaris subsp. vulgaris]	cme-MIR160c-p5_2ss13AG17AG	molecular_function	ATP binding	1.67098e-10
GO:0005524	EL10Ac9g21675.1	EL10Ac9g21675	PREDICTED: DNA replication licensing factor MCM4 [Beta vulgaris subsp. vulgaris]	cme-MIR160c-p5_2ss13AG17AG	molecular_function	ATP binding	1.67098e-10
GO:0005524	EL10Ac2g02545.1	EL10Ac2g02545	PREDICTED: DExH-box ATP-dependent RNA helicase DExH12-like [Beta vulgaris subsp. vulgaris]	cme-MIR160c-p5_2ss13AG17AG	molecular_function	ATP binding	1.67098e-10
GO:0005524	EL10Ac3g06980.1	EL10Ac3g06980	PREDICTED: receptor protein kinase-like protein ZAR1 [Beta vulgaris subsp. vulgaris]	cme-MIR160c-p5_2ss13AG17AG	molecular_function	ATP binding	1.67098e-10
GO:0005524	EL10Ac6g14874.1	EL10Ac6g14874	PREDICTED: lysM domain receptor-like kinase 4 [Beta vulgaris subsp. vulgaris]	cme-MIR160c-p5_2ss13AG17AG	molecular_function	ATP binding	1.67098e-10
GO:0005524	EL10Ac2g04358.1	EL10Ac2g04358	PREDICTED: putative disease resistance protein RGA3 isoform X2 [Beta vulgaris subsp. vulgaris]	cme-MIR160c-p5_2ss13AG17AG	molecular_function	ATP binding	1.67098e-10
GO:0005524	EL10Ac2g04005.1	EL10Ac2g04005	PREDICTED: probable phosphoribosylformylglycinamidine synthase, chloroplastic/mitochondrial [Beta vulgaris subsp. vulgaris]	PC-5p-91045_849	molecular_function	ATP binding	1.67098e-10
GO:0005524	EL10Ac2g02545.1	EL10Ac2g02545	PREDICTED: DExH-box ATP-dependent RNA helicase DExH12-like [Beta vulgaris subsp. vulgaris]	ath-miR827_1ss21TA	molecular_function	ATP binding	1.67098e-10
GO:0005524	EL10Ac2g04892.1	EL10Ac2g04892	PREDICTED: structural maintenance of chromosomes protein 2-1 [Beta vulgaris subsp. vulgaris]	ath-miR827_1ss21TA	molecular_function	ATP binding	1.67098e-10
GO:0005524	EL10Ac1g02252.1	EL10Ac1g02252	PREDICTED: BRASSINOSTEROID INSENSITIVE 1-associated receptor kinase 1 [Beta vulgaris subsp. vulgaris]	ath-miR827_1ss21TA	molecular_function	ATP binding	1.67098e-10
GO:0005524	EL10Ac1g02251.1	EL10Ac1g02251	PREDICTED: BRASSINOSTEROID INSENSITIVE 1-associated receptor kinase 1 [Beta vulgaris subsp. vulgaris]	ath-miR827_1ss21TA	molecular_function	ATP binding	1.67098e-10
GO:0005524	EL10Ac5g11561.1	EL10Ac5g11561	PREDICTED: betaine aldehyde dehydrogenase, chloroplastic-like [Beta vulgaris subsp. vulgaris]	ath-miR827_1ss21TA	molecular_function	ATP binding	1.67098e-10
GO:0005524	EL10Ac7g16595.1	EL10Ac7g16595	PREDICTED: uncharacterized protein LOC104898675 isoform X1 [Beta vulgaris subsp. vulgaris]	ath-miR827_1ss21TA	molecular_function	ATP binding	1.67098e-10
GO:0005524	EL10Ac6g14732.1	EL10Ac6g14732	PREDICTED: uncharacterized protein LOC104896100 [Beta vulgaris subsp. vulgaris]	ath-miR827_1ss21TA	molecular_function	ATP binding	1.67098e-10
GO:0005524	EL10Ac9g22449.1	EL10Ac9g22449	PREDICTED: uncharacterized protein LOC104883236 isoform X1 [Beta vulgaris subsp. vulgaris]	ath-miR827_1ss21TA	molecular_function	ATP binding	1.67098e-10
GO:0005524	EL10Ac9g22574.1	EL10Ac9g22574	PREDICTED: ABC transporter F family member 1 [Beta vulgaris subsp. vulgaris]	ath-miR827_1ss21TA	molecular_function	ATP binding	1.67098e-10
GO:0005524	EL10Ac9g21076.1	EL10Ac9g21076	PREDICTED: putative disease resistance protein RGA3 [Beta vulgaris subsp. vulgaris]	ath-miR827_1ss21TA	molecular_function	ATP binding	1.67098e-10
GO:0005524	EL10Ac5g11076.1	EL10Ac5g11076	PREDICTED: probable LRR receptor-like serine/threonine-protein kinase At1g74360 [Beta vulgaris subsp. vulgaris]	ath-miR827_1ss21TA	molecular_function	ATP binding	1.67098e-10
GO:0005524	EL10Ac2g03161.1	EL10Ac2g03161	PREDICTED: putative disease resistance RPP13-like protein 1 [Beta vulgaris subsp. vulgaris]	vvi-miR3630-3p_L-2R-1_1ss14CT	molecular_function	ATP binding	1.67098e-10
GO:0005524	EL10Ac6g14457.1	EL10Ac6g14457	putative nucleotidyltransferase, Ribonuclease H [Rosa chinensis]	vvi-miR3630-3p_L-2R-1_1ss14CT	molecular_function	ATP binding	1.67098e-10
GO:0005524	EL10Ac4g09174.1	EL10Ac4g09174	PREDICTED: disease resistance protein RPM1 [Beta vulgaris subsp. vulgaris]	vvi-miR3630-3p_L-2R-1_1ss14CT	molecular_function	ATP binding	1.67098e-10
GO:0005524	EL10Ac4g09178.1	EL10Ac4g09178	PREDICTED: disease resistance protein RPM1 [Beta vulgaris subsp. vulgaris]	vvi-miR3630-3p_L-2R-1_1ss14CT	molecular_function	ATP binding	1.67098e-10
GO:0005524	EL10Ac4g09176.1	EL10Ac4g09176	PREDICTED: disease resistance protein RPM1 [Beta vulgaris subsp. vulgaris]	vvi-miR3630-3p_L-2R-1_1ss14CT	molecular_function	ATP binding	1.67098e-10
GO:0005524	EL10Ac4g09154.1	EL10Ac4g09154	PREDICTED: disease resistance protein RPM1 [Beta vulgaris subsp. vulgaris]	vvi-miR3630-3p_L-2R-1_1ss14CT	molecular_function	ATP binding	1.67098e-10
GO:0005524	EL10Ac6g13946.1	EL10Ac6g13946	PREDICTED: probable leucine-rich repeat receptor-like protein kinase At5g49770 isoform X1 [Beta vulgaris subsp. vulgaris]	vvi-miR3630-3p_L-2R-1_1ss14CT	molecular_function	ATP binding	1.67098e-10
GO:0005524	EL10Ac6g13892.1	EL10Ac6g13892	PREDICTED: chaperonin 60 subunit alpha 2, chloroplastic isoform X2 [Beta vulgaris subsp. vulgaris]	vvi-miR3630-3p_L-2R-1_1ss14CT	molecular_function	ATP binding	1.67098e-10
GO:0005524	EL10Ac1g00727.1	EL10Ac1g00727	PREDICTED: probable receptor-like protein kinase At5g47070 [Beta vulgaris subsp. vulgaris]	vvi-miR3630-3p_L-2R-1_1ss14CT	molecular_function	ATP binding	1.67098e-10
GO:0005524	EL10Ac2g04711.1	EL10Ac2g04711	PREDICTED: ribulose bisphosphate carboxylase/oxygenase activase, chloroplastic isoform X1 [Beta vulgaris subsp. vulgaris]	vvi-miR3630-3p_L-2R-1_1ss14CT	molecular_function	ATP binding	1.67098e-10
GO:0005524	EL10Ac8g19175.1	EL10Ac8g19175	PREDICTED: disease resistance protein RPS2 [Beta vulgaris subsp. vulgaris]	vvi-miR3630-3p_L-2R-1_1ss14CT	molecular_function	ATP binding	1.67098e-10
GO:0005524	EL10Ac2g04365.1	EL10Ac2g04365	PREDICTED: structural maintenance of chromosomes protein 5 isoform X1 [Beta vulgaris subsp. vulgaris]	vvi-miR3630-3p_L-2R-1_1ss14CT	molecular_function	ATP binding	1.67098e-10
GO:0005524	EL10Ac1g01994.1	EL10Ac1g01994	PREDICTED: 4-coumarate--CoA ligase-like 5 isoform X1 [Beta vulgaris subsp. vulgaris]	vvi-miR3630-3p_L-2R-1_1ss14CT	molecular_function	ATP binding	1.67098e-10
GO:0005524	EL10Ac3g05000.1	EL10Ac3g05000	PREDICTED: galactokinase [Beta vulgaris subsp. vulgaris]	vvi-miR3630-3p_L-2R-1_1ss14CT	molecular_function	ATP binding	1.67098e-10
GO:0005524	EL10As5g23576.1	EL10As5g23576	PREDICTED: long chain acyl-CoA synthetase 1 [Beta vulgaris subsp. vulgaris]	vvi-miR3630-3p_L-2R-1_1ss14CT	molecular_function	ATP binding	1.67098e-10
GO:0005524	EL10Ac2g03092.1	EL10Ac2g03092	PREDICTED: chaperone protein ClpB3, chloroplastic [Beta vulgaris subsp. vulgaris]	vvi-miR3630-3p_L-2R-1_1ss14CT	molecular_function	ATP binding	1.67098e-10
GO:0005524	EL10Ac6g14225.1	EL10Ac6g14225	PREDICTED: putative 1-phosphatidylinositol-3-phosphate 5-kinase FAB1C [Beta vulgaris subsp. vulgaris]	vvi-miR3630-3p_L-2R-1_1ss14CT	molecular_function	ATP binding	1.67098e-10
GO:0005524	EL10Ac5g10901.1	EL10Ac5g10901	PREDICTED: AAA-ATPase At3g28580 [Beta vulgaris subsp. vulgaris]	vvi-miR3630-3p_L-2R-1_1ss14CT	molecular_function	ATP binding	1.67098e-10
GO:0005524	EL10Ac7g17467.1	EL10Ac7g17467	PREDICTED: ubiquitin-conjugating enzyme E2 8 [Beta vulgaris subsp. vulgaris]	vvi-miR3630-3p_L-2R-1_1ss14CT	molecular_function	ATP binding	1.67098e-10
GO:0005524	EL10Ac1g01546.1	EL10Ac1g01546	PREDICTED: phosphoribosylformylglycinamidine cyclo-ligase, chloroplastic [Beta vulgaris subsp. vulgaris]	vvi-miR3630-3p_L-2R-1_1ss14CT	molecular_function	ATP binding	1.67098e-10
GO:0005524	EL10Ac1g01088.1	EL10Ac1g01088	PREDICTED: chaperone protein dnaJ 1, mitochondrial isoform X1 [Beta vulgaris subsp. vulgaris]	vvi-miR3630-3p_L-2R-1_1ss14CT	molecular_function	ATP binding	1.67098e-10
GO:0005524	EL10Ac4g09179.1	EL10Ac4g09179	PREDICTED: disease resistance protein RPM1-like [Beta vulgaris subsp. vulgaris]	vvi-miR3630-3p_L-2R-1_1ss14CT	molecular_function	ATP binding	1.67098e-10
GO:0005524	EL10Ac7g17696.1	EL10Ac7g17696	PREDICTED: ABC transporter C family member 5 [Beta vulgaris subsp. vulgaris]	vvi-miR3630-3p_L-2R-1_1ss14CT	molecular_function	ATP binding	1.67098e-10
GO:0005524	EL10Ac3g07034.1	EL10Ac3g07034	PREDICTED: guanylate kinase 1 [Beta vulgaris subsp. vulgaris]	vvi-miR3630-3p_L-2R-1_1ss14CT	molecular_function	ATP binding	1.67098e-10
GO:0005524	EL10Ac1g00974.1	EL10Ac1g00974	PREDICTED: ATPase ASNA1 homolog [Beta vulgaris subsp. vulgaris]	vvi-miR3630-3p_L-2R-1_1ss14CT	molecular_function	ATP binding	1.67098e-10
GO:0005524	EL10Ac6g14928.1	EL10Ac6g14928	PREDICTED: uncharacterized protein LOC104895871 [Beta vulgaris subsp. vulgaris]	vvi-miR3630-3p_L-2R-1_1ss14CT	molecular_function	ATP binding	1.67098e-10
GO:0005524	EL10Ac9g21771.1	EL10Ac9g21771	PREDICTED: uncharacterized protein LOC104905013 [Beta vulgaris subsp. vulgaris]	vvi-miR3630-3p_L-2R-1_1ss14CT	molecular_function	ATP binding	1.67098e-10
GO:0005524	EL10Ac1g00370.1	EL10Ac1g00370	PREDICTED: probable serine/threonine-protein kinase At1g01540 [Beta vulgaris subsp. vulgaris]	vvi-miR3630-3p_L-2R-1_1ss14CT	molecular_function	ATP binding	1.67098e-10
GO:0005524	EL10Ac9g22705.1	EL10Ac9g22705	PREDICTED: heat shock protein 90-6, mitochondrial [Beta vulgaris subsp. vulgaris]	vvi-miR3630-3p_L-2R-1_1ss14CT	molecular_function	ATP binding	1.67098e-10
GO:0005524	EL10Ac7g17619.1	EL10Ac7g17619	PREDICTED: heat shock protein 90-6, mitochondrial-like [Beta vulgaris subsp. vulgaris]	vvi-miR3630-3p_L-2R-1_1ss14CT	molecular_function	ATP binding	1.67098e-10
GO:0005524	EL10Ac2g02502.1	EL10Ac2g02502	PREDICTED: putative disease resistance protein RGA3 [Beta vulgaris subsp. vulgaris]	vvi-miR3630-3p_L-2R-1_1ss14CT	molecular_function	ATP binding	1.67098e-10
GO:0005524	EL10Ac9g22651.1	EL10Ac9g22651	PREDICTED: ribose-phosphate pyrophosphokinase 4 [Beta vulgaris subsp. vulgaris]	vvi-miR3630-3p_L-2R-1_1ss14CT	molecular_function	ATP binding	1.67098e-10
GO:0005524	EL10Ac2g02725.1	EL10Ac2g02725	PREDICTED: putative disease resistance RPP13-like protein 1 isoform X1 [Beta vulgaris subsp. vulgaris]	vvi-miR3630-3p_L-2R-1_1ss14CT	molecular_function	ATP binding	1.67098e-10
GO:0005524	EL10Ac2g02405.1	EL10Ac2g02405	PREDICTED: polyadenylate-binding protein-interacting protein 7 [Beta vulgaris subsp. vulgaris]	vvi-miR3630-3p_L-2R-1_1ss14CT	molecular_function	ATP binding	1.67098e-10
GO:0005524	EL10Ac2g03974.1	EL10Ac2g03974	PREDICTED: uncharacterized protein LOC104885827 [Beta vulgaris subsp. vulgaris]	vvi-miR3630-3p_L-2R-1_1ss14CT	molecular_function	ATP binding	1.67098e-10
GO:0005524	EL10Ac2g02651.1	EL10Ac2g02651	PREDICTED: probable LRR receptor-like serine/threonine-protein kinase IRK [Beta vulgaris subsp. vulgaris]	vvi-miR3630-3p_L-2R-1_1ss14CT	molecular_function	ATP binding	1.67098e-10
GO:0005524	EL10Ac5g10966.1	EL10Ac5g10966	ABC transporter A family member 2-like isoform X1 [Chenopodium quinoa]	vvi-miR3630-3p_L-2R-1_1ss14CT	molecular_function	ATP binding	1.67098e-10
GO:0005524	EL10Ac7g17302.1	EL10Ac7g17302	PREDICTED: DNA replication licensing factor MCM6 [Beta vulgaris subsp. vulgaris]	vvi-miR3630-3p_L-2R-1_1ss14CT	molecular_function	ATP binding	1.67098e-10
GO:0005524	EL10Ac3g05630.1	EL10Ac3g05630	PREDICTED: oxalate--CoA ligase [Beta vulgaris subsp. vulgaris]	vvi-miR3630-3p_L-2R-1_1ss14CT	molecular_function	ATP binding	1.67098e-10
GO:0005524	EL10Ac2g02614.1	EL10Ac2g02614	PREDICTED: lactation elevated protein 1 [Beta vulgaris subsp. vulgaris]	vvi-miR3630-3p_L-2R-1_1ss14CT	molecular_function	ATP binding	1.67098e-10
GO:0005524	EL10Ac1g00086.1	EL10Ac1g00086	PREDICTED: heat shock 70 kDa protein-like [Beta vulgaris subsp. vulgaris]	vvi-miR3630-3p_L-2R-1_1ss14CT	molecular_function	ATP binding	1.67098e-10
GO:0005524	EL10Ac2g04837.1	EL10Ac2g04837	PREDICTED: dual specificity tyrosine-phosphorylation-regulated kinase 3 [Beta vulgaris subsp. vulgaris]	ath-miR157a-5p_R+2	molecular_function	ATP binding	1.67098e-10
GO:0005524	EL10Ac9g22981.1	EL10Ac9g22981	PREDICTED: FAD synthetase 1, chloroplastic [Beta vulgaris subsp. vulgaris]	ath-miR157a-5p_R+2	molecular_function	ATP binding	1.67098e-10
GO:0005524	EL10Ac6g15112.1	EL10Ac6g15112	PREDICTED: cyclin-dependent kinase C-1 isoform X1 [Beta vulgaris subsp. vulgaris]	PC-5p-9987_4515	molecular_function	ATP binding	1.67098e-10
GO:0005524	EL10Ac4g07519.1	EL10Ac4g07519	PREDICTED: probable LRR receptor-like serine/threonine-protein kinase At4g26540 [Beta vulgaris subsp. vulgaris]	PC-5p-90226_855	molecular_function	ATP binding	1.67098e-10
GO:0005524	EL10Ac1g01323.1	EL10Ac1g01323	heat shock cognate 70 kDa protein 2-like [Hevea brasiliensis]	PC-3p-62242_1151	molecular_function	ATP binding	1.67098e-10
GO:0005524	EL10Ac2g02636.1	EL10Ac2g02636	PREDICTED: putative disease resistance RPP13-like protein 1 isoform X1 [Beta vulgaris subsp. vulgaris]	PC-3p-62242_1151	molecular_function	ATP binding	1.67098e-10
GO:0005524	EL10Ac5g10901.1	EL10Ac5g10901	PREDICTED: AAA-ATPase At3g28580 [Beta vulgaris subsp. vulgaris]	PC-3p-62242_1151	molecular_function	ATP binding	1.67098e-10
GO:0005524	EL10Ac7g16167.1	EL10Ac7g16167	PREDICTED: inositol 3-kinase [Beta vulgaris subsp. vulgaris]	PC-3p-62242_1151	molecular_function	ATP binding	1.67098e-10
GO:0005524	EL10Ac1g01743.1	EL10Ac1g01743	hypothetical protein BVRB_008350 [Beta vulgaris subsp. vulgaris]	PC-3p-62242_1151	molecular_function	ATP binding	1.67098e-10
GO:0005524	EL10Ac6g13914.1	EL10Ac6g13914	PREDICTED: acetyl-coenzyme A synthetase, chloroplastic/glyoxysomal [Beta vulgaris subsp. vulgaris]	PC-3p-62242_1151	molecular_function	ATP binding	1.67098e-10
GO:0005524	EL10Ac9g22550.1	EL10Ac9g22550	PREDICTED: receptor-like serine/threonine-protein kinase NCRK [Beta vulgaris subsp. vulgaris]	PC-3p-62242_1151	molecular_function	ATP binding	1.67098e-10
GO:0005524	EL10Ac1g01328.1	EL10Ac1g01328	PREDICTED: heat shock cognate 70 kDa protein-like [Beta vulgaris subsp. vulgaris]	PC-3p-62242_1151	molecular_function	ATP binding	1.67098e-10
GO:0005524	EL10Ac8g20586.1	EL10Ac8g20586	PREDICTED: protein MALE DISCOVERER 1 [Beta vulgaris subsp. vulgaris]	PC-3p-62242_1151	molecular_function	ATP binding	1.67098e-10
GO:0005524	EL10Ac9g21722.1	EL10Ac9g21722	PREDICTED: probable LRR receptor-like serine/threonine-protein kinase At2g16250 [Beta vulgaris subsp. vulgaris]	PC-3p-62242_1151	molecular_function	ATP binding	1.67098e-10
GO:0005524	EL10Ac1g01335.1	EL10Ac1g01335	PREDICTED: heat shock cognate 70 kDa protein-like [Beta vulgaris subsp. vulgaris]	PC-3p-62242_1151	molecular_function	ATP binding	1.67098e-10
GO:0005524	EL10Ac5g11118.1	EL10Ac5g11118	PREDICTED: DExH-box ATP-dependent RNA helicase DExH14 [Beta vulgaris subsp. vulgaris]	PC-3p-62242_1151	molecular_function	ATP binding	1.67098e-10
GO:0005524	EL10Ac7g15992.1	EL10Ac7g15992	PREDICTED: heat shock cognate 70 kDa protein 2 [Beta vulgaris subsp. vulgaris]	PC-3p-62242_1151	molecular_function	ATP binding	1.67098e-10
GO:0005524	EL10Ac8g18269.1	EL10Ac8g18269	PREDICTED: uncharacterized protein LOC104902423 [Beta vulgaris subsp. vulgaris]	PC-3p-62242_1151	molecular_function	ATP binding	1.67098e-10
GO:0005524	EL10Ac3g05417.1	EL10Ac3g05417	PREDICTED: heat shock protein 83 [Beta vulgaris subsp. vulgaris]	ath-MIR8176-p3_2ss12TC17TA	molecular_function	ATP binding	1.67098e-10
GO:0005524	EL10Ac3g05196.1	EL10Ac3g05196	PREDICTED: growth-regulating factor 7 [Beta vulgaris subsp. vulgaris]	ath-MIR8176-p3_2ss12TC17TA	molecular_function	ATP binding	1.67098e-10
GO:0005524	EL10Ac4g07543.1	EL10Ac4g07543	PREDICTED: heat shock cognate protein 80 [Beta vulgaris subsp. vulgaris]	ath-MIR8176-p3_2ss12TC17TA	molecular_function	ATP binding	1.67098e-10
GO:0005524	EL10Ac8g19600.1	EL10Ac8g19600	PREDICTED: ABC transporter C family member 2 [Beta vulgaris subsp. vulgaris]	ath-MIR8176-p3_2ss12TC17TA	molecular_function	ATP binding	1.67098e-10
GO:0005524	EL10Ac9g21521.1	EL10Ac9g21521	PREDICTED: probable DNA helicase MCM9 isoform X1 [Beta vulgaris subsp. vulgaris]	ath-MIR8176-p3_2ss12TC17TA	molecular_function	ATP binding	1.67098e-10
GO:0005524	EL10Ac8g19007.1	EL10Ac8g19007	PREDICTED: pollen receptor-like kinase 3 isoform X1 [Beta vulgaris subsp. vulgaris]	ath-MIR8176-p3_2ss12TC17TA	molecular_function	ATP binding	1.67098e-10
GO:0005524	EL10Ac5g11495.1	EL10Ac5g11495	PREDICTED: T-complex protein 1 subunit delta [Beta vulgaris subsp. vulgaris]	ath-MIR8176-p3_2ss12TC17TA	molecular_function	ATP binding	1.67098e-10
GO:0005524	EL10Ac9g20683.1	EL10Ac9g20683	PREDICTED: protein STRUBBELIG-RECEPTOR FAMILY 3 isoform X1 [Beta vulgaris subsp. vulgaris]	ath-MIR8176-p3_2ss12TC17TA	molecular_function	ATP binding	1.67098e-10
GO:0005524	EL10Ac6g14928.1	EL10Ac6g14928	PREDICTED: uncharacterized protein LOC104895871 [Beta vulgaris subsp. vulgaris]	ath-MIR8176-p3_2ss12TC17TA	molecular_function	ATP binding	1.67098e-10
GO:0005524	EL10Ac6g14147.1	EL10Ac6g14147	PREDICTED: ATPase ASNA1 homolog [Beta vulgaris subsp. vulgaris]	ath-MIR8176-p3_2ss12TC17TA	molecular_function	ATP binding	1.67098e-10
GO:0005524	EL10Ac5g12148.1	EL10Ac5g12148	PREDICTED: uncharacterized protein LOC104892985 [Beta vulgaris subsp. vulgaris]	ath-MIR8176-p3_2ss12TC17TA	molecular_function	ATP binding	1.67098e-10
GO:0005524	EL10Ac5g10851.1	EL10Ac5g10851	PREDICTED: ABC transporter C family member 3 isoform X1 [Beta vulgaris subsp. vulgaris]	pla-miR11610_R+4_1ss14GA	molecular_function	ATP binding	1.67098e-10
GO:0005524	EL10Ac5g10854.1	EL10Ac5g10854	PREDICTED: ABC transporter C family member 3 [Beta vulgaris subsp. vulgaris]	pla-miR11610_R+4_1ss14GA	molecular_function	ATP binding	1.67098e-10
GO:0005524	EL10Ac3g04985.1	EL10Ac3g04985	PREDICTED: probable helicase MAGATAMA 3 [Beta vulgaris subsp. vulgaris]	gma-MIR5368-p5_1ss12CT	molecular_function	ATP binding	1.67098e-10
GO:0005524	EL10Ac3g07022.1	EL10Ac3g07022	PREDICTED: DNA-binding protein SMUBP-2 [Beta vulgaris subsp. vulgaris]	gma-MIR5368-p5_1ss12CT	molecular_function	ATP binding	1.67098e-10
GO:0005524	EL10Ac6g14948.1	EL10Ac6g14948	PREDICTED: cysteine desulfurase, mitochondrial [Beta vulgaris subsp. vulgaris]	gma-MIR5368-p5_1ss12CT	molecular_function	ATP binding	1.67098e-10
GO:0005524	EL10Ac1g02308.1	EL10Ac1g02308	PREDICTED: receptor-like protein kinase HSL1 [Beta vulgaris subsp. vulgaris]	gma-MIR5368-p5_1ss12CT	molecular_function	ATP binding	1.67098e-10
GO:0005524	EL10Ac3g05039.1	EL10Ac3g05039	PREDICTED: dual specificity tyrosine-phosphorylation-regulated kinase 1B [Beta vulgaris subsp. vulgaris]	gma-MIR5368-p5_1ss12CT	molecular_function	ATP binding	1.67098e-10
GO:0005524	EL10Ac5g11508.1	EL10Ac5g11508	PREDICTED: cyclin-dependent kinase D-1 [Beta vulgaris subsp. vulgaris]	gma-MIR5368-p5_1ss12CT	molecular_function	ATP binding	1.67098e-10
GO:0005524	EL10Ac9g22791.1	EL10Ac9g22791	PREDICTED: putative disease resistance protein RGA1 [Beta vulgaris subsp. vulgaris]	gma-MIR5368-p5_1ss12CT	molecular_function	ATP binding	1.67098e-10
GO:0005524	EL10Ac9g20978.1	EL10Ac9g20978	PREDICTED: shaggy-related protein kinase eta [Beta vulgaris subsp. vulgaris]	gma-MIR5368-p5_1ss12CT	molecular_function	ATP binding	1.67098e-10
GO:0005524	EL10Ac8g20576.1	EL10Ac8g20576	PREDICTED: shaggy-related protein kinase eta [Beta vulgaris subsp. vulgaris]	gma-MIR5368-p5_1ss12CT	molecular_function	ATP binding	1.67098e-10
GO:0005524	EL10Ac5g12875.1	EL10Ac5g12875	PREDICTED: probable inactive leucine-rich repeat receptor-like protein kinase At3g03770 [Beta vulgaris subsp. vulgaris]	gma-MIR5368-p5_1ss12CT	molecular_function	ATP binding	1.67098e-10
GO:0005524	EL10As8g23855.1	EL10As8g23855	PREDICTED: ABC transporter D family member 1 [Beta vulgaris subsp. vulgaris]	gma-MIR5368-p5_1ss12CT	molecular_function	ATP binding	1.67098e-10
GO:0005524	EL10Ac4g07694.1	EL10Ac4g07694	PREDICTED: uncharacterized protein LOC104891746 isoform X1 [Beta vulgaris subsp. vulgaris]	gma-MIR5368-p5_1ss12CT	molecular_function	ATP binding	1.67098e-10
GO:0005524	EL10Ac3g07316.1	EL10Ac3g07316	PREDICTED: putative disease resistance RPP13-like protein 1 [Beta vulgaris subsp. vulgaris]	gma-MIR5368-p5_1ss12CT	molecular_function	ATP binding	1.67098e-10
GO:0005524	EL10Ac3g05508.1	EL10Ac3g05508	PREDICTED: ATP-citrate synthase beta chain protein 2 [Beta vulgaris subsp. vulgaris]	gma-MIR5368-p5_1ss12CT	molecular_function	ATP binding	1.67098e-10
GO:0005524	EL10Ac1g01329.1	EL10Ac1g01329	heat shock cognate 70 kDa protein-like [Spinacia oleracea]	gma-MIR5368-p5_1ss12CT	molecular_function	ATP binding	1.67098e-10
GO:0005524	EL10Ac1g00512.1	EL10Ac1g00512	PREDICTED: shaggy-related protein kinase epsilon isoform X1 [Beta vulgaris subsp. vulgaris]	gma-MIR5368-p5_1ss12CT	molecular_function	ATP binding	1.67098e-10
GO:0005524	EL10Ac3g05595.1	EL10Ac3g05595	PREDICTED: ruBisCO large subunit-binding protein subunit beta, chloroplastic [Beta vulgaris subsp. vulgaris]	gma-MIR5368-p5_1ss12CT	molecular_function	ATP binding	1.67098e-10
GO:0005524	EL10Ac9g22659.1	EL10Ac9g22659	PREDICTED: asparagine--tRNA ligase, chloroplastic/mitochondrial [Beta vulgaris subsp. vulgaris]	gma-MIR5368-p5_1ss12CT	molecular_function	ATP binding	1.67098e-10
GO:0005524	EL10Ac6g14113.1	EL10Ac6g14113	PREDICTED: shaggy-related protein kinase kappa isoform X2 [Beta vulgaris subsp. vulgaris]	gma-MIR5368-p5_1ss12CT	molecular_function	ATP binding	1.67098e-10
GO:0005524	EL10Ac1g00523.1	EL10Ac1g00523	PREDICTED: NAD-dependent malic enzyme 59 kDa isoform, mitochondrial [Beta vulgaris subsp. vulgaris]	gma-MIR5368-p5_1ss12CT	molecular_function	ATP binding	1.67098e-10
GO:0005524	EL10Ac1g00523.1	EL10Ac1g00523	PREDICTED: NAD-dependent malic enzyme 59 kDa isoform, mitochondrial [Beta vulgaris subsp. vulgaris]	gma-MIR5368-p5_1ss12CT	molecular_function	ATP binding	1.67098e-10
GO:0005524	EL10Ac5g12149.1	EL10Ac5g12149	PREDICTED: uncharacterized protein LOC104892985 [Beta vulgaris subsp. vulgaris]	gma-MIR5368-p5_1ss12CT	molecular_function	ATP binding	1.67098e-10
GO:0005524	EL10Ac7g17104.1	EL10Ac7g17104	PREDICTED: probable LRR receptor-like serine/threonine-protein kinase IRK [Beta vulgaris subsp. vulgaris]	gma-MIR5368-p5_1ss12CT	molecular_function	ATP binding	1.67098e-10
GO:0005524	EL10Ac8g18960.1	EL10Ac8g18960	PREDICTED: 1-phosphatidylinositol-3-phosphate 5-kinase FAB1B isoform X1 [Beta vulgaris subsp. vulgaris]	gma-MIR5368-p5_1ss12CT	molecular_function	ATP binding	1.67098e-10
GO:0005524	EL10Ac2g03140.1	EL10Ac2g03140	PREDICTED: glycine-rich RNA-binding protein 3, mitochondrial [Beta vulgaris subsp. vulgaris]	PC-3p-404948_182	molecular_function	ATP binding	1.67098e-10
GO:0005524	EL10Ac4g09740.1	EL10Ac4g09740	PREDICTED: putative disease resistance protein RGA3 isoform X1 [Beta vulgaris subsp. vulgaris]	PC-3p-404948_182	molecular_function	ATP binding	1.67098e-10
GO:0005524	EL10Ac2g03705.1	EL10Ac2g03705	PREDICTED: uncharacterized protein LOC104886700 isoform X1 [Beta vulgaris subsp. vulgaris]	PC-3p-404948_182	molecular_function	ATP binding	1.67098e-10
GO:0005524	EL10Ac6g14551.1	EL10Ac6g14551	PREDICTED: proline-rich receptor-like protein kinase PERK9 [Beta vulgaris subsp. vulgaris]	PC-3p-404948_182	molecular_function	ATP binding	1.67098e-10
GO:0005524	EL10Ac8g19690.1	EL10Ac8g19690	hypothetical protein BVRB_016570 [Beta vulgaris subsp. vulgaris]	PC-3p-404948_182	molecular_function	ATP binding	1.67098e-10
GO:0005524	EL10Ac8g19689.1	EL10Ac8g19689	hypothetical protein BVRB_016570 [Beta vulgaris subsp. vulgaris]	PC-3p-404948_182	molecular_function	ATP binding	1.67098e-10
GO:0005524	EL10Ac7g17125.1	EL10Ac7g17125	PREDICTED: receptor-like protein kinase FERONIA [Beta vulgaris subsp. vulgaris]	PC-3p-404948_182	molecular_function	ATP binding	1.67098e-10
GO:0005524	EL10Ac8g20586.1	EL10Ac8g20586	PREDICTED: protein MALE DISCOVERER 1 [Beta vulgaris subsp. vulgaris]	bol-MIR9410-p5_2ss4TG17TA_1	molecular_function	ATP binding	1.67098e-10
GO:0005524	EL10Ac9g21468.1	EL10Ac9g21468	PREDICTED: receptor protein kinase TMK1 [Beta vulgaris subsp. vulgaris]	bol-MIR9410-p5_2ss4TG17TA_1	molecular_function	ATP binding	1.67098e-10
GO:0005524	EL10Ac6g14147.1	EL10Ac6g14147	PREDICTED: ATPase ASNA1 homolog [Beta vulgaris subsp. vulgaris]	bol-MIR9410-p5_2ss4TG17TA_1	molecular_function	ATP binding	1.67098e-10
GO:0005524	EL10Ac3g05747.1	EL10Ac3g05747	PREDICTED: CASP-like protein 5A1 [Beta vulgaris subsp. vulgaris]	bol-MIR9410-p5_2ss4TG17TA_1	molecular_function	ATP binding	1.67098e-10
GO:0005524	EL10Ac1g02252.1	EL10Ac1g02252	PREDICTED: BRASSINOSTEROID INSENSITIVE 1-associated receptor kinase 1 [Beta vulgaris subsp. vulgaris]	bol-MIR9410-p5_2ss4TG17TA_1	molecular_function	ATP binding	1.67098e-10
GO:0005524	EL10Ac8g19284.1	EL10Ac8g19284	PREDICTED: probable LRR receptor-like serine/threonine-protein kinase At3g47570 isoform X2 [Beta vulgaris subsp. vulgaris]	bol-MIR9410-p5_2ss4TG17TA_1	molecular_function	ATP binding	1.67098e-10
GO:0005524	EL10Ac7g16767.1	EL10Ac7g16767	PREDICTED: leucine-rich repeat receptor-like protein kinase PXC1 [Beta vulgaris subsp. vulgaris]	bol-MIR9410-p5_2ss4TG17TA_1	molecular_function	ATP binding	1.67098e-10
GO:0005524	EL10Ac8g18960.1	EL10Ac8g18960	PREDICTED: 1-phosphatidylinositol-3-phosphate 5-kinase FAB1B isoform X1 [Beta vulgaris subsp. vulgaris]	bol-MIR9410-p5_2ss4TG17TA_1	molecular_function	ATP binding	1.67098e-10
GO:0005524	EL10Ac1g01820.1	EL10Ac1g01820	PREDICTED: pyruvate, phosphate dikinase, chloroplastic isoform X2 [Beta vulgaris subsp. vulgaris]	bol-MIR9410-p5_2ss4TG17TA_1	molecular_function	ATP binding	1.67098e-10
GO:0005524	EL10Ac1g00557.1	EL10Ac1g00557	PREDICTED: disease resistance protein RGA2-like [Beta vulgaris subsp. vulgaris]	bol-MIR9410-p5_2ss4TG17TA_1	molecular_function	ATP binding	1.67098e-10
GO:0005524	EL10Ac7g16253.1	EL10Ac7g16253	PREDICTED: serine/threonine-protein kinase TOUSLED [Beta vulgaris subsp. vulgaris]	bol-MIR9410-p5_2ss4TG17TA_1	molecular_function	ATP binding	1.67098e-10
GO:0005524	EL10Ac3g05985.1	EL10Ac3g05985	PREDICTED: lysine--tRNA ligase [Beta vulgaris subsp. vulgaris]	bol-MIR9410-p5_2ss4TG17TA_1	molecular_function	ATP binding	1.67098e-10
GO:0005524	EL10Ac9g21987.1	EL10Ac9g21987	PREDICTED: probable LRR receptor-like serine/threonine-protein kinase At4g20940 [Beta vulgaris subsp. vulgaris]	bol-MIR9410-p5_2ss4TG17TA_1	molecular_function	ATP binding	1.67098e-10
GO:0005524	EL10Ac7g16491.1	EL10Ac7g16491	PREDICTED: 1-phosphatidylinositol-3-phosphate 5-kinase FAB1B [Beta vulgaris subsp. vulgaris]	bol-MIR9410-p5_2ss4TG17TA_1	molecular_function	ATP binding	1.67098e-10
GO:0005524	EL10Ac7g16027.1	EL10Ac7g16027	PREDICTED: probable receptor-like protein kinase At5g47070 [Beta vulgaris subsp. vulgaris]	bol-MIR9410-p5_2ss4TG17TA_1	molecular_function	ATP binding	1.67098e-10
GO:0005524	EL10Ac4g10182.1	EL10Ac4g10182	PREDICTED: magnesium-chelatase subunit ChlD, chloroplastic [Beta vulgaris subsp. vulgaris]	bol-MIR9410-p5_2ss4TG17TA_1	molecular_function	ATP binding	1.67098e-10
GO:0005524	EL10Ac9g21771.1	EL10Ac9g21771	PREDICTED: uncharacterized protein LOC104905013 [Beta vulgaris subsp. vulgaris]	bol-MIR9410-p5_2ss4TG17TA_1	molecular_function	ATP binding	1.67098e-10
GO:0005524	EL10Ac9g21771.1	EL10Ac9g21771	PREDICTED: uncharacterized protein LOC104905013 [Beta vulgaris subsp. vulgaris]	bol-MIR9410-p5_2ss4TG17TA_1	molecular_function	ATP binding	1.67098e-10
GO:0005524	EL10Ac3g07022.1	EL10Ac3g07022	PREDICTED: DNA-binding protein SMUBP-2 [Beta vulgaris subsp. vulgaris]	bol-MIR9410-p5_2ss4TG17TA_1	molecular_function	ATP binding	1.67098e-10
GO:0005524	EL10Ac6g13599.1	EL10Ac6g13599	PREDICTED: inactive leucine-rich repeat receptor-like protein kinase CORYNE [Beta vulgaris subsp. vulgaris]	bol-MIR9410-p5_2ss4TG17TA_1	molecular_function	ATP binding	1.67098e-10
GO:0005524	EL10Ac4g07829.1	EL10Ac4g07829	PREDICTED: uncharacterized protein LOC104891662 isoform X1 [Beta vulgaris subsp. vulgaris]	bol-MIR9410-p5_2ss4TG17TA_1	molecular_function	ATP binding	1.67098e-10
GO:0005524	EL10Ac9g21675.1	EL10Ac9g21675	PREDICTED: DNA replication licensing factor MCM4 [Beta vulgaris subsp. vulgaris]	bol-MIR9410-p5_2ss4TG17TA_1	molecular_function	ATP binding	1.67098e-10
GO:0005524	EL10Ac8g18530.1	EL10Ac8g18530	PREDICTED: fe-S cluster assembly factor HCF101, chloroplastic [Beta vulgaris subsp. vulgaris]	bol-MIR9410-p5_2ss4TG17TA_1	molecular_function	ATP binding	1.67098e-10
GO:0005524	EL10Ac9g20730.1	EL10Ac9g20730	PREDICTED: diacylglycerol kinase 5 isoform X1 [Beta vulgaris subsp. vulgaris]	bol-MIR9410-p5_2ss4TG17TA_1	molecular_function	ATP binding	1.67098e-10
GO:0005524	EL10Ac4g07660.1	EL10Ac4g07660	PREDICTED: disease resistance protein RGA2-like [Beta vulgaris subsp. vulgaris]	bol-MIR9410-p5_2ss4TG17TA_1	molecular_function	ATP binding	1.67098e-10
GO:0005524	EL10Ac3g05935.1	EL10Ac3g05935	PREDICTED: asparagine--tRNA ligase, cytoplasmic 1 [Beta vulgaris subsp. vulgaris]	bol-MIR9410-p5_2ss4TG17TA_1	molecular_function	ATP binding	1.67098e-10
GO:0005524	EL10Ac5g12148.1	EL10Ac5g12148	PREDICTED: uncharacterized protein LOC104892985 [Beta vulgaris subsp. vulgaris]	bol-MIR9410-p5_2ss4TG17TA_1	molecular_function	ATP binding	1.67098e-10
GO:0005524	EL10Ac4g09983.1	EL10Ac4g09983	PREDICTED: protein TRIGALACTOSYLDIACYLGLYCEROL 3, chloroplastic [Beta vulgaris subsp. vulgaris]	bol-MIR9410-p5_2ss4TG17TA_1	molecular_function	ATP binding	1.67098e-10
GO:0005524	EL10Ac2g03875.1	EL10Ac2g03875	PREDICTED: putative disease resistance RPP13-like protein 3 [Beta vulgaris subsp. vulgaris]	bol-MIR9410-p5_2ss4TG17TA_1	molecular_function	ATP binding	1.67098e-10
GO:0005524	EL10Ac9g21768.1	EL10Ac9g21768	PREDICTED: probable LRR receptor-like serine/threonine-protein kinase At3g47570 [Beta vulgaris subsp. vulgaris]	bol-MIR9410-p5_2ss4TG17TA_1	molecular_function	ATP binding	1.67098e-10
GO:0005524	EL10Ac9g21768.1	EL10Ac9g21768	PREDICTED: probable LRR receptor-like serine/threonine-protein kinase At3g47570 [Beta vulgaris subsp. vulgaris]	bol-MIR9410-p5_2ss4TG17TA_1	molecular_function	ATP binding	1.67098e-10
GO:0005524	EL10Ac2g03452.1	EL10Ac2g03452	PREDICTED: ABC transporter B family member 20 [Beta vulgaris subsp. vulgaris]	bol-MIR9410-p5_2ss4TG17TA_1	molecular_function	ATP binding	1.67098e-10
GO:0005524	EL10Ac9g21766.1	EL10Ac9g21766	PREDICTED: probable LRR receptor-like serine/threonine-protein kinase At3g47570 [Beta vulgaris subsp. vulgaris]	bol-MIR9410-p5_2ss4TG17TA_1	molecular_function	ATP binding	1.67098e-10
GO:0005524	EL10Ac6g15444.1	EL10Ac6g15444	PREDICTED: actin-related protein 2 [Beta vulgaris subsp. vulgaris]	bol-MIR9410-p5_2ss4TG17TA_1	molecular_function	ATP binding	1.67098e-10
GO:0005524	EL10Ac6g14551.1	EL10Ac6g14551	PREDICTED: proline-rich receptor-like protein kinase PERK9 [Beta vulgaris subsp. vulgaris]	bol-MIR9410-p5_2ss4TG17TA_1	molecular_function	ATP binding	1.67098e-10
GO:0005524	EL10Ac1g00310.1	EL10Ac1g00310	PREDICTED: protein SUPPRESSOR OF PHYA-105 1 isoform X1 [Beta vulgaris subsp. vulgaris]	bol-MIR9410-p5_2ss4TG17TA_1	molecular_function	ATP binding	1.67098e-10
GO:0005524	EL10Ac3g05137.1	EL10Ac3g05137	PREDICTED: probable disease resistance RPP8-like protein 2 [Beta vulgaris subsp. vulgaris]	bol-MIR9410-p5_2ss4TG17TA_1	molecular_function	ATP binding	1.67098e-10
GO:0005524	EL10Ac7g17136.1	EL10Ac7g17136	PREDICTED: probable LRR receptor-like serine/threonine-protein kinase At1g06840 [Beta vulgaris subsp. vulgaris]	bol-MIR9410-p5_2ss4TG17TA_1	molecular_function	ATP binding	1.67098e-10
GO:0005524	EL10Ac3g05820.1	EL10Ac3g05820	PREDICTED: probable UMP-CMP kinase 2 isoform X1 [Beta vulgaris subsp. vulgaris]	bol-MIR9410-p5_2ss4TG17TA_1	molecular_function	ATP binding	1.67098e-10
GO:0005524	EL10Ac6g13461.1	EL10Ac6g13461	PREDICTED: probable pre-mRNA-splicing factor ATP-dependent RNA helicase DEAH4 [Beta vulgaris subsp. vulgaris]	bol-MIR9410-p5_2ss4TG17TA_1	molecular_function	ATP binding	1.67098e-10
GO:0005524	EL10Ac9g22282.1	EL10Ac9g22282	PREDICTED: probable LRR receptor-like serine/threonine-protein kinase At4g37250 [Beta vulgaris subsp. vulgaris]	bol-MIR9410-p5_2ss4TG17TA_1	molecular_function	ATP binding	1.67098e-10
GO:0005524	EL10Ac8g18833.1	EL10Ac8g18833	PREDICTED: LOW QUALITY PROTEIN: DNA replication licensing factor MCM5 [Beta vulgaris subsp. vulgaris]	bol-MIR9410-p5_2ss4TG17TA_1	molecular_function	ATP binding	1.67098e-10
GO:0005524	EL10Ac5g11090.1	EL10Ac5g11090	PREDICTED: DNA annealing helicase and endonuclease ZRANB3 isoform X2 [Beta vulgaris subsp. vulgaris]	bol-MIR9410-p5_2ss4TG17TA_1	molecular_function	ATP binding	1.67098e-10
GO:0005524	EL10Ac1g02251.1	EL10Ac1g02251	PREDICTED: BRASSINOSTEROID INSENSITIVE 1-associated receptor kinase 1 [Beta vulgaris subsp. vulgaris]	bol-MIR9410-p5_2ss4TG17TA_1	molecular_function	ATP binding	1.67098e-10
GO:0005524	EL10Ac8g18836.1	EL10Ac8g18836	PREDICTED: LOW QUALITY PROTEIN: DNA replication licensing factor MCM5 [Beta vulgaris subsp. vulgaris]	bol-MIR9410-p5_2ss4TG17TA_1	molecular_function	ATP binding	1.67098e-10
GO:0005524	EL10As8g23903.1	EL10As8g23903	PREDICTED: AAA-ATPase At3g50940 [Beta vulgaris subsp. vulgaris]	bol-MIR9410-p5_2ss4TG17TA_1	molecular_function	ATP binding	1.67098e-10
GO:0005524	EL10Ac3g05039.1	EL10Ac3g05039	PREDICTED: dual specificity tyrosine-phosphorylation-regulated kinase 1B [Beta vulgaris subsp. vulgaris]	bol-MIR9410-p5_2ss4TG17TA_1	molecular_function	ATP binding	1.67098e-10
GO:0005524	EL10Ac1g01311.1	EL10Ac1g01311	PREDICTED: heat shock 70 kDa protein 18-like [Beta vulgaris subsp. vulgaris]	bol-MIR9410-p5_2ss4TG17TA_1	molecular_function	ATP binding	1.67098e-10
GO:0005524	EL10Ac5g11592.1	EL10Ac5g11592	PREDICTED: probable serine/threonine-protein kinase NAK isoform X2 [Beta vulgaris subsp. vulgaris]	bol-MIR9410-p5_2ss4TG17TA_1	molecular_function	ATP binding	1.67098e-10
GO:0005524	EL10Ac1g00397.1	EL10Ac1g00397	PREDICTED: ATP-dependent helicase BRM [Beta vulgaris subsp. vulgaris]	bol-MIR9410-p5_2ss4TG17TA_1	molecular_function	ATP binding	1.67098e-10
GO:0005524	EL10Ac9g22791.1	EL10Ac9g22791	PREDICTED: putative disease resistance protein RGA1 [Beta vulgaris subsp. vulgaris]	bol-MIR9410-p5_2ss4TG17TA_1	molecular_function	ATP binding	1.67098e-10
GO:0005524	EL10Ac9g22398.1	EL10Ac9g22398	PREDICTED: mitogen-activated protein kinase 3 [Beta vulgaris subsp. vulgaris]	bol-MIR9410-p5_2ss4TG17TA_1	molecular_function	ATP binding	1.67098e-10
GO:0005524	EL10Ac3g07138.1	EL10Ac3g07138	PREDICTED: DNA helicase INO80 [Beta vulgaris subsp. vulgaris]	bol-MIR9410-p5_2ss4TG17TA_1	molecular_function	ATP binding	1.67098e-10
GO:0005524	EL10Ac9g22804.1	EL10Ac9g22804	PREDICTED: putative disease resistance protein RGA1 [Beta vulgaris subsp. vulgaris]	bol-MIR9410-p5_2ss4TG17TA_1	molecular_function	ATP binding	1.67098e-10
GO:0005524	EL10Ac9g22802.1	EL10Ac9g22802	PREDICTED: putative disease resistance protein RGA1 [Beta vulgaris subsp. vulgaris]	bol-MIR9410-p5_2ss4TG17TA_1	molecular_function	ATP binding	1.67098e-10
GO:0005524	EL10Ac7g17104.1	EL10Ac7g17104	PREDICTED: probable LRR receptor-like serine/threonine-protein kinase IRK [Beta vulgaris subsp. vulgaris]	bol-MIR9410-p5_2ss4TG17TA_1	molecular_function	ATP binding	1.67098e-10
GO:0005524	EL10Ac9g22795.1	EL10Ac9g22795	PREDICTED: putative disease resistance protein RGA1 [Beta vulgaris subsp. vulgaris]	bol-MIR9410-p5_2ss4TG17TA_1	molecular_function	ATP binding	1.67098e-10
GO:0005524	EL10Ac5g11320.1	EL10Ac5g11320	PREDICTED: disease resistance protein RPM1 isoform X1 [Beta vulgaris subsp. vulgaris]	PC-5p-533659_123	molecular_function	ATP binding	1.67098e-10
GO:0005524	EL10Ac1g00727.1	EL10Ac1g00727	PREDICTED: probable receptor-like protein kinase At5g47070 [Beta vulgaris subsp. vulgaris]	PC-5p-533659_123	molecular_function	ATP binding	1.67098e-10
GO:0005524	EL10Ac9g21953.1	EL10Ac9g21953	hypothetical protein TSUD_256990 [Trifolium subterraneum]	PC-5p-369053_205	molecular_function	ATP binding	1.67098e-10
GO:0005524	EL10Ac9g21953.1	EL10Ac9g21953	hypothetical protein TSUD_256990 [Trifolium subterraneum]	PC-5p-369053_205	molecular_function	ATP binding	1.67098e-10
GO:0005524	EL10Ac8g20124.1	EL10Ac8g20124	PREDICTED: protein STRUBBELIG-RECEPTOR FAMILY 8 [Beta vulgaris subsp. vulgaris]	PC-5p-369053_205	molecular_function	ATP binding	1.67098e-10
GO:0005524	EL10Ac3g05595.1	EL10Ac3g05595	PREDICTED: ruBisCO large subunit-binding protein subunit beta, chloroplastic [Beta vulgaris subsp. vulgaris]	PC-3p-9892_4546	molecular_function	ATP binding	1.67098e-10
GO:0005524	EL10Ac3g05538.1	EL10Ac3g05538	PREDICTED: receptor protein kinase CLAVATA1 [Beta vulgaris subsp. vulgaris]	PC-3p-9892_4546	molecular_function	ATP binding	1.67098e-10
GO:0005524	EL10Ac1g01902.1	EL10Ac1g01902	PREDICTED: serine/threonine-protein kinase/endoribonuclease IRE1a [Beta vulgaris subsp. vulgaris]	PC-3p-9892_4546	molecular_function	ATP binding	1.67098e-10
GO:0005524	EL10Ac4g09607.1	EL10Ac4g09607	PREDICTED: probable LRR receptor-like serine/threonine-protein kinase At5g63710 [Beta vulgaris subsp. vulgaris]	PC-5p-934430_48	molecular_function	ATP binding	1.67098e-10
GO:0005524	EL10Ac7g16559.1	EL10Ac7g16559	PREDICTED: probable receptor-like protein kinase At5g47070 [Beta vulgaris subsp. vulgaris]	PC-5p-934430_48	molecular_function	ATP binding	1.67098e-10
GO:0005524	EL10Ac9g20783.1	EL10Ac9g20783	PREDICTED: probable serine/threonine-protein kinase At1g54610 [Beta vulgaris subsp. vulgaris]	csi-MIR171b-p5_2ss10CG17AG	molecular_function	ATP binding	1.67098e-10
GO:0005524	EL10Ac9g21675.1	EL10Ac9g21675	PREDICTED: DNA replication licensing factor MCM4 [Beta vulgaris subsp. vulgaris]	csi-MIR171b-p5_2ss10CG17AG	molecular_function	ATP binding	1.67098e-10
GO:0005524	EL10Ac2g02573.1	EL10Ac2g02573	PREDICTED: 26S protease regulatory subunit 8 homolog A [Beta vulgaris subsp. vulgaris]	csi-MIR171b-p5_2ss10CG17AG	molecular_function	ATP binding	1.67098e-10
GO:0005524	EL10Ac7g18234.1	EL10Ac7g18234	PREDICTED: tyrosine-sulfated glycopeptide receptor 1 [Beta vulgaris subsp. vulgaris]	csi-MIR171b-p5_2ss10CG17AG	molecular_function	ATP binding	1.67098e-10
GO:0005524	EL10Ac6g14652.1	EL10Ac6g14652	PREDICTED: heat shock protein 90-5, chloroplastic isoform X2 [Beta vulgaris subsp. vulgaris]	csi-MIR171b-p5_2ss10CG17AG	molecular_function	ATP binding	1.67098e-10
GO:0005524	EL10Ac3g06759.1	EL10Ac3g06759	PREDICTED: MDIS1-interacting receptor like kinase 2-like [Beta vulgaris subsp. vulgaris]	csi-MIR171b-p5_2ss10CG17AG	molecular_function	ATP binding	1.67098e-10
GO:0005524	EL10Ac4g07521.1	EL10Ac4g07521	PREDICTED: disease resistance protein RPM1 isoform X1 [Beta vulgaris subsp. vulgaris]	mes-MIR169ad-p5_2ss17GT18CT	molecular_function	ATP binding	1.67098e-10
GO:0005524	EL10Ac8g18920.1	EL10Ac8g18920	PREDICTED: LOW QUALITY PROTEIN: putative leucine-rich repeat receptor-like serine/threonine-protein kinase At2g24130 [Beta vulgaris subsp. vulgaris]	mes-MIR169ad-p5_2ss17GT18CT	molecular_function	ATP binding	1.67098e-10
GO:0005524	EL10Ac7g16494.1	EL10Ac7g16494	PREDICTED: alanine aminotransferase 2 [Beta vulgaris subsp. vulgaris]	mes-MIR169ad-p5_2ss17GT18CT	molecular_function	ATP binding	1.67098e-10
GO:0005524	EL10Ac3g05371.1	EL10Ac3g05371	PREDICTED: pyruvate kinase isozyme G, chloroplastic [Beta vulgaris subsp. vulgaris]	mes-MIR169ad-p5_2ss17GT18CT	molecular_function	ATP binding	1.67098e-10
GO:0005524	EL10Ac6g13876.1	EL10Ac6g13876	PREDICTED: serine/threonine-protein kinase AFC2-like isoform X1 [Beta vulgaris subsp. vulgaris]	mes-MIR169ad-p5_2ss17GT18CT	molecular_function	ATP binding	1.67098e-10
GO:0005524	EL10Ac3g07138.1	EL10Ac3g07138	PREDICTED: DNA helicase INO80 [Beta vulgaris subsp. vulgaris]	mes-MIR169ad-p5_2ss17GT18CT	molecular_function	ATP binding	1.67098e-10
GO:0005524	EL10Ac2g03645.1	EL10Ac2g03645	PREDICTED: apyrase 2 [Beta vulgaris subsp. vulgaris]	mes-MIR169ad-p5_2ss17GT18CT	molecular_function	ATP binding	1.67098e-10
GO:0005524	EL10Ac2g03399.1	EL10Ac2g03399	hypothetical protein BVRB_2g037660 isoform B [Beta vulgaris subsp. vulgaris]	mes-MIR169ad-p5_2ss17GT18CT	molecular_function	ATP binding	1.67098e-10
GO:0005524	EL10Ac1g00844.1	EL10Ac1g00844	PREDICTED: ABC transporter E family member 2 [Beta vulgaris subsp. vulgaris]	mes-MIR169ad-p5_2ss17GT18CT	molecular_function	ATP binding	1.67098e-10
GO:0005524	EL10Ac4g10124.1	EL10Ac4g10124	PREDICTED: citrate synthase, mitochondrial [Beta vulgaris subsp. vulgaris]	mes-MIR169ad-p5_2ss17GT18CT	molecular_function	ATP binding	1.67098e-10
GO:0005524	EL10Ac4g10165.1	EL10Ac4g10165	PREDICTED: citrate synthase, mitochondrial [Beta vulgaris subsp. vulgaris]	mes-MIR169ad-p5_2ss17GT18CT	molecular_function	ATP binding	1.67098e-10
GO:0005524	EL10Ac9g21933.1	EL10Ac9g21933	hypothetical protein BVRB_9g219850 [Beta vulgaris subsp. vulgaris]	mes-MIR169ad-p5_2ss17GT18CT	molecular_function	ATP binding	1.67098e-10
GO:0005524	EL10Ac6g14175.1	EL10Ac6g14175	PREDICTED: cell division control protein 48 homolog C [Beta vulgaris subsp. vulgaris]	mes-MIR169ad-p5_2ss17GT18CT	molecular_function	ATP binding	1.67098e-10
GO:0005524	EL10Ac6g13412.1	EL10Ac6g13412	PREDICTED: LRR receptor-like serine/threonine-protein kinase RPK2 [Beta vulgaris subsp. vulgaris]	mes-MIR169ad-p5_2ss17GT18CT	molecular_function	ATP binding	1.67098e-10
GO:0005524	EL10Ac7g17684.1	EL10Ac7g17684	PREDICTED: probable inactive receptor kinase At1g27190 [Beta vulgaris subsp. vulgaris]	mes-MIR169ad-p5_2ss17GT18CT	molecular_function	ATP binding	1.67098e-10
GO:0005524	EL10Ac3g05973.1	EL10Ac3g05973	PREDICTED: ATP-dependent (S)-NAD(P)H-hydrate dehydratase isoform X2 [Beta vulgaris subsp. vulgaris]	mes-MIR169ad-p5_2ss17GT18CT	molecular_function	ATP binding	1.67098e-10
GO:0005524	EL10Ac5g12864.1	EL10Ac5g12864	PREDICTED: ABC transporter C family member 10-like isoform X1 [Beta vulgaris subsp. vulgaris]	mes-MIR169ad-p5_2ss17GT18CT	molecular_function	ATP binding	1.67098e-10
GO:0005524	EL10Ac9g21848.1	EL10Ac9g21848	PREDICTED: putative disease resistance protein RGA3 [Beta vulgaris subsp. vulgaris]	mes-MIR169ad-p5_2ss17GT18CT	molecular_function	ATP binding	1.67098e-10
GO:0005524	EL10Ac3g07010.1	EL10Ac3g07010	PREDICTED: receptor-like protein kinase HERK 1 [Beta vulgaris subsp. vulgaris]	mes-MIR169ad-p5_2ss17GT18CT	molecular_function	ATP binding	1.67098e-10
GO:0005524	EL10Ac9g21849.1	EL10Ac9g21849	PREDICTED: disease resistance protein RGA2-like [Beta vulgaris subsp. vulgaris]	mes-MIR169ad-p5_2ss17GT18CT	molecular_function	ATP binding	1.67098e-10
GO:0005524	EL10Ac6g15103.1	EL10Ac6g15103	PREDICTED: asparagine synthetase [glutamine-hydrolyzing] 2 [Beta vulgaris subsp. vulgaris]	mes-MIR169ad-p5_2ss17GT18CT	molecular_function	ATP binding	1.67098e-10
GO:0005524	EL10Ac9g22660.1	EL10Ac9g22660	PREDICTED: long chain acyl-CoA synthetase 8 [Beta vulgaris subsp. vulgaris]	mes-MIR169ad-p5_2ss17GT18CT	molecular_function	ATP binding	1.67098e-10
GO:0005524	EL10Ac2g02614.1	EL10Ac2g02614	PREDICTED: lactation elevated protein 1 [Beta vulgaris subsp. vulgaris]	mes-MIR169ad-p5_2ss17GT18CT	molecular_function	ATP binding	1.67098e-10
GO:0005524	EL10Ac2g04742.1	EL10Ac2g04742	PREDICTED: probable serine/threonine-protein kinase NAK [Beta vulgaris subsp. vulgaris]	mes-MIR169ad-p5_2ss17GT18CT	molecular_function	ATP binding	1.67098e-10
GO:0005524	EL10Ac6g15120.1	EL10Ac6g15120	PREDICTED: probable LRR receptor-like serine/threonine-protein kinase At5g10290 [Beta vulgaris subsp. vulgaris]	mes-MIR169ad-p5_2ss17GT18CT	molecular_function	ATP binding	1.67098e-10
GO:0005524	EL10Ac3g05039.1	EL10Ac3g05039	PREDICTED: dual specificity tyrosine-phosphorylation-regulated kinase 1B [Beta vulgaris subsp. vulgaris]	mes-MIR169ad-p5_2ss17GT18CT	molecular_function	ATP binding	1.67098e-10
GO:0005524	EL10Ac2g02405.1	EL10Ac2g02405	PREDICTED: polyadenylate-binding protein-interacting protein 7 [Beta vulgaris subsp. vulgaris]	mes-MIR169ad-p5_2ss17GT18CT	molecular_function	ATP binding	1.67098e-10
GO:0005524	EL10Ac1g02275.1	EL10Ac1g02275	PREDICTED: serine/threonine-protein kinase AFC2-like isoform X1 [Beta vulgaris subsp. vulgaris]	mes-MIR169ad-p5_2ss17GT18CT	molecular_function	ATP binding	1.67098e-10
GO:0005524	EL10Ac3g07273.1	EL10Ac3g07273	PREDICTED: calmodulin-interacting protein 111 isoform X1 [Beta vulgaris subsp. vulgaris]	mes-MIR169ad-p5_2ss17GT18CT	molecular_function	ATP binding	1.67098e-10
GO:0005524	EL10Ac1g00997.1	EL10Ac1g00997	PREDICTED: putative disease resistance protein RGA3 [Beta vulgaris subsp. vulgaris]	mes-MIR169ad-p5_2ss17GT18CT	molecular_function	ATP binding	1.67098e-10
GO:0005524	EL10Ac1g01902.1	EL10Ac1g01902	PREDICTED: serine/threonine-protein kinase/endoribonuclease IRE1a [Beta vulgaris subsp. vulgaris]	mes-MIR169ad-p5_2ss17GT18CT	molecular_function	ATP binding	1.67098e-10
GO:0005524	EL10Ac1g00534.1	EL10Ac1g00534	PREDICTED: acetyl-coenzyme A carboxylase carboxyl transferase subunit alpha, chloroplastic isoform X1 [Beta vulgaris subsp. vulgaris]	mes-MIR169ad-p5_2ss17GT18CT	molecular_function	ATP binding	1.67098e-10
GO:0005524	EL10Ac3g07492.1	EL10Ac3g07492	PREDICTED: chromosome transmission fidelity protein 18 homolog isoform X1 [Beta vulgaris subsp. vulgaris]	mes-MIR169ad-p5_2ss17GT18CT	molecular_function	ATP binding	1.67098e-10
GO:0005524	EL10Ac7g18209.1	EL10Ac7g18209	PREDICTED: probable disease resistance protein At4g27220 isoform X2 [Beta vulgaris subsp. vulgaris]	mes-MIR169ad-p5_2ss17GT18CT	molecular_function	ATP binding	1.67098e-10
GO:0005524	EL10Ac7g17843.1	EL10Ac7g17843	PREDICTED: probable LRR receptor-like serine/threonine-protein kinase At5g48740 [Beta vulgaris subsp. vulgaris]	mes-MIR169ad-p5_2ss17GT18CT	molecular_function	ATP binding	1.67098e-10
GO:0005524	EL10Ac2g04469.1	EL10Ac2g04469	PREDICTED: probable fructokinase-6, chloroplastic [Beta vulgaris subsp. vulgaris]	mes-MIR169ad-p5_2ss17GT18CT	molecular_function	ATP binding	1.67098e-10
GO:0005524	EL10Ac7g17787.1	EL10Ac7g17787	PREDICTED: pantoate--beta-alanine ligase [Beta vulgaris subsp. vulgaris]	mes-MIR169ad-p5_2ss17GT18CT	molecular_function	ATP binding	1.67098e-10
GO:0005524	EL10Ac7g17665.1	EL10Ac7g17665	PREDICTED: MDIS1-interacting receptor like kinase 2-like isoform X1 [Beta vulgaris subsp. vulgaris]	mes-MIR169ad-p5_2ss17GT18CT	molecular_function	ATP binding	1.67098e-10
GO:0005524	EL10Ac1g01793.1	EL10Ac1g01793	PREDICTED: inactive protein kinase SELMODRAFT_444075-like isoform X1 [Beta vulgaris subsp. vulgaris]	mes-MIR169ad-p5_2ss17GT18CT	molecular_function	ATP binding	1.67098e-10
GO:0005524	EL10Ac6g13892.1	EL10Ac6g13892	PREDICTED: chaperonin 60 subunit alpha 2, chloroplastic isoform X2 [Beta vulgaris subsp. vulgaris]	mes-MIR169ad-p5_2ss17GT18CT	molecular_function	ATP binding	1.67098e-10
GO:0005524	EL10Ac9g20740.1	EL10Ac9g20740	PREDICTED: inactive protein kinase SELMODRAFT_444075-like isoform X1 [Beta vulgaris subsp. vulgaris]	mes-MIR169ad-p5_2ss17GT18CT	molecular_function	ATP binding	1.67098e-10
GO:0005524	EL10Ac6g14589.1	EL10Ac6g14589	PREDICTED: protein NSP-INTERACTING KINASE 1-like [Beta vulgaris subsp. vulgaris]	mes-MIR169ad-p5_2ss17GT18CT	molecular_function	ATP binding	1.67098e-10
GO:0005524	EL10Ac1g00623.1	EL10Ac1g00623	hypothetical protein BVRB_1g006950 [Beta vulgaris subsp. vulgaris]	mes-MIR169ad-p5_2ss17GT18CT	molecular_function	ATP binding	1.67098e-10
GO:0005524	EL10Ac6g14076.1	EL10Ac6g14076	PREDICTED: phosphatidylinositol 4-phosphate 5-kinase 8 isoform X2 [Beta vulgaris subsp. vulgaris]	mes-MIR169ad-p5_2ss17GT18CT	molecular_function	ATP binding	1.67098e-10
GO:0005524	EL10Ac5g10520.1	EL10Ac5g10520	PREDICTED: methylcrotonoyl-CoA carboxylase subunit alpha, mitochondrial [Beta vulgaris subsp. vulgaris]	mes-MIR169ad-p5_2ss17GT18CT	molecular_function	ATP binding	1.67098e-10
GO:0005524	EL10Ac5g11795.1	EL10Ac5g11795	PREDICTED: D-lactate dehydrogenase [cytochrome], mitochondrial [Beta vulgaris subsp. vulgaris]	mes-MIR169ad-p5_2ss17GT18CT	molecular_function	ATP binding	1.67098e-10
GO:0005524	EL10Ac3g05293.1	EL10Ac3g05293	PREDICTED: serine/threonine-protein kinase TIO [Beta vulgaris subsp. vulgaris]	mes-MIR169ad-p5_2ss17GT18CT	molecular_function	ATP binding	1.67098e-10
GO:0005524	EL10Ac3g05566.1	EL10Ac3g05566	PREDICTED: probable LRR receptor-like serine/threonine-protein kinase At2g28960 [Beta vulgaris subsp. vulgaris]	mes-MIR169ad-p5_2ss17GT18CT	molecular_function	ATP binding	1.67098e-10
GO:0005524	EL10Ac9g21768.1	EL10Ac9g21768	PREDICTED: probable LRR receptor-like serine/threonine-protein kinase At3g47570 [Beta vulgaris subsp. vulgaris]	mes-MIR169ad-p5_2ss17GT18CT	molecular_function	ATP binding	1.67098e-10
GO:0005524	EL10Ac1g00621.1	EL10Ac1g00621	PREDICTED: mitogen-activated protein kinase homolog NTF3 [Beta vulgaris subsp. vulgaris]	mes-MIR169ad-p5_2ss17GT18CT	molecular_function	ATP binding	1.67098e-10
GO:0005524	EL10Ac7g16491.1	EL10Ac7g16491	PREDICTED: 1-phosphatidylinositol-3-phosphate 5-kinase FAB1B [Beta vulgaris subsp. vulgaris]	mes-MIR169ad-p5_2ss17GT18CT	molecular_function	ATP binding	1.67098e-10
GO:0005524	EL10Ac3g05869.1	EL10Ac3g05869	PREDICTED: ceramide kinase isoform X2 [Beta vulgaris subsp. vulgaris]	mes-MIR169ad-p5_2ss17GT18CT	molecular_function	ATP binding	1.67098e-10
GO:0005524	EL10Ac2g04391.1	EL10Ac2g04391	PREDICTED: uncharacterized protein LOC104883997 [Beta vulgaris subsp. vulgaris]	mes-MIR169ad-p5_2ss17GT18CT	molecular_function	ATP binding	1.67098e-10
GO:0005524	EL10Ac1g01618.1	EL10Ac1g01618	PREDICTED: probable LRR receptor-like serine/threonine-protein kinase At1g34110 [Beta vulgaris subsp. vulgaris]	mes-MIR169ad-p5_2ss17GT18CT	molecular_function	ATP binding	1.67098e-10
GO:0005524	EL10Ac1g01006.1	EL10Ac1g01006	PREDICTED: long chain acyl-CoA synthetase 9, chloroplastic [Beta vulgaris subsp. vulgaris]	gma-miR6300_R+2	molecular_function	ATP binding	1.67098e-10
GO:0005524	EL10Ac6g13569.1	EL10Ac6g13569	PREDICTED: L-type lectin-domain containing receptor kinase IV.2-like [Beta vulgaris subsp. vulgaris]	gma-miR6300_R+2	molecular_function	ATP binding	1.67098e-10
GO:0005524	EL10Ac5g10897.1	EL10Ac5g10897	PREDICTED: AAA-ATPase At3g28580-like [Beta vulgaris subsp. vulgaris]	gma-miR6300_R+2	molecular_function	ATP binding	1.67098e-10
GO:0005524	EL10Ac3g06901.1	EL10Ac3g06901	PREDICTED: LOW QUALITY PROTEIN: probable L-type lectin-domain containing receptor kinase S.5 [Beta vulgaris subsp. vulgaris]	gma-miR6300_R+2	molecular_function	ATP binding	1.67098e-10
GO:0005524	EL10Ac5g12149.1	EL10Ac5g12149	PREDICTED: uncharacterized protein LOC104892985 [Beta vulgaris subsp. vulgaris]	gma-miR6300_R+2	molecular_function	ATP binding	1.67098e-10
GO:0005524	EL10As3g23349.1	EL10As3g23349	PREDICTED: glucose-1-phosphate adenylyltransferase large subunit 3, chloroplastic/amyloplastic isoform X2 [Beta vulgaris subsp. vulgaris]	gma-miR6300_R+2	molecular_function	ATP binding	1.67098e-10
GO:0005524	EL10Ac1g02046.1	EL10Ac1g02046	PREDICTED: uncharacterized protein LOC104906696 [Beta vulgaris subsp. vulgaris]	gma-miR6300_R+2	molecular_function	ATP binding	1.67098e-10
GO:0005524	EL10Ac3g05363.1	EL10Ac3g05363	PREDICTED: ABC transporter C family member 10 [Beta vulgaris subsp. vulgaris]	gma-miR6300_R+2	molecular_function	ATP binding	1.67098e-10
GO:0005524	EL10Ac5g11215.1	EL10Ac5g11215	PREDICTED: probable disease resistance protein At1g61300 [Beta vulgaris subsp. vulgaris]	gma-miR6300_R+2	molecular_function	ATP binding	1.67098e-10
GO:0005524	EL10Ac3g07325.1	EL10Ac3g07325	PREDICTED: putative disease resistance protein RGA3 [Beta vulgaris subsp. vulgaris]	gma-miR6300_R+2	molecular_function	ATP binding	1.67098e-10
GO:0005524	EL10Ac5g13064.1	EL10Ac5g13064	PREDICTED: putative serine/threonine-protein kinase isoform X2 [Beta vulgaris subsp. vulgaris]	gma-miR6300_R+2	molecular_function	ATP binding	1.67098e-10
GO:0005524	EL10Ac3g06604.1	EL10Ac3g06604	PREDICTED: ABC transporter C family member 14-like [Beta vulgaris subsp. vulgaris]	gma-miR6300_R+2	molecular_function	ATP binding	1.67098e-10
GO:0005524	EL10Ac7g16343.1	EL10Ac7g16343	PREDICTED: chaperonin CPN60-like 2, mitochondrial [Beta vulgaris subsp. vulgaris]	gma-miR6300_R+2	molecular_function	ATP binding	1.67098e-10
GO:0005524	EL10Ac5g10901.1	EL10Ac5g10901	PREDICTED: AAA-ATPase At3g28580 [Beta vulgaris subsp. vulgaris]	gma-miR6300_R+2	molecular_function	ATP binding	1.67098e-10
GO:0005524	EL10Ac3g07263.1	EL10Ac3g07263	PREDICTED: putative SWI/SNF-related matrix-associated actin-dependent regulator of chromatin subfamily A member 3-like 1 [Beta vulgaris subsp. vulgaris]	gma-miR6300_R+2	molecular_function	ATP binding	1.67098e-10
GO:0005524	EL10Ac2g04458.1	EL10Ac2g04458	PREDICTED: putative receptor-like protein kinase At5g39000 [Beta vulgaris subsp. vulgaris]	gma-miR6300_R+2	molecular_function	ATP binding	1.67098e-10
GO:0005524	EL10As6g23661.1	EL10As6g23661	PREDICTED: ATP-dependent 6-phosphofructokinase 6 [Beta vulgaris subsp. vulgaris]	gma-miR6300_R+2	molecular_function	ATP binding	1.67098e-10
GO:0005524	EL10Ac6g13946.1	EL10Ac6g13946	PREDICTED: probable leucine-rich repeat receptor-like protein kinase At5g49770 isoform X1 [Beta vulgaris subsp. vulgaris]	gma-miR6300_R+2	molecular_function	ATP binding	1.67098e-10
GO:0005524	EL10Ac5g12157.1	EL10Ac5g12157	PREDICTED: probable serine/threonine-protein kinase At4g35230 [Beta vulgaris subsp. vulgaris]	gma-miR6300_R+2	molecular_function	ATP binding	1.67098e-10
GO:0005524	EL10Ac2g04907.1	EL10Ac2g04907	PREDICTED: probable leucine-rich repeat receptor-like protein kinase IMK3 [Beta vulgaris subsp. vulgaris]	gma-miR6300_R+2	molecular_function	ATP binding	1.67098e-10
GO:0005524	EL10Ac5g12474.1	EL10Ac5g12474	PREDICTED: ABC transporter F family member 3 [Beta vulgaris subsp. vulgaris]	gma-miR6300_R+2	molecular_function	ATP binding	1.67098e-10
GO:0005524	EL10Ac9g21238.1	EL10Ac9g21238	PREDICTED: serine/threonine-protein kinase CDL1-like isoform X1 [Beta vulgaris subsp. vulgaris]	gma-miR6300_R+2	molecular_function	ATP binding	1.67098e-10
GO:0005524	EL10Ac1g00413.1	EL10Ac1g00413	hypothetical protein SOVF_061300 isoform A [Spinacia oleracea]	gma-miR6300_R+2	molecular_function	ATP binding	1.67098e-10
GO:0005524	EL10Ac6g13460.1	EL10Ac6g13460	PREDICTED: ankyrin-3 [Beta vulgaris subsp. vulgaris]	gma-miR6300_R+2	molecular_function	ATP binding	1.67098e-10
GO:0005524	EL10Ac8g20575.1	EL10Ac8g20575	PREDICTED: probable LRR receptor-like serine/threonine-protein kinase At5g45780 [Beta vulgaris subsp. vulgaris]	gma-miR6300_R+2	molecular_function	ATP binding	1.67098e-10
GO:0005524	EL10Ac7g17966.1	EL10Ac7g17966	PREDICTED: uncharacterized protein LOC104899597 [Beta vulgaris subsp. vulgaris]	gma-miR6300_R+2	molecular_function	ATP binding	1.67098e-10
GO:0005524	EL10Ac6g13949.1	EL10Ac6g13949	PREDICTED: probable leucine-rich repeat receptor-like protein kinase At5g49770 isoform X1 [Beta vulgaris subsp. vulgaris]	gma-miR6300_R+2	molecular_function	ATP binding	1.67098e-10
GO:0005524	EL10Ac2g03092.1	EL10Ac2g03092	PREDICTED: chaperone protein ClpB3, chloroplastic [Beta vulgaris subsp. vulgaris]	gma-miR6300_R+2	molecular_function	ATP binding	1.67098e-10
GO:0005524	EL10Ac2g02790.1	EL10Ac2g02790	PREDICTED: putative disease resistance RPP13-like protein 1 [Beta vulgaris subsp. vulgaris]	gma-miR6300_R+2	molecular_function	ATP binding	1.67098e-10
GO:0005524	EL10Ac9g21836.1	EL10Ac9g21836	PREDICTED: protein CHROMATIN REMODELING 25 [Beta vulgaris subsp. vulgaris]	PC-3p-289679_277	molecular_function	ATP binding	1.67098e-10
GO:0005524	EL10Ac1g01902.1	EL10Ac1g01902	PREDICTED: serine/threonine-protein kinase/endoribonuclease IRE1a [Beta vulgaris subsp. vulgaris]	mdm-MIR11004-p3_1	molecular_function	ATP binding	1.67098e-10
GO:0005524	EL10Ac9g21733.1	EL10Ac9g21733	hypothetical protein BVRB_9g217590 [Beta vulgaris subsp. vulgaris]	mdm-MIR11004-p3_1	molecular_function	ATP binding	1.67098e-10
GO:0005524	EL10Ac4g09654.1	EL10Ac4g09654	PREDICTED: diacylglycerol kinase 2 [Beta vulgaris subsp. vulgaris]	mdm-MIR11004-p3_1	molecular_function	ATP binding	1.67098e-10
GO:0005524	EL10As4g23446.1	EL10As4g23446	PREDICTED: 4-coumarate--CoA ligase-like 9 [Beta vulgaris subsp. vulgaris]	mdm-MIR11004-p3_1	molecular_function	ATP binding	1.67098e-10
GO:0005524	EL10Ac2g02632.1	EL10Ac2g02632	PREDICTED: putative disease resistance RPP13-like protein 1 [Beta vulgaris subsp. vulgaris]	PC-3p-354212_217	molecular_function	ATP binding	1.67098e-10
GO:0005524	EL10Ac9g21876.1	EL10Ac9g21876	PREDICTED: PTI1-like tyrosine-protein kinase At3g15890 [Beta vulgaris subsp. vulgaris]	gma-miR159a-5p_R-1_1ss17AG	molecular_function	ATP binding	1.67098e-10
GO:0005524	EL10Ac1g01016.1	EL10Ac1g01016	PREDICTED: putative disease resistance protein RGA3 [Beta vulgaris subsp. vulgaris]	gma-miR159a-5p_R-1_1ss17AG	molecular_function	ATP binding	1.67098e-10
GO:0005524	EL10Ac5g10520.1	EL10Ac5g10520	PREDICTED: methylcrotonoyl-CoA carboxylase subunit alpha, mitochondrial [Beta vulgaris subsp. vulgaris]	gma-miR159a-5p_R-1_1ss17AG	molecular_function	ATP binding	1.67098e-10
GO:0005524	EL10Ac6g13578.1	EL10Ac6g13578	PREDICTED: somatic embryogenesis receptor kinase 2 isoform X1 [Beta vulgaris subsp. vulgaris]	gma-miR159a-5p_R-1_1ss17AG	molecular_function	ATP binding	1.67098e-10
GO:0005524	EL10Ac1g01015.1	EL10Ac1g01015	PREDICTED: putative disease resistance protein RGA3 [Beta vulgaris subsp. vulgaris]	gma-miR159a-5p_R-1_1ss17AG	molecular_function	ATP binding	1.67098e-10
GO:0005524	EL10Ac3g07089.1	EL10Ac3g07089	PREDICTED: magnesium-chelatase subunit ChlH, chloroplastic [Beta vulgaris subsp. vulgaris]	gma-miR159a-5p_R-1_1ss17AG	molecular_function	ATP binding	1.67098e-10
GO:0005524	EL10Ac1g00707.1	EL10Ac1g00707	PREDICTED: NAD-dependent malic enzyme 65 kDa isoform, mitochondrial [Beta vulgaris subsp. vulgaris]	gma-miR159a-5p_R-1_1ss17AG	molecular_function	ATP binding	1.67098e-10
GO:0005524	EL10Ac2g04563.1	EL10Ac2g04563	PREDICTED: UMP-CMP kinase 3 [Beta vulgaris subsp. vulgaris]	gma-miR159a-5p_R-1_1ss17AG	molecular_function	ATP binding	1.67098e-10
GO:0005524	EL10Ac6g15373.1	EL10Ac6g15373	PREDICTED: serine/threonine-protein kinase BRI1-like 2 [Beta vulgaris subsp. vulgaris]	gma-miR159a-5p_R-1_1ss17AG	molecular_function	ATP binding	1.67098e-10
GO:0005524	EL10Ac3g05630.1	EL10Ac3g05630	PREDICTED: oxalate--CoA ligase [Beta vulgaris subsp. vulgaris]	gma-miR159a-5p_R-1_1ss17AG	molecular_function	ATP binding	1.67098e-10
GO:0005524	EL10Ac1g00484.1	EL10Ac1g00484	PREDICTED: probable inactive receptor kinase At1g48480 [Beta vulgaris subsp. vulgaris]	gma-miR159a-5p_R-1_1ss17AG	molecular_function	ATP binding	1.67098e-10
GO:0005524	EL10Ac7g15885.1	EL10Ac7g15885	PREDICTED: probable trans-2-enoyl-CoA reductase, mitochondrial [Beta vulgaris subsp. vulgaris]	gma-miR159a-5p_R-1_1ss17AG	molecular_function	ATP binding	1.67098e-10
GO:0005524	EL10Ac2g03060.1	EL10Ac2g03060	PREDICTED: probable LRR receptor-like serine/threonine-protein kinase At4g26540 [Beta vulgaris subsp. vulgaris]	gma-miR159a-5p_R-1_1ss17AG	molecular_function	ATP binding	1.67098e-10
GO:0005524	EL10Ac2g03059.1	EL10Ac2g03059	PREDICTED: probable LRR receptor-like serine/threonine-protein kinase At4g26540 [Beta vulgaris subsp. vulgaris]	gma-miR159a-5p_R-1_1ss17AG	molecular_function	ATP binding	1.67098e-10
GO:0005524	EL10As7g23746.1	EL10As7g23746	PREDICTED: probable serine/threonine-protein kinase At1g01540 [Beta vulgaris subsp. vulgaris]	gma-miR159a-5p_R-1_1ss17AG	molecular_function	ATP binding	1.67098e-10
GO:0005524	EL10Ac2g03071.1	EL10Ac2g03071	PREDICTED: probable LRR receptor-like serine/threonine-protein kinase At4g26540 [Beta vulgaris subsp. vulgaris]	gma-miR159a-5p_R-1_1ss17AG	molecular_function	ATP binding	1.67098e-10
GO:0005524	EL10Ac9g22660.1	EL10Ac9g22660	PREDICTED: long chain acyl-CoA synthetase 8 [Beta vulgaris subsp. vulgaris]	gma-miR159a-5p_R-1_1ss17AG	molecular_function	ATP binding	1.67098e-10
GO:0005524	EL10Ac6g13569.1	EL10Ac6g13569	PREDICTED: L-type lectin-domain containing receptor kinase IV.2-like [Beta vulgaris subsp. vulgaris]	gma-miR159a-5p_R-1_1ss17AG	molecular_function	ATP binding	1.67098e-10
GO:0005524	EL10Ac4g10039.1	EL10Ac4g10039	PREDICTED: probably inactive leucine-rich repeat receptor-like protein kinase At5g48380 [Beta vulgaris subsp. vulgaris]	gma-miR159a-5p_R-1_1ss17AG	molecular_function	ATP binding	1.67098e-10
GO:0005524	EL10Ac8g18889.1	EL10Ac8g18889	PREDICTED: probable LRR receptor-like serine/threonine-protein kinase At2g23950 isoform X2 [Beta vulgaris subsp. vulgaris]	gma-miR159a-5p_R-1_1ss17AG	molecular_function	ATP binding	1.67098e-10
GO:0005524	EL10Ac7g16689.1	EL10Ac7g16689	PREDICTED: phosphatidylinositol 4-phosphate 5-kinase 9 isoform X1 [Beta vulgaris subsp. vulgaris]	gma-miR159a-5p_R-1_1ss17AG	molecular_function	ATP binding	1.67098e-10
GO:0005524	EL10Ac1g00147.1	EL10Ac1g00147	PREDICTED: receptor-like protein kinase HSL1 [Beta vulgaris subsp. vulgaris]	gma-miR159a-5p_R-1_1ss17AG	molecular_function	ATP binding	1.67098e-10
GO:0005524	EL10Ac8g20576.1	EL10Ac8g20576	PREDICTED: shaggy-related protein kinase eta [Beta vulgaris subsp. vulgaris]	gma-miR159a-5p_R-1_1ss17AG	molecular_function	ATP binding	1.67098e-10
GO:0005524	EL10Ac5g11090.1	EL10Ac5g11090	PREDICTED: DNA annealing helicase and endonuclease ZRANB3 isoform X2 [Beta vulgaris subsp. vulgaris]	gma-miR159a-5p_R-1_1ss17AG	molecular_function	ATP binding	1.67098e-10
GO:0005524	EL10Ac7g16871.1	EL10Ac7g16871	PREDICTED: putative disease resistance protein RGA3 [Beta vulgaris subsp. vulgaris]	gma-miR159a-5p_R-1_1ss17AG	molecular_function	ATP binding	1.67098e-10
GO:0005524	EL10Ac2g03257.1	EL10Ac2g03257	PREDICTED: uncharacterized protein LOC104887105 isoform X1 [Beta vulgaris subsp. vulgaris]	gma-miR159a-5p_R-1_1ss17AG	molecular_function	ATP binding	1.67098e-10
GO:0005524	EL10Ac6g13561.1	EL10Ac6g13561	PREDICTED: serine/threonine-protein kinase PBS1 [Beta vulgaris subsp. vulgaris]	gma-miR159a-5p_R-1_1ss17AG	molecular_function	ATP binding	1.67098e-10
GO:0005524	EL10Ac9g21768.1	EL10Ac9g21768	PREDICTED: probable LRR receptor-like serine/threonine-protein kinase At3g47570 [Beta vulgaris subsp. vulgaris]	gma-miR159a-5p_R-1_1ss17AG	molecular_function	ATP binding	1.67098e-10
GO:0005524	EL10Ac2g03529.1	EL10Ac2g03529	hypothetical protein BVRB_2g045980 [Beta vulgaris subsp. vulgaris]	PC-5p-517635_129	molecular_function	ATP binding	1.67098e-10
GO:0005524	EL10Ac9g21722.1	EL10Ac9g21722	PREDICTED: probable LRR receptor-like serine/threonine-protein kinase At2g16250 [Beta vulgaris subsp. vulgaris]	PC-5p-517635_129	molecular_function	ATP binding	1.67098e-10
GO:0005524	EL10Ac8g18420.1	EL10Ac8g18420	PREDICTED: protein phosphatase 2C and cyclic nucleotide-binding/kinase domain-containing protein isoform X1 [Beta vulgaris subsp. vulgaris]	PC-5p-517635_129	molecular_function	ATP binding	1.67098e-10
GO:0005524	EL10Ac5g10754.1	EL10Ac5g10754	PREDICTED: serine/threonine-protein kinase HT1 isoform X1 [Beta vulgaris subsp. vulgaris]	PC-5p-517635_129	molecular_function	ATP binding	1.67098e-10
GO:0005524	EL10Ac4g10182.1	EL10Ac4g10182	PREDICTED: magnesium-chelatase subunit ChlD, chloroplastic [Beta vulgaris subsp. vulgaris]	PC-5p-517635_129	molecular_function	ATP binding	1.67098e-10
GO:0005524	EL10Ac4g10183.1	EL10Ac4g10183	PREDICTED: magnesium-chelatase subunit ChlD, chloroplastic [Beta vulgaris subsp. vulgaris]	PC-5p-517635_129	molecular_function	ATP binding	1.67098e-10
GO:0005524	EL10Ac9g22282.1	EL10Ac9g22282	PREDICTED: probable LRR receptor-like serine/threonine-protein kinase At4g37250 [Beta vulgaris subsp. vulgaris]	PC-5p-517635_129	molecular_function	ATP binding	1.67098e-10
GO:0005524	EL10Ac2g03731.1	EL10Ac2g03731	PREDICTED: elongation factor Tu, mitochondrial [Beta vulgaris subsp. vulgaris]	PC-5p-517635_129	molecular_function	ATP binding	1.67098e-10
GO:0005524	EL10Ac2g03180.1	EL10Ac2g03180	PREDICTED: probable inactive receptor kinase At5g16590 [Beta vulgaris subsp. vulgaris]	PC-5p-517635_129	molecular_function	ATP binding	1.67098e-10
GO:0005524	EL10Ac1g02046.1	EL10Ac1g02046	PREDICTED: uncharacterized protein LOC104906696 [Beta vulgaris subsp. vulgaris]	PC-5p-517635_129	molecular_function	ATP binding	1.67098e-10
GO:0005524	EL10Ac6g15042.1	EL10Ac6g15042	PREDICTED: serine/threonine-protein kinase/endoribonuclease IRE1a [Beta vulgaris subsp. vulgaris]	PC-5p-517635_129	molecular_function	ATP binding	1.67098e-10
GO:0005524	EL10Ac1g00150.1	EL10Ac1g00150	PREDICTED: adenylate kinase, chloroplastic isoform X1 [Beta vulgaris subsp. vulgaris]	PC-5p-517635_129	molecular_function	ATP binding	1.67098e-10
GO:0005524	EL10Ac3g07138.1	EL10Ac3g07138	PREDICTED: DNA helicase INO80 [Beta vulgaris subsp. vulgaris]	PC-5p-517635_129	molecular_function	ATP binding	1.67098e-10
GO:0005524	EL10Ac6g14928.1	EL10Ac6g14928	PREDICTED: uncharacterized protein LOC104895871 [Beta vulgaris subsp. vulgaris]	PC-5p-517635_129	molecular_function	ATP binding	1.67098e-10
GO:0005524	EL10Ac6g15707.1	EL10Ac6g15707	PREDICTED: probable inactive receptor kinase At5g67200 [Beta vulgaris subsp. vulgaris]	PC-5p-517635_129	molecular_function	ATP binding	1.67098e-10
GO:0005524	EL10Ac6g15707.1	EL10Ac6g15707	PREDICTED: probable inactive receptor kinase At5g67200 [Beta vulgaris subsp. vulgaris]	PC-5p-517635_129	molecular_function	ATP binding	1.67098e-10
GO:0005524	EL10Ac9g21024.1	EL10Ac9g21024	PREDICTED: glutamyl-tRNA(Gln) amidotransferase subunit A, chloroplastic/mitochondrial [Beta vulgaris subsp. vulgaris]	PC-5p-517635_129	molecular_function	ATP binding	1.67098e-10
GO:0005524	EL10Ac7g15914.1	EL10Ac7g15914	PREDICTED: ATP-citrate synthase beta chain protein 2 [Eucalyptus grandis]	PC-5p-517635_129	molecular_function	ATP binding	1.67098e-10
GO:0005524	EL10Ac6g14008.1	EL10Ac6g14008	heat shock protein 83, partial [Beta vulgaris]	PC-5p-517635_129	molecular_function	ATP binding	1.67098e-10
GO:0005524	EL10Ac5g12207.1	EL10Ac5g12207	PREDICTED: regulator of nonsense transcripts 1 homolog [Beta vulgaris subsp. vulgaris]	PC-5p-517635_129	molecular_function	ATP binding	1.67098e-10
GO:0005524	EL10Ac5g12207.1	EL10Ac5g12207	PREDICTED: regulator of nonsense transcripts 1 homolog [Beta vulgaris subsp. vulgaris]	PC-5p-517635_129	molecular_function	ATP binding	1.67098e-10
GO:0005524	EL10Ac1g00020.1	EL10Ac1g00020	PREDICTED: probable serine/threonine-protein kinase mps1 isoform X1 [Beta vulgaris subsp. vulgaris]	PC-5p-517635_129	molecular_function	ATP binding	1.67098e-10
GO:0005524	EL10Ac8g20124.1	EL10Ac8g20124	PREDICTED: protein STRUBBELIG-RECEPTOR FAMILY 8 [Beta vulgaris subsp. vulgaris]	PC-5p-517635_129	molecular_function	ATP binding	1.67098e-10
GO:0005524	EL10Ac8g20124.1	EL10Ac8g20124	PREDICTED: protein STRUBBELIG-RECEPTOR FAMILY 8 [Beta vulgaris subsp. vulgaris]	PC-5p-517635_129	molecular_function	ATP binding	1.67098e-10
GO:0005524	EL10Ac5g10693.1	EL10Ac5g10693	PREDICTED: probable LRR receptor-like serine/threonine-protein kinase At4g26540 [Beta vulgaris subsp. vulgaris]	PC-5p-517635_129	molecular_function	ATP binding	1.67098e-10
GO:0005524	EL10Ac4g10173.1	EL10Ac4g10173	PREDICTED: protein CHROMATIN REMODELING 5 [Beta vulgaris subsp. vulgaris]	PC-5p-517635_129	molecular_function	ATP binding	1.67098e-10
GO:0005524	EL10Ac9g22352.1	EL10Ac9g22352	PREDICTED: glucose-1-phosphate adenylyltransferase small subunit, chloroplastic/amyloplastic [Beta vulgaris subsp. vulgaris]	PC-5p-517635_129	molecular_function	ATP binding	1.67098e-10
GO:0005524	EL10Ac2g04775.1	EL10Ac2g04775	PREDICTED: probable leucine-rich repeat receptor-like protein kinase At5g49770 isoform X5 [Beta vulgaris subsp. vulgaris]	PC-5p-517635_129	molecular_function	ATP binding	1.67098e-10
GO:0005524	EL10Ac5g11340.1	EL10Ac5g11340	PREDICTED: pyruvate dehydrogenase E1 component subunit beta-1, mitochondrial [Beta vulgaris subsp. vulgaris]	PC-5p-517635_129	molecular_function	ATP binding	1.67098e-10
GO:0005524	EL10Ac7g17664.1	EL10Ac7g17664	PREDICTED: MDIS1-interacting receptor like kinase 2 [Beta vulgaris subsp. vulgaris]	PC-5p-517635_129	molecular_function	ATP binding	1.67098e-10
GO:0005524	EL10Ac4g08439.1	EL10Ac4g08439	PREDICTED: mitogen-activated protein kinase 19 [Beta vulgaris subsp. vulgaris]	PC-5p-517635_129	molecular_function	ATP binding	1.67098e-10
GO:0005524	EL10Ac3g05288.1	EL10Ac3g05288	PREDICTED: phosphatidylinositol 4-kinase gamma 3 [Beta vulgaris subsp. vulgaris]	PC-5p-517635_129	molecular_function	ATP binding	1.67098e-10
GO:0005524	EL10Ac6g15596.1	EL10Ac6g15596	PREDICTED: growth-regulating factor 2 [Beta vulgaris subsp. vulgaris]	PC-5p-517635_129	molecular_function	ATP binding	1.67098e-10
GO:0005524	EL10Ac6g15596.1	EL10Ac6g15596	PREDICTED: growth-regulating factor 2 [Beta vulgaris subsp. vulgaris]	PC-5p-517635_129	molecular_function	ATP binding	1.67098e-10
GO:0005524	EL10Ac7g16181.1	EL10Ac7g16181	PREDICTED: protein SMAX1-LIKE 6 [Beta vulgaris subsp. vulgaris]	PC-5p-517635_129	molecular_function	ATP binding	1.67098e-10
GO:0005524	EL10Ac7g16181.1	EL10Ac7g16181	PREDICTED: protein SMAX1-LIKE 6 [Beta vulgaris subsp. vulgaris]	PC-5p-517635_129	molecular_function	ATP binding	1.67098e-10
GO:0005524	EL10Ac3g07325.1	EL10Ac3g07325	PREDICTED: putative disease resistance protein RGA3 [Beta vulgaris subsp. vulgaris]	PC-5p-517635_129	molecular_function	ATP binding	1.67098e-10
GO:0005524	EL10Ac3g07321.1	EL10Ac3g07321	PREDICTED: putative disease resistance protein RGA3 [Beta vulgaris subsp. vulgaris]	PC-5p-517635_129	molecular_function	ATP binding	1.67098e-10
GO:0005524	EL10Ac2g03705.1	EL10Ac2g03705	PREDICTED: uncharacterized protein LOC104886700 isoform X1 [Beta vulgaris subsp. vulgaris]	PC-5p-517635_129	molecular_function	ATP binding	1.67098e-10
GO:0005524	EL10Ac2g02747.1	EL10Ac2g02747	PREDICTED: probable choline kinase 2 [Beta vulgaris subsp. vulgaris]	PC-5p-517635_129	molecular_function	ATP binding	1.67098e-10
GO:0005524	EL10Ac2g02726.1	EL10Ac2g02726	PREDICTED: putative disease resistance RPP13-like protein 1 [Beta vulgaris subsp. vulgaris]	PC-5p-517635_129	molecular_function	ATP binding	1.67098e-10
GO:0005524	EL10Ac7g17495.1	EL10Ac7g17495	PREDICTED: wee1-like protein kinase [Beta vulgaris subsp. vulgaris]	PC-5p-517635_129	molecular_function	ATP binding	1.67098e-10
GO:0005524	EL10Ac2g02724.1	EL10Ac2g02724	PREDICTED: putative disease resistance RPP13-like protein 1 [Beta vulgaris subsp. vulgaris]	PC-5p-517635_129	molecular_function	ATP binding	1.67098e-10
GO:0005524	EL10Ac7g17130.1	EL10Ac7g17130	PREDICTED: probable inactive receptor kinase At5g58300 isoform X2 [Beta vulgaris subsp. vulgaris]	PC-5p-517635_129	molecular_function	ATP binding	1.67098e-10
GO:0005524	EL10Ac1g02308.1	EL10Ac1g02308	PREDICTED: receptor-like protein kinase HSL1 [Beta vulgaris subsp. vulgaris]	PC-5p-517635_129	molecular_function	ATP binding	1.67098e-10
GO:0005524	EL10Ac2g02725.1	EL10Ac2g02725	PREDICTED: putative disease resistance RPP13-like protein 1 isoform X1 [Beta vulgaris subsp. vulgaris]	PC-5p-517635_129	molecular_function	ATP binding	1.67098e-10
GO:0005524	EL10Ac6g14732.1	EL10Ac6g14732	PREDICTED: uncharacterized protein LOC104896100 [Beta vulgaris subsp. vulgaris]	PC-5p-517635_129	molecular_function	ATP binding	1.67098e-10
GO:0005524	EL10Ac7g16994.1	EL10Ac7g16994	PREDICTED: serine/threonine-protein kinase CTR1 isoform X1 [Beta vulgaris subsp. vulgaris]	PC-5p-517635_129	molecular_function	ATP binding	1.67098e-10
GO:0005524	EL10Ac9g21468.1	EL10Ac9g21468	PREDICTED: receptor protein kinase TMK1 [Beta vulgaris subsp. vulgaris]	PC-5p-517635_129	molecular_function	ATP binding	1.67098e-10
GO:0005524	EL10Ac4g07801.1	EL10Ac4g07801	PREDICTED: putative aconitate hydratase, cytoplasmic [Beta vulgaris subsp. vulgaris]	PC-5p-517635_129	molecular_function	ATP binding	1.67098e-10
GO:0005524	EL10Ac9g22449.1	EL10Ac9g22449	PREDICTED: uncharacterized protein LOC104883236 isoform X1 [Beta vulgaris subsp. vulgaris]	PC-5p-517635_129	molecular_function	ATP binding	1.67098e-10
GO:0005524	EL10Ac2g03620.1	EL10Ac2g03620	PREDICTED: pollen receptor-like kinase 1 [Beta vulgaris subsp. vulgaris]	PC-5p-517635_129	molecular_function	ATP binding	1.67098e-10
GO:0005524	EL10Ac7g17006.1	EL10Ac7g17006	PREDICTED: uncharacterized protein LOC104898502 [Beta vulgaris subsp. vulgaris]	PC-5p-517635_129	molecular_function	ATP binding	1.67098e-10
GO:0005524	EL10Ac4g07834.1	EL10Ac4g07834	hypothetical protein BVRB_4g088010 [Beta vulgaris subsp. vulgaris]	PC-5p-517635_129	molecular_function	ATP binding	1.67098e-10
GO:0005524	EL10Ac4g07834.1	EL10Ac4g07834	hypothetical protein BVRB_4g088010 [Beta vulgaris subsp. vulgaris]	PC-5p-517635_129	molecular_function	ATP binding	1.67098e-10
GO:0005524	EL10Ac3g05057.1	EL10Ac3g05057	PREDICTED: inositol-tetrakisphosphate 1-kinase 1 [Beta vulgaris subsp. vulgaris]	PC-5p-517635_129	molecular_function	ATP binding	1.67098e-10
GO:0005524	EL10Ac2g02730.1	EL10Ac2g02730	PREDICTED: putative disease resistance RPP13-like protein 1 isoform X1 [Beta vulgaris subsp. vulgaris]	PC-5p-517635_129	molecular_function	ATP binding	1.67098e-10
GO:0005524	EL10Ac8g18750.1	EL10Ac8g18750	PREDICTED: calmodulin-binding receptor-like cytoplasmic kinase 3 [Beta vulgaris subsp. vulgaris]	PC-5p-517635_129	molecular_function	ATP binding	1.67098e-10
GO:0005524	EL10Ac7g17714.1	EL10Ac7g17714	PREDICTED: putative disease resistance protein RGA3 [Beta vulgaris subsp. vulgaris]	PC-5p-517635_129	molecular_function	ATP binding	1.67098e-10
GO:0005524	EL10As2g23234.1	EL10As2g23234	PREDICTED: probable LRR receptor-like serine/threonine-protein kinase At1g67720 [Beta vulgaris subsp. vulgaris]	PC-5p-517635_129	molecular_function	ATP binding	1.67098e-10
GO:0005524	EL10Ac8g18828.1	EL10Ac8g18828	PREDICTED: adenylate kinase 5, chloroplastic isoform X1 [Beta vulgaris subsp. vulgaris]	PC-5p-517635_129	molecular_function	ATP binding	1.67098e-10
GO:0005524	EL10Ac2g04792.1	EL10Ac2g04792	hypothetical protein BVRB_2g024180 [Beta vulgaris subsp. vulgaris]	PC-5p-517635_129	molecular_function	ATP binding	1.67098e-10
GO:0005524	EL10Ac2g02582.1	EL10Ac2g02582	PREDICTED: putative disease resistance RPP13-like protein 1 [Beta vulgaris subsp. vulgaris]	PC-5p-517635_129	molecular_function	ATP binding	1.67098e-10
GO:0005524	EL10As4g23446.1	EL10As4g23446	PREDICTED: 4-coumarate--CoA ligase-like 9 [Beta vulgaris subsp. vulgaris]	PC-5p-517635_129	molecular_function	ATP binding	1.67098e-10
GO:0005524	EL10Ac3g07273.1	EL10Ac3g07273	PREDICTED: calmodulin-interacting protein 111 isoform X1 [Beta vulgaris subsp. vulgaris]	PC-5p-517635_129	molecular_function	ATP binding	1.67098e-10
GO:0005524	EL10Ac2g03257.1	EL10Ac2g03257	PREDICTED: uncharacterized protein LOC104887105 isoform X1 [Beta vulgaris subsp. vulgaris]	PC-5p-517635_129	molecular_function	ATP binding	1.67098e-10
GO:0005524	EL10Ac7g16308.1	EL10Ac7g16308	PREDICTED: receptor protein kinase TMK1 [Beta vulgaris subsp. vulgaris]	PC-5p-517635_129	molecular_function	ATP binding	1.67098e-10
GO:0005524	EL10Ac7g16689.1	EL10Ac7g16689	PREDICTED: phosphatidylinositol 4-phosphate 5-kinase 9 isoform X1 [Beta vulgaris subsp. vulgaris]	PC-5p-517635_129	molecular_function	ATP binding	1.67098e-10
GO:0005524	EL10Ac7g17461.1	EL10Ac7g17461	PREDICTED: ABC transporter C family member 14 [Beta vulgaris subsp. vulgaris]	PC-5p-517635_129	molecular_function	ATP binding	1.67098e-10
GO:0005524	EL10As5g23589.1	EL10As5g23589	PREDICTED: shaggy-related protein kinase NtK-1 [Beta vulgaris subsp. vulgaris]	PC-5p-517635_129	molecular_function	ATP binding	1.67098e-10
GO:0005524	EL10As5g23471.1	EL10As5g23471	PREDICTED: structural maintenance of chromosomes protein 1 [Beta vulgaris subsp. vulgaris]	PC-5p-517635_129	molecular_function	ATP binding	1.67098e-10
GO:0005524	EL10Ac1g00727.1	EL10Ac1g00727	PREDICTED: probable receptor-like protein kinase At5g47070 [Beta vulgaris subsp. vulgaris]	PC-5p-517635_129	molecular_function	ATP binding	1.67098e-10
GO:0005524	EL10Ac3g07414.1	EL10Ac3g07414	PREDICTED: protein PHOTOPERIOD-INDEPENDENT EARLY FLOWERING 1 isoform X2 [Beta vulgaris subsp. vulgaris]	PC-5p-517635_129	molecular_function	ATP binding	1.67098e-10
GO:0005524	EL10Ac8g20328.1	EL10Ac8g20328	PREDICTED: TATA-binding protein-associated factor BTAF1 [Beta vulgaris subsp. vulgaris]	PC-5p-517635_129	molecular_function	ATP binding	1.67098e-10
GO:0005524	EL10Ac3g07089.1	EL10Ac3g07089	PREDICTED: magnesium-chelatase subunit ChlH, chloroplastic [Beta vulgaris subsp. vulgaris]	PC-5p-517635_129	molecular_function	ATP binding	1.67098e-10
GO:0005524	EL10Ac7g16767.1	EL10Ac7g16767	PREDICTED: leucine-rich repeat receptor-like protein kinase PXC1 [Beta vulgaris subsp. vulgaris]	PC-5p-517635_129	molecular_function	ATP binding	1.67098e-10
GO:0005524	EL10Ac6g13946.1	EL10Ac6g13946	PREDICTED: probable leucine-rich repeat receptor-like protein kinase At5g49770 isoform X1 [Beta vulgaris subsp. vulgaris]	PC-5p-517635_129	molecular_function	ATP binding	1.67098e-10
GO:0005524	EL10Ac4g09740.1	EL10Ac4g09740	PREDICTED: putative disease resistance protein RGA3 isoform X1 [Beta vulgaris subsp. vulgaris]	PC-5p-517635_129	molecular_function	ATP binding	1.67098e-10
GO:0005524	EL10Ac5g10815.1	EL10Ac5g10815	putative disease resistance protein RGA3 isoform X1 [Spinacia oleracea]	PC-5p-517635_129	molecular_function	ATP binding	1.67098e-10
GO:0005524	EL10Ac3g06528.1	EL10Ac3g06528	PREDICTED: uncharacterized protein LOC104883498 [Beta vulgaris subsp. vulgaris]	PC-5p-517635_129	molecular_function	ATP binding	1.67098e-10
GO:0005524	EL10Ac7g17136.1	EL10Ac7g17136	PREDICTED: probable LRR receptor-like serine/threonine-protein kinase At1g06840 [Beta vulgaris subsp. vulgaris]	PC-5p-517635_129	molecular_function	ATP binding	1.67098e-10
GO:0005524	EL10Ac3g05820.1	EL10Ac3g05820	PREDICTED: probable UMP-CMP kinase 2 isoform X1 [Beta vulgaris subsp. vulgaris]	PC-5p-517635_129	molecular_function	ATP binding	1.67098e-10
GO:0005524	EL10Ac8g19567.1	EL10Ac8g19567	PREDICTED: serine/threonine-protein kinase MHK isoform X1 [Beta vulgaris subsp. vulgaris]	PC-5p-517635_129	molecular_function	ATP binding	1.67098e-10
GO:0005524	EL10Ac2g02815.1	EL10Ac2g02815	PREDICTED: F-box protein At3g54460 [Beta vulgaris subsp. vulgaris]	PC-5p-517635_129	molecular_function	ATP binding	1.67098e-10
GO:0005524	EL10Ac6g14720.1	EL10Ac6g14720	PREDICTED: probable L-type lectin-domain containing receptor kinase S.5 [Beta vulgaris subsp. vulgaris]	PC-5p-517635_129	molecular_function	ATP binding	1.67098e-10
GO:0005524	EL10Ac3g06108.1	EL10Ac3g06108	PREDICTED: T-complex protein 1 subunit beta [Beta vulgaris subsp. vulgaris]	PC-5p-517635_129	molecular_function	ATP binding	1.67098e-10
GO:0005524	EL10As3g23319.1	EL10As3g23319	PREDICTED: chaperone protein ClpB1 isoform X1 [Beta vulgaris subsp. vulgaris]	PC-5p-517635_129	molecular_function	ATP binding	1.67098e-10
GO:0005524	EL10Ac3g05196.1	EL10Ac3g05196	PREDICTED: growth-regulating factor 7 [Beta vulgaris subsp. vulgaris]	PC-5p-517635_129	molecular_function	ATP binding	1.67098e-10
GO:0005524	EL10Ac9g21987.1	EL10Ac9g21987	PREDICTED: probable LRR receptor-like serine/threonine-protein kinase At4g20940 [Beta vulgaris subsp. vulgaris]	PC-5p-517635_129	molecular_function	ATP binding	1.67098e-10
GO:0005524	EL10Ac5g10939.1	EL10Ac5g10939	PREDICTED: LRR receptor-like serine/threonine-protein kinase FEI 2 isoform X1 [Beta vulgaris subsp. vulgaris]	PC-5p-517635_129	molecular_function	ATP binding	1.67098e-10
GO:0005524	EL10Ac3g06260.1	EL10Ac3g06260	PREDICTED: pyruvate dehydrogenase (acetyl-transferring) kinase, mitochondrial [Beta vulgaris subsp. vulgaris]	PC-5p-517635_129	molecular_function	ATP binding	1.67098e-10
GO:0005524	EL10Ac8g18438.1	EL10Ac8g18438	PREDICTED: cyclin-dependent kinase F-1 [Beta vulgaris subsp. vulgaris]	PC-5p-517635_129	molecular_function	ATP binding	1.67098e-10
GO:0005524	EL10Ac2g03161.1	EL10Ac2g03161	PREDICTED: putative disease resistance RPP13-like protein 1 [Beta vulgaris subsp. vulgaris]	PC-5p-517635_129	molecular_function	ATP binding	1.67098e-10
GO:0005524	EL10Ac6g15524.1	EL10Ac6g15524	PREDICTED: cell cycle checkpoint protein RAD17 isoform X1 [Beta vulgaris subsp. vulgaris]	PC-5p-517635_129	molecular_function	ATP binding	1.67098e-10
GO:0005524	EL10Ac6g13095.1	EL10Ac6g13095	PREDICTED: DExH-box ATP-dependent RNA helicase DExH15 chloroplastic [Beta vulgaris subsp. vulgaris]	PC-5p-517635_129	molecular_function	ATP binding	1.67098e-10
GO:0005524	EL10Ac6g13287.1	EL10Ac6g13287	PREDICTED: ATP-dependent 6-phosphofructokinase 2 [Beta vulgaris subsp. vulgaris]	PC-5p-569223_112	molecular_function	ATP binding	1.67098e-10
GO:0005524	EL10Ac1g00440.1	EL10Ac1g00440	PREDICTED: probable LRR receptor-like serine/threonine-protein kinase At4g36180 [Beta vulgaris subsp. vulgaris]	PC-5p-569223_112	molecular_function	ATP binding	1.67098e-10
GO:0005524	EL10Ac3g05809.1	EL10Ac3g05809	PREDICTED: disease resistance protein RGA2-like [Beta vulgaris subsp. vulgaris]	ath-miR159a_R-1_1ss5GT	molecular_function	ATP binding	1.67098e-10
GO:0005524	EL10Ac3g05809.1	EL10Ac3g05809	PREDICTED: disease resistance protein RGA2-like [Beta vulgaris subsp. vulgaris]	ath-miR159a_R-1_1ss5GT	molecular_function	ATP binding	1.67098e-10
GO:0005524	EL10Ac2g02669.1	EL10Ac2g02669	PREDICTED: uncharacterized aarF domain-containing protein kinase At5g05200, chloroplastic [Beta vulgaris subsp. vulgaris]	ath-miR159a_R-1_1ss5GT	molecular_function	ATP binding	1.67098e-10
GO:0005524	EL10Ac2g02815.1	EL10Ac2g02815	PREDICTED: F-box protein At3g54460 [Beta vulgaris subsp. vulgaris]	ath-miR159a_R-1_1ss5GT	molecular_function	ATP binding	1.67098e-10
GO:0005524	EL10Ac6g13363.1	EL10Ac6g13363	PREDICTED: ABC transporter F family member 4 [Beta vulgaris subsp. vulgaris]	ath-miR159a_R-1_1ss5GT	molecular_function	ATP binding	1.67098e-10
GO:0005524	EL10Ac7g17823.1	EL10Ac7g17823	PREDICTED: serine/threonine-protein kinase CDL1 [Beta vulgaris subsp. vulgaris]	ath-miR159a_R-1_1ss5GT	molecular_function	ATP binding	1.67098e-10
GO:0005524	EL10Ac7g16550.1	EL10Ac7g16550	PREDICTED: serine/threonine-protein kinase-like protein CCR1 [Beta vulgaris subsp. vulgaris]	ath-miR159a_R-1_1ss5GT	molecular_function	ATP binding	1.67098e-10
GO:0005524	EL10Ac9g21239.1	EL10Ac9g21239	PREDICTED: probable serine/threonine-protein kinase Cx32, chloroplastic [Beta vulgaris subsp. vulgaris]	ath-miR159a_R-1_1ss5GT	molecular_function	ATP binding	1.67098e-10
GO:0005524	EL10Ac3g06118.1	EL10Ac3g06118	PREDICTED: mitogen-activated protein kinase homolog MMK1 [Beta vulgaris subsp. vulgaris]	ath-miR159a_R-1_1ss5GT	molecular_function	ATP binding	1.67098e-10
GO:0005524	EL10Ac9g21679.1	EL10Ac9g21679	PREDICTED: ABC transporter E family member 2 [Beta vulgaris subsp. vulgaris]	ath-miR159a_R-1_1ss5GT	molecular_function	ATP binding	1.67098e-10
GO:0005524	EL10Ac7g16882.1	EL10Ac7g16882	PREDICTED: disease resistance protein RPM1 isoform X1 [Beta vulgaris subsp. vulgaris]	ath-miR159a_R-1_1ss5GT	molecular_function	ATP binding	1.67098e-10
GO:0005524	EL10Ac5g11319.1	EL10Ac5g11319	PREDICTED: disease resistance protein RPM1 isoform X1 [Beta vulgaris subsp. vulgaris]	ath-miR159a_R-1_1ss5GT	molecular_function	ATP binding	1.67098e-10
GO:0005524	EL10Ac3g05907.1	EL10Ac3g05907	PREDICTED: ethylene receptor 2 [Beta vulgaris subsp. vulgaris]	ath-miR159a_R-1_1ss5GT	molecular_function	ATP binding	1.67098e-10
GO:0005524	EL10Ac9g21780.1	EL10Ac9g21780	PREDICTED: long chain acyl-CoA synthetase 2 [Beta vulgaris subsp. vulgaris]	ath-miR159a_R-1_1ss5GT	molecular_function	ATP binding	1.67098e-10
GO:0005524	EL10Ac8g20433.1	EL10Ac8g20433	PREDICTED: chaperone protein dnaJ A6, chloroplastic [Beta vulgaris subsp. vulgaris]	ath-miR159a_R-1_1ss5GT	molecular_function	ATP binding	1.67098e-10
GO:0005524	EL10Ac6g14097.1	EL10Ac6g14097	PREDICTED: glucuronokinase 1 isoform X1 [Beta vulgaris subsp. vulgaris]	ath-miR159a_R-1_1ss5GT	molecular_function	ATP binding	1.67098e-10
GO:0005524	EL10As5g23544.1	EL10As5g23544	PREDICTED: proline-rich receptor-like protein kinase PERK3 [Beta vulgaris subsp. vulgaris]	ath-miR159a_R-1_1ss5GT	molecular_function	ATP binding	1.67098e-10
GO:0005524	EL10Ac2g04711.1	EL10Ac2g04711	PREDICTED: ribulose bisphosphate carboxylase/oxygenase activase, chloroplastic isoform X1 [Beta vulgaris subsp. vulgaris]	ath-miR159a_R-1_1ss5GT	molecular_function	ATP binding	1.67098e-10
GO:0005524	EL10Ac7g15938.1	EL10Ac7g15938	PREDICTED: receptor-like protein kinase HERK 1 [Beta vulgaris subsp. vulgaris]	ath-miR159a_R-1_1ss5GT	molecular_function	ATP binding	1.67098e-10
GO:0005524	EL10Ac6g14731.1	EL10Ac6g14731	PREDICTED: probable inactive receptor kinase At5g10020 [Beta vulgaris subsp. vulgaris]	ath-miR159a_R-1_1ss5GT	molecular_function	ATP binding	1.67098e-10
GO:0005524	EL10Ac7g17462.1	EL10Ac7g17462	PREDICTED: ABC transporter C family member 14-like isoform X2 [Beta vulgaris subsp. vulgaris]	ath-miR159a_R-1_1ss5GT	molecular_function	ATP binding	1.67098e-10
GO:0005524	EL10Ac1g00397.1	EL10Ac1g00397	PREDICTED: ATP-dependent helicase BRM [Beta vulgaris subsp. vulgaris]	ath-miR159a_R-1_1ss5GT	molecular_function	ATP binding	1.67098e-10
GO:0005524	EL10Ac3g05010.1	EL10Ac3g05010	PREDICTED: cryptochrome-1 [Beta vulgaris subsp. vulgaris]	ath-miR159a_R-1_1ss5GT	molecular_function	ATP binding	1.67098e-10
GO:0005524	EL10As8g23904.1	EL10As8g23904	PREDICTED: AAA-ATPase At3g50940-like isoform X2 [Beta vulgaris subsp. vulgaris]	ath-miR159a_R-1_1ss5GT	molecular_function	ATP binding	1.67098e-10
GO:0005524	EL10Ac4g09756.1	EL10Ac4g09756	PREDICTED: MDIS1-interacting receptor like kinase 1 [Beta vulgaris subsp. vulgaris]	ath-miR159a_R-1_1ss5GT	molecular_function	ATP binding	1.67098e-10
GO:0005524	EL10Ac9g22787.1	EL10Ac9g22787	PREDICTED: putative disease resistance protein RGA1 [Beta vulgaris subsp. vulgaris]	ath-miR159a_R-1_1ss5GT	molecular_function	ATP binding	1.67098e-10
GO:0005524	EL10Ac9g20683.1	EL10Ac9g20683	PREDICTED: protein STRUBBELIG-RECEPTOR FAMILY 3 isoform X1 [Beta vulgaris subsp. vulgaris]	ath-miR159a_R-1_1ss5GT	molecular_function	ATP binding	1.67098e-10
GO:0005524	EL10Ac6g14589.1	EL10Ac6g14589	PREDICTED: protein NSP-INTERACTING KINASE 1-like [Beta vulgaris subsp. vulgaris]	ath-miR159a_R-1_1ss5GT	molecular_function	ATP binding	1.67098e-10
GO:0005524	EL10Ac9g21987.1	EL10Ac9g21987	PREDICTED: probable LRR receptor-like serine/threonine-protein kinase At4g20940 [Beta vulgaris subsp. vulgaris]	ath-miR159a_R-1_1ss5GT	molecular_function	ATP binding	1.67098e-10
GO:0005524	EL10As7g23813.1	EL10As7g23813	PREDICTED: probable leucine-rich repeat receptor-like protein kinase At5g49770 isoform X1 [Beta vulgaris subsp. vulgaris]	ath-miR159a_R-1_1ss5GT	molecular_function	ATP binding	1.67098e-10
GO:0005524	EL10Ac7g18220.1	EL10Ac7g18220	PREDICTED: disease resistance protein At4g27190-like [Beta vulgaris subsp. vulgaris]	ath-miR159a_R-1_1ss5GT	molecular_function	ATP binding	1.67098e-10
GO:0005524	EL10Ac2g02793.1	EL10Ac2g02793	putative disease resistance protein At3g14460 [Chenopodium quinoa]	PC-5p-63944_1127	molecular_function	ATP binding	1.67098e-10
GO:0005524	EL10Ac7g17104.1	EL10Ac7g17104	PREDICTED: probable LRR receptor-like serine/threonine-protein kinase IRK [Beta vulgaris subsp. vulgaris]	PC-5p-63944_1127	molecular_function	ATP binding	1.67098e-10
GO:0005524	EL10Ac4g10391.1	EL10Ac4g10391	PREDICTED: probable receptor-like protein kinase At5g56460 [Beta vulgaris subsp. vulgaris]	PC-5p-63944_1127	molecular_function	ATP binding	1.67098e-10
GO:0005524	EL10Ac9g22395.1	EL10Ac9g22395	PREDICTED: mitogen-activated protein kinase homolog NTF6 [Beta vulgaris subsp. vulgaris]	PC-5p-63944_1127	molecular_function	ATP binding	1.67098e-10
GO:0005524	EL10Ac3g05424.1	EL10Ac3g05424	hypothetical protein BVRB_3g053460 [Beta vulgaris subsp. vulgaris]	PC-5p-63944_1127	molecular_function	ATP binding	1.67098e-10
GO:0005524	EL10Ac5g10894.1	EL10Ac5g10894	PREDICTED: uncharacterized protein LOC104894151 [Beta vulgaris subsp. vulgaris]	PC-5p-63944_1127	molecular_function	ATP binding	1.67098e-10
GO:0005524	EL10Ac9g21768.1	EL10Ac9g21768	PREDICTED: probable LRR receptor-like serine/threonine-protein kinase At3g47570 [Beta vulgaris subsp. vulgaris]	PC-3p-412935_177	molecular_function	ATP binding	1.67098e-10
GO:0005524	EL10Ac6g14993.1	EL10Ac6g14993	uncharacterized protein LOC110791637 isoform X1 [Spinacia oleracea]	PC-3p-412935_177	molecular_function	ATP binding	1.67098e-10
GO:0005524	EL10Ac1g00025.1	EL10Ac1g00025	PREDICTED: phosphatidylinositol 4-phosphate 5-kinase 1 [Beta vulgaris subsp. vulgaris]	PC-3p-412935_177	molecular_function	ATP binding	1.67098e-10
GO:0005524	EL10Ac6g13561.1	EL10Ac6g13561	PREDICTED: serine/threonine-protein kinase PBS1 [Beta vulgaris subsp. vulgaris]	PC-3p-773058_67	molecular_function	ATP binding	1.67098e-10
GO:0005524	EL10Ac6g14175.1	EL10Ac6g14175	PREDICTED: cell division control protein 48 homolog C [Beta vulgaris subsp. vulgaris]	PC-3p-773058_67	molecular_function	ATP binding	1.67098e-10
GO:0005524	EL10Ac2g03974.1	EL10Ac2g03974	PREDICTED: uncharacterized protein LOC104885827 [Beta vulgaris subsp. vulgaris]	PC-3p-153926_537	molecular_function	ATP binding	1.67098e-10
GO:0005524	EL10Ac3g07089.1	EL10Ac3g07089	PREDICTED: magnesium-chelatase subunit ChlH, chloroplastic [Beta vulgaris subsp. vulgaris]	peu-MIR2916-p5_1ss5AG	molecular_function	ATP binding	1.67098e-10
GO:0005524	EL10Ac1g01088.1	EL10Ac1g01088	PREDICTED: chaperone protein dnaJ 1, mitochondrial isoform X1 [Beta vulgaris subsp. vulgaris]	peu-MIR2916-p5_1ss5AG	molecular_function	ATP binding	1.67098e-10
GO:0005524	EL10Ac6g13223.1	EL10Ac6g13223	PREDICTED: ABC transporter C family member 2-like [Beta vulgaris subsp. vulgaris]	peu-MIR2916-p5_1ss5AG	molecular_function	ATP binding	1.67098e-10
GO:0005524	EL10Ac2g04539.1	EL10Ac2g04539	hypothetical protein BVRB_2g027160 [Beta vulgaris subsp. vulgaris]	csi-miR159a-3p_R+3	molecular_function	ATP binding	1.67098e-10
GO:0005524	EL10Ac2g03974.1	EL10Ac2g03974	PREDICTED: uncharacterized protein LOC104885827 [Beta vulgaris subsp. vulgaris]	crt-MIR166b-p3_2ss7GA19AT	molecular_function	ATP binding	1.67098e-10
GO:0005524	EL10Ac3g05925.1	EL10Ac3g05925	PREDICTED: probable LRR receptor-like serine/threonine-protein kinase At3g47570 [Beta vulgaris subsp. vulgaris]	crt-MIR166b-p3_2ss7GA19AT	molecular_function	ATP binding	1.67098e-10
GO:0005524	EL10Ac2g03975.1	EL10Ac2g03975	PREDICTED: uncharacterized protein LOC104885827 [Beta vulgaris subsp. vulgaris]	crt-MIR166b-p3_2ss7GA19AT	molecular_function	ATP binding	1.67098e-10
GO:0005524	EL10Ac3g06821.1	EL10Ac3g06821	PREDICTED: glutamate dehydrogenase B [Beta vulgaris subsp. vulgaris]	crt-MIR166b-p3_2ss7GA19AT	molecular_function	ATP binding	1.67098e-10
GO:0005524	EL10Ac9g21473.1	EL10Ac9g21473	PREDICTED: MDIS1-interacting receptor like kinase 2-like [Beta vulgaris subsp. vulgaris]	crt-MIR166b-p3_2ss7GA19AT	molecular_function	ATP binding	1.67098e-10
GO:0005524	EL10Ac9g21722.1	EL10Ac9g21722	PREDICTED: probable LRR receptor-like serine/threonine-protein kinase At2g16250 [Beta vulgaris subsp. vulgaris]	crt-MIR166b-p3_2ss7GA19AT	molecular_function	ATP binding	1.67098e-10
GO:0005524	EL10Ac9g21768.1	EL10Ac9g21768	PREDICTED: probable LRR receptor-like serine/threonine-protein kinase At3g47570 [Beta vulgaris subsp. vulgaris]	crt-MIR166b-p3_2ss7GA19AT	molecular_function	ATP binding	1.67098e-10
GO:0005524	EL10Ac7g15885.1	EL10Ac7g15885	PREDICTED: probable trans-2-enoyl-CoA reductase, mitochondrial [Beta vulgaris subsp. vulgaris]	crt-MIR166b-p3_2ss7GA19AT	molecular_function	ATP binding	1.67098e-10
GO:0005524	EL10Ac4g08814.1	EL10Ac4g08814	PREDICTED: probable receptor-like protein kinase At5g47070 [Beta vulgaris subsp. vulgaris]	crt-MIR166b-p3_2ss7GA19AT	molecular_function	ATP binding	1.67098e-10
GO:0005524	EL10Ac1g00727.1	EL10Ac1g00727	PREDICTED: probable receptor-like protein kinase At5g47070 [Beta vulgaris subsp. vulgaris]	crt-MIR166b-p3_2ss7GA19AT	molecular_function	ATP binding	1.67098e-10
GO:0005524	EL10Ac3g05039.1	EL10Ac3g05039	PREDICTED: dual specificity tyrosine-phosphorylation-regulated kinase 1B [Beta vulgaris subsp. vulgaris]	crt-MIR166b-p3_2ss7GA19AT	molecular_function	ATP binding	1.67098e-10
GO:0005524	EL10Ac2g03180.1	EL10Ac2g03180	PREDICTED: probable inactive receptor kinase At5g16590 [Beta vulgaris subsp. vulgaris]	crt-MIR166b-p3_2ss7GA19AT	molecular_function	ATP binding	1.67098e-10
GO:0005524	EL10Ac3g06108.1	EL10Ac3g06108	PREDICTED: T-complex protein 1 subunit beta [Beta vulgaris subsp. vulgaris]	crt-MIR166b-p3_2ss7GA19AT	molecular_function	ATP binding	1.67098e-10
GO:0005524	EL10Ac7g15888.1	EL10Ac7g15888	PREDICTED: LOW QUALITY PROTEIN: probable inactive receptor-like protein kinase At3g56050 [Beta vulgaris subsp. vulgaris]	crt-MIR166b-p3_2ss7GA19AT	molecular_function	ATP binding	1.67098e-10
GO:0005524	EL10Ac4g10216.1	EL10Ac4g10216	PREDICTED: NAD(H) kinase 1 [Beta vulgaris subsp. vulgaris]	crt-MIR166b-p3_2ss7GA19AT	molecular_function	ATP binding	1.67098e-10
GO:0005524	EL10Ac4g10221.1	EL10Ac4g10221	PREDICTED: NAD(H) kinase 1 [Beta vulgaris subsp. vulgaris]	crt-MIR166b-p3_2ss7GA19AT	molecular_function	ATP binding	1.67098e-10
GO:0005524	EL10Ac5g12225.1	EL10Ac5g12225	PREDICTED: SNF2 domain-containing protein CLASSY 4-like [Beta vulgaris subsp. vulgaris]	crt-MIR166b-p3_2ss7GA19AT	molecular_function	ATP binding	1.67098e-10
GO:0005524	EL10Ac9g21686.1	EL10Ac9g21686	PREDICTED: protein CHROMATIN REMODELING 35 [Beta vulgaris subsp. vulgaris]	crt-MIR166b-p3_2ss7GA19AT	molecular_function	ATP binding	1.67098e-10
GO:0005524	EL10Ac3g05231.1	EL10Ac3g05231	PREDICTED: disease resistance protein RGA2-like [Beta vulgaris subsp. vulgaris]	crt-MIR166b-p3_2ss7GA19AT	molecular_function	ATP binding	1.67098e-10
GO:0005524	EL10Ac6g15731.1	EL10Ac6g15731	PREDICTED: probable serine/threonine-protein kinase At1g01540 [Beta vulgaris subsp. vulgaris]	crt-MIR166b-p3_2ss7GA19AT	molecular_function	ATP binding	1.67098e-10
GO:0005524	EL10Ac4g10050.1	EL10Ac4g10050	PREDICTED: cyclin-dependent kinase C-1 [Beta vulgaris subsp. vulgaris]	crt-MIR166b-p3_2ss7GA19AT	molecular_function	ATP binding	1.67098e-10
GO:0005524	EL10Ac6g14875.1	EL10Ac6g14875	PREDICTED: lysM domain receptor-like kinase 4 [Beta vulgaris subsp. vulgaris]	crt-MIR166b-p3_2ss7GA19AT	molecular_function	ATP binding	1.67098e-10
GO:0005524	EL10As1g23078.1	EL10As1g23078	PREDICTED: ATP-dependent DNA helicase SRS2-like protein At4g25120 isoform X1 [Beta vulgaris subsp. vulgaris]	crt-MIR166b-p3_2ss7GA19AT	molecular_function	ATP binding	1.67098e-10
GO:0005524	EL10Ac1g02162.1	EL10Ac1g02162	PREDICTED: protein LYK5 [Beta vulgaris subsp. vulgaris]	crt-MIR166b-p3_2ss7GA19AT	molecular_function	ATP binding	1.67098e-10
GO:0005524	EL10Ac1g00052.1	EL10Ac1g00052	PREDICTED: putative 1-phosphatidylinositol-3-phosphate 5-kinase FAB1D [Beta vulgaris subsp. vulgaris]	crt-MIR166b-p3_2ss7GA19AT	molecular_function	ATP binding	1.67098e-10
GO:0005524	EL10Ac1g02163.1	EL10Ac1g02163	PREDICTED: protein LYK5 [Beta vulgaris subsp. vulgaris]	crt-MIR166b-p3_2ss7GA19AT	molecular_function	ATP binding	1.67098e-10
GO:0005524	EL10Ac3g07409.1	EL10Ac3g07409	PREDICTED: phosphoglucan, water dikinase, chloroplastic isoform X1 [Beta vulgaris subsp. vulgaris]	crt-MIR166b-p3_2ss7GA19AT	molecular_function	ATP binding	1.67098e-10
GO:0005524	EL10Ac1g00073.1	EL10Ac1g00073	PREDICTED: leucine-rich repeat receptor-like tyrosine-protein kinase PXC3 [Beta vulgaris subsp. vulgaris]	crt-MIR166b-p3_2ss7GA19AT	molecular_function	ATP binding	1.67098e-10
GO:0005524	EL10Ac9g21699.1	EL10Ac9g21699	PREDICTED: AAA-ATPase At3g50940-like [Beta vulgaris subsp. vulgaris]	crt-MIR166b-p3_2ss7GA19AT	molecular_function	ATP binding	1.67098e-10
GO:0005524	EL10Ac5g12481.1	EL10Ac5g12481	hypothetical protein BVRB_6g143210 [Beta vulgaris subsp. vulgaris]	crt-MIR166b-p3_2ss7GA19AT	molecular_function	ATP binding	1.67098e-10
GO:0005524	EL10Ac7g15946.1	EL10Ac7g15946	PREDICTED: DNA repair protein XRCC3 homolog [Beta vulgaris subsp. vulgaris]	crt-MIR166b-p3_2ss7GA19AT	molecular_function	ATP binding	1.67098e-10
GO:0005524	EL10Ac7g17664.1	EL10Ac7g17664	PREDICTED: MDIS1-interacting receptor like kinase 2 [Beta vulgaris subsp. vulgaris]	crt-MIR166b-p3_2ss7GA19AT	molecular_function	ATP binding	1.67098e-10
GO:0005524	EL10Ac3g05363.1	EL10Ac3g05363	PREDICTED: ABC transporter C family member 10 [Beta vulgaris subsp. vulgaris]	crt-MIR166b-p3_2ss7GA19AT	molecular_function	ATP binding	1.67098e-10
GO:0005524	EL10Ac4g07591.1	EL10Ac4g07591	PREDICTED: receptor like protein 30-like [Beta vulgaris subsp. vulgaris]	crt-MIR166b-p3_2ss7GA19AT	molecular_function	ATP binding	1.67098e-10
GO:0005524	EL10Ac8g18275.1	EL10Ac8g18275	PREDICTED: 4-coumarate--CoA ligase 1 [Beta vulgaris subsp. vulgaris]	crt-MIR166b-p3_2ss7GA19AT	molecular_function	ATP binding	1.67098e-10
GO:0005524	EL10Ac9g21766.1	EL10Ac9g21766	PREDICTED: probable LRR receptor-like serine/threonine-protein kinase At3g47570 [Beta vulgaris subsp. vulgaris]	crt-MIR166b-p3_2ss7GA19AT	molecular_function	ATP binding	1.67098e-10
GO:0005524	EL10Ac4g09337.1	EL10Ac4g09337	PREDICTED: probable RNA helicase SDE3 [Beta vulgaris subsp. vulgaris]	crt-MIR166b-p3_2ss7GA19AT	molecular_function	ATP binding	1.67098e-10
GO:0005524	EL10Ac3g07273.1	EL10Ac3g07273	PREDICTED: calmodulin-interacting protein 111 isoform X1 [Beta vulgaris subsp. vulgaris]	crt-MIR166b-p3_2ss7GA19AT	molecular_function	ATP binding	1.67098e-10
GO:0005524	EL10Ac3g05820.1	EL10Ac3g05820	PREDICTED: probable UMP-CMP kinase 2 isoform X1 [Beta vulgaris subsp. vulgaris]	crt-MIR166b-p3_2ss7GA19AT	molecular_function	ATP binding	1.67098e-10
GO:0005524	EL10Ac5g11361.1	EL10Ac5g11361	PREDICTED: protein MICRORCHIDIA 7 [Beta vulgaris subsp. vulgaris]	crt-MIR166b-p3_2ss7GA19AT	molecular_function	ATP binding	1.67098e-10
GO:0005524	EL10Ac7g17130.1	EL10Ac7g17130	PREDICTED: probable inactive receptor kinase At5g58300 isoform X2 [Beta vulgaris subsp. vulgaris]	crt-MIR166b-p3_2ss7GA19AT	molecular_function	ATP binding	1.67098e-10
GO:0005524	EL10Ac2g04901.1	EL10Ac2g04901	PREDICTED: SNF2 domain-containing protein CLASSY 1 [Beta vulgaris subsp. vulgaris]	crt-MIR166b-p3_2ss7GA19AT	molecular_function	ATP binding	1.67098e-10
GO:0005524	EL10Ac5g12659.1	EL10Ac5g12659	PREDICTED: T-complex protein 1 subunit theta [Beta vulgaris subsp. vulgaris]	crt-MIR166b-p3_2ss7GA19AT	molecular_function	ATP binding	1.67098e-10
GO:0005524	EL10Ac6g13561.1	EL10Ac6g13561	PREDICTED: serine/threonine-protein kinase PBS1 [Beta vulgaris subsp. vulgaris]	crt-MIR166b-p3_2ss7GA19AT	molecular_function	ATP binding	1.67098e-10
GO:0005524	EL10Ac5g12858.1	EL10Ac5g12858	PREDICTED: ABC transporter C family member 10-like [Beta vulgaris subsp. vulgaris]	crt-MIR166b-p3_2ss7GA19AT	molecular_function	ATP binding	1.67098e-10
GO:0005524	EL10Ac1g00997.1	EL10Ac1g00997	PREDICTED: putative disease resistance protein RGA3 [Beta vulgaris subsp. vulgaris]	crt-MIR166b-p3_2ss7GA19AT	molecular_function	ATP binding	1.67098e-10
GO:0005524	EL10Ac3g05942.1	EL10Ac3g05942	PREDICTED: serine/threonine-protein kinase-like protein ACR4 [Beta vulgaris subsp. vulgaris]	crt-MIR166b-p3_2ss7GA19AT	molecular_function	ATP binding	1.67098e-10
GO:0005524	EL10Ac2g02462.1	EL10Ac2g02462	PREDICTED: peroxisome biogenesis protein 1 [Beta vulgaris subsp. vulgaris]	crt-MIR166b-p3_2ss7GA19AT	molecular_function	ATP binding	1.67098e-10
GO:0005524	EL10Ac4g10391.1	EL10Ac4g10391	PREDICTED: probable receptor-like protein kinase At5g56460 [Beta vulgaris subsp. vulgaris]	crt-MIR166b-p3_2ss7GA19AT	molecular_function	ATP binding	1.67098e-10
GO:0005524	EL10Ac7g17696.1	EL10Ac7g17696	PREDICTED: ABC transporter C family member 5 [Beta vulgaris subsp. vulgaris]	PC-3p-193998_428	molecular_function	ATP binding	1.67098e-10
GO:0005524	EL10Ac2g03202.1	EL10Ac2g03202	PREDICTED: probable inactive leucine-rich repeat receptor-like protein kinase At3g03770 [Beta vulgaris subsp. vulgaris]	PC-3p-193998_428	molecular_function	ATP binding	1.67098e-10
GO:0005524	EL10As1g23078.1	EL10As1g23078	PREDICTED: ATP-dependent DNA helicase SRS2-like protein At4g25120 isoform X1 [Beta vulgaris subsp. vulgaris]	PC-3p-193998_428	molecular_function	ATP binding	1.67098e-10
GO:0005524	EL10Ac3g05677.1	EL10Ac3g05677	PREDICTED: putative disease resistance protein RGA1 [Beta vulgaris subsp. vulgaris]	ath-miR397a	molecular_function	ATP binding	1.67098e-10
GO:0005524	EL10Ac9g21024.1	EL10Ac9g21024	PREDICTED: glutamyl-tRNA(Gln) amidotransferase subunit A, chloroplastic/mitochondrial [Beta vulgaris subsp. vulgaris]	ath-miR397a	molecular_function	ATP binding	1.67098e-10
GO:0005524	EL10Ac2g03180.1	EL10Ac2g03180	PREDICTED: probable inactive receptor kinase At5g16590 [Beta vulgaris subsp. vulgaris]	ath-miR397a	molecular_function	ATP binding	1.67098e-10
GO:0005524	EL10Ac3g07409.1	EL10Ac3g07409	PREDICTED: phosphoglucan, water dikinase, chloroplastic isoform X1 [Beta vulgaris subsp. vulgaris]	ath-miR397a	molecular_function	ATP binding	1.67098e-10
GO:0005524	EL10Ac8g18465.1	EL10Ac8g18465	PREDICTED: pentatricopeptide repeat-containing protein At5g25630-like isoform X1 [Beta vulgaris subsp. vulgaris]	ath-miR397a	molecular_function	ATP binding	1.67098e-10
GO:0005524	EL10Ac8g18468.1	EL10Ac8g18468	PREDICTED: pentatricopeptide repeat-containing protein At5g25630 [Brassica rapa]	ath-miR397a	molecular_function	ATP binding	1.67098e-10
GO:0005524	EL10Ac8g18466.1	EL10Ac8g18466	PREDICTED: pentatricopeptide repeat-containing protein At5g21222-like isoform X2 [Beta vulgaris subsp. vulgaris]	ath-miR397a	molecular_function	ATP binding	1.67098e-10
GO:0005524	EL10Ac1g01316.1	EL10Ac1g01316	heat shock cognate 70 kDa protein-like [Chenopodium quinoa]	ath-miR397a	molecular_function	ATP binding	1.67098e-10
GO:0005524	EL10Ac9g22804.1	EL10Ac9g22804	PREDICTED: putative disease resistance protein RGA1 [Beta vulgaris subsp. vulgaris]	ath-miR397a	molecular_function	ATP binding	1.67098e-10
GO:0005524	EL10Ac8g18314.1	EL10Ac8g18314	PREDICTED: galacturonokinase [Beta vulgaris subsp. vulgaris]	ath-miR159a	molecular_function	ATP binding	1.67098e-10
GO:0005524	EL10Ac3g05417.1	EL10Ac3g05417	PREDICTED: heat shock protein 83 [Beta vulgaris subsp. vulgaris]	ath-miR159a	molecular_function	ATP binding	1.67098e-10
GO:0005524	EL10Ac2g03772.1	EL10Ac2g03772	hypothetical protein BVRB_2g033790 isoform A [Beta vulgaris subsp. vulgaris]	ath-miR159a	molecular_function	ATP binding	1.67098e-10
GO:0005524	EL10Ac9g21999.1	EL10Ac9g21999	PREDICTED: heat shock 70 kDa protein 15 [Beta vulgaris subsp. vulgaris]	ath-miR159a	molecular_function	ATP binding	1.67098e-10
GO:0005524	EL10Ac2g04837.1	EL10Ac2g04837	PREDICTED: dual specificity tyrosine-phosphorylation-regulated kinase 3 [Beta vulgaris subsp. vulgaris]	ath-miR159a	molecular_function	ATP binding	1.67098e-10
GO:0005524	EL10Ac5g12880.1	EL10Ac5g12880	PREDICTED: protein SPA1-RELATED 2 isoform X1 [Beta vulgaris subsp. vulgaris]	ath-miR159a	molecular_function	ATP binding	1.67098e-10
GO:0005524	EL10Ac6g14731.1	EL10Ac6g14731	PREDICTED: probable inactive receptor kinase At5g10020 [Beta vulgaris subsp. vulgaris]	ath-miR159a	molecular_function	ATP binding	1.67098e-10
GO:0005524	EL10Ac7g17129.1	EL10Ac7g17129	PREDICTED: probable inactive receptor kinase At5g58300 isoform X2 [Beta vulgaris subsp. vulgaris]	ath-miR159a	molecular_function	ATP binding	1.67098e-10
GO:0005524	EL10Ac6g13892.1	EL10Ac6g13892	PREDICTED: chaperonin 60 subunit alpha 2, chloroplastic isoform X2 [Beta vulgaris subsp. vulgaris]	ath-miR159a	molecular_function	ATP binding	1.67098e-10
GO:0005524	EL10Ac6g13724.1	EL10Ac6g13724	PREDICTED: monodehydroascorbate reductase 5, mitochondrial [Beta vulgaris subsp. vulgaris]	ath-miR159a	molecular_function	ATP binding	1.67098e-10
GO:0005524	EL10Ac7g16595.1	EL10Ac7g16595	PREDICTED: uncharacterized protein LOC104898675 isoform X1 [Beta vulgaris subsp. vulgaris]	ath-miR159a	molecular_function	ATP binding	1.67098e-10
GO:0005524	EL10Ac6g13289.1	EL10Ac6g13289	PREDICTED: leucine-rich repeat receptor-like serine/threonine-protein kinase BAM1 [Beta vulgaris subsp. vulgaris]	ath-miR159a	molecular_function	ATP binding	1.67098e-10
GO:0005524	EL10Ac7g17823.1	EL10Ac7g17823	PREDICTED: serine/threonine-protein kinase CDL1 [Beta vulgaris subsp. vulgaris]	ath-miR159a	molecular_function	ATP binding	1.67098e-10
GO:0005524	EL10Ac3g06271.1	EL10Ac3g06271	PREDICTED: putative disease resistance protein RGA1 [Beta vulgaris subsp. vulgaris]	PC-3p-2477_12896	molecular_function	ATP binding	1.67098e-10
GO:0005524	EL10Ac2g04351.1	EL10Ac2g04351	hypothetical protein BVRB_2g029130 [Beta vulgaris subsp. vulgaris]	PC-3p-2477_12896	molecular_function	ATP binding	1.67098e-10
GO:0005524	EL10Ac3g06272.1	EL10Ac3g06272	PREDICTED: putative disease resistance protein RGA3 [Beta vulgaris subsp. vulgaris]	PC-3p-2477_12896	molecular_function	ATP binding	1.67098e-10
GO:0005524	EL10Ac6g13461.1	EL10Ac6g13461	PREDICTED: probable pre-mRNA-splicing factor ATP-dependent RNA helicase DEAH4 [Beta vulgaris subsp. vulgaris]	PC-3p-2477_12896	molecular_function	ATP binding	1.67098e-10
GO:0005524	EL10Ac1g00411.1	EL10Ac1g00411	PREDICTED: U-box domain-containing protein 33-like [Beta vulgaris subsp. vulgaris]	PC-3p-2477_12896	molecular_function	ATP binding	1.67098e-10
GO:0005524	EL10Ac7g17325.1	EL10Ac7g17325	PREDICTED: pentatricopeptide repeat-containing protein At5g02830, chloroplastic isoform X2 [Beta vulgaris subsp. vulgaris]	PC-3p-2477_12896	molecular_function	ATP binding	1.67098e-10
GO:0005524	EL10Ac6g14805.1	EL10Ac6g14805	hypothetical protein BVRB_6g138830 [Beta vulgaris subsp. vulgaris]	PC-3p-2477_12896	molecular_function	ATP binding	1.67098e-10
GO:0005524	EL10Ac2g02815.1	EL10Ac2g02815	PREDICTED: F-box protein At3g54460 [Beta vulgaris subsp. vulgaris]	PC-3p-2477_12896	molecular_function	ATP binding	1.67098e-10
GO:0005524	EL10As8g23904.1	EL10As8g23904	PREDICTED: AAA-ATPase At3g50940-like isoform X2 [Beta vulgaris subsp. vulgaris]	PC-3p-2477_12896	molecular_function	ATP binding	1.67098e-10
GO:0005524	EL10Ac3g05937.1	EL10Ac3g05937	PREDICTED: eIF-2-alpha kinase GCN2 isoform X2 [Beta vulgaris subsp. vulgaris]	PC-3p-2477_12896	molecular_function	ATP binding	1.67098e-10
GO:0005524	EL10Ac6g15444.1	EL10Ac6g15444	PREDICTED: actin-related protein 2 [Beta vulgaris subsp. vulgaris]	PC-3p-2477_12896	molecular_function	ATP binding	1.67098e-10
[truncated: 453,711+ more rows]
