# Supplementary material for: Regulatory Roles of Small Non-coding RNAs in Sugar Beet Resistance Against Beet curly top virus
Source: Front Plant Sci. 2022 Jan 10;12:780877. doi: 10.3389/fpls.2021.780877 (PMC8786109; doi:10.3389/fpls.2021.780877)
Supplement: Supplementary file 7 [file Table_6.XLSX]

## Sheet: Sheet1
Sample	Raw Data		Valid Data		Valid Ratio(reads)	Q20%	Q30%	GC content%
	Read	Base	Read	Base
d2_C_13_1	37621152	5.64G	36746962	5.51G	97.68	99.98	98.35	44
d2_C_13_2	50154162	7.52G	49136762	7.37G	97.97	99.98	98.42	44
d2_C_13_3	42429742	6.36G	41523140	6.23G	97.86	99.98	98.36	44
d2_C_19_1	42003312	6.30G	41132980	6.17G	97.93	99.98	98.35	44
d2_C_19_2	37743010	5.66G	36955132	5.54G	97.91	99.98	98.35	43
d2_C_19_3	42183444	6.33G	41332774	6.20G	97.98	99.98	98.41	44
d2_C_4_1	33848698	5.08G	33074326	4.96G	97.71	99.98	98.49	44
d2_C_4_2	47847914	7.18G	46806212	7.02G	97.82	99.99	98.54	44
d2_C_4_3	48346818	7.25G	47189136	7.08G	97.61	99.97	98.34	44
d2_I_13_1	40409542	6.06G	39502676	5.93G	97.76	99.97	98.3	44
d2_I_13_2	39736718	5.96G	38798908	5.82G	97.64	99.98	98.41	44
d2_I_13_3	36745434	5.51G	35922004	5.39G	97.76	99.98	98.48	44
d2_I_13_4	53047806	7.96G	51739252	7.76G	97.53	99.99	98.58	44
d2_I_13_5	40203158	6.03G	39279606	5.89G	97.7	99.99	98.55	45
d2_I_19_1	37365532	5.60G	36606224	5.49G	97.97	99.97	98.3	44
d2_I_19_2	41839280	6.28G	40931710	6.14G	97.83	99.98	98.36	44
d2_I_19_3	40614114	6.09G	39684606	5.95G	97.71	99.97	98.28	44
d2_I_19_4	48158602	7.22G	47075078	7.06G	97.75	99.98	98.38	43
d2_I_4_1	38248776	5.74G	37218406	5.58G	97.31	99.99	98.64	43.5
d2_I_4_2	41788750	6.27G	40833830	6.13G	97.71	99.99	98.49	43.5
d2_I_4_3	37553714	5.63G	36650138	5.50G	97.59	99.99	98.63	43
d2_I_4_4	43465150	6.52G	42399870	6.36G	97.55	99.99	98.53	43
d2_I_4_5	46928122	7.04G	45740810	6.86G	97.47	99.99	98.7	44
d6_C_13_1	42855468	6.43G	41962180	6.29G	97.92	99.99	98.55	44
d6_C_13_2	39450000	5.92G	38530734	5.78G	97.67	99.99	98.47	44
d6_C_13_3	50997226	7.65G	49966642	7.49G	97.98	99.99	98.73	44
d6_C_19_1	34453028	5.17G	33821140	5.07G	98.17	99.99	98.62	44
d6_C_19_2	49432738	7.41G	48261758	7.24G	97.63	99.99	98.5	44
d6_C_19_3	47822334	7.17G	46767376	7.02G	97.79	99.99	98.49	44
d6_C_4_1	38829916	5.82G	37979318	5.70G	97.81	99.99	98.5	43
d6_C_4_2	43171762	6.48G	42219114	6.33G	97.79	99.99	98.61	44
d6_C_4_3	35254682	5.29G	34512878	5.18G	97.9	99.99	98.66	44
d6_I_13_1	36838470	5.53G	36139500	5.42G	98.1	99.99	98.64	44
d6_I_13_2	49900352	7.49G	48996496	7.35G	98.19	99.99	98.55	44
d6_I_13_3	50441374	7.57G	49531644	7.43G	98.2	99.99	98.78	44
d6_I_13_4	34650732	5.20G	34069374	5.11G	98.32	99.99	98.71	44
d6_I_13_5	46539172	6.98G	45498520	6.82G	97.76	99.99	98.53	44
d6_I_19_1	46829884	7.02G	45944712	6.89G	98.11	99.99	98.65	44
d6_I_19_2	32322036	4.85G	31700084	4.76G	98.08	99.99	98.62	44
d6_I_19_3	43381732	6.51G	42528060	6.38G	98.03	99.99	98.67	44
d6_I_19_4	47675608	7.15G	46812744	7.02G	98.19	99.99	98.52	44
d6_I_4_1	50247276	7.54G	49024368	7.35G	97.57	99.99	98.56	44
d6_I_4_2	54801230	8.22G	53477026	8.02G	97.58	99.99	98.65	44
d6_I_4_3	39932412	5.99G	38970830	5.85G	97.59	99.99	98.51	44
d6_I_4_4	49654736	7.45G	48290900	7.24G	97.25	99.99	98.64	44
d6_I_4_5	32589938	4.89G	31789844	4.77G	97.54	99.99	98.54	43
